# Supplementary material for: Longitudinal changes in the genetic and environmental influences on DNA methylation linked to obesity measures: a 5-year twin study
Source: Mol Biomed. 2025 Nov 3;6:94. doi: 10.1186/s43556-025-00334-y (PMC12583361; doi:10.1186/s43556-025-00334-y)
Supplement: Supplementary file 2 — Supplementary Material 2. [file 43556_2025_334_MOESM2_ESM.xlsx]

## Sheet: Supplementary Table1
Supplementary Table1. Characteristics of EWASs on obesity-related indicators
Reference	Population for DNA methylation analysis	Female/male	Design	Tissue	Phenotype	Method	Covariates included in analysis	Multiple-testing correction	No. of CpGs identified
Nuotio et al, 2020[1]	517 individuals from the National FINRISK Study, DILGOM	-	Cross-sectional	Blood	WC	450K	Age, sex, smoking status, alcohol consumption, cell subtype proportion	0.01	11
Do et al, 2023[2]	17,034 participants from six published EWASs of individuals of European descent (n = 11,220), African descent (n = 3,134), and South Asian descent (n = 2,680)	-	Cross-sectional	Blood	BMI	450K	Age, race/ethnicity, cell composition, the top three principal components of genetic relatedness, row on chip, smoking status, clinical trial arm, and case-control status	FDR<0.05	1265
Rzehak et al, 2017[3]	374 children from study centres in Germany, Belgium, Italy and Spain of the European Childhood Obesity Trial Study (CHOP)	193/374	Cross-sectional	Blood	BMI	450K	Child’s sex, age at blood draw (months), study centre, parental education	FDR<0.05	212
Zhao et al, 2023[4]	8327 Chinese individuals from Hong Kong	5365/8327	Cross-sectional	Blood	BMI	EPIC	Sex, housing type at birth, household income at birth, maternal second-hand smoking during pregnancy, maternal age at birth, maternal education, maternal birth place, and the interaction of maternal education with maternal birthplace	1 × 10−6	17
As above	As above	As above	As above	As above	WHR	As above	As above	As above	17
Wilson et al, 2017[5]	1058 US women from the Sister Study	1058/1058	Cross-sectional	Blood	BMI	27K	Plate, bisulfite conversion intensities, age, breast cancer status	FDR<0.05	25
Arpón et al, 2019[6]	523 adult participants from cohorts composing the Methyl Epigenome Network Association (MENA) project	303/474	Cross-sectional	Blood	WC	450K	Sex, age, study, and batch effect	FDR<0.05	669
Crocker et al, 2020[7]	2325 individuals from 12 US American Indian communities from the Northern Plains, the Southern Plains, and the Southwest	1361/2325	Cross-sectional	Blood	BMI	EPIC	Age, sex, smoking status, and location/origin of each participant, and estimated cell type proportions	FDR<0.05	612/3383a
Kvaløy et al, 2018[8]	120 individuals from the HUNT Study	120/120	Cross-sectional	Blood	BMI	450K	Smoking, batch effects, and estimated cell type composition	FDR<0.05	3
Meeks et al, 2017[9]	547 Ghanaians from the Research on Obesity and Diabetes among African Migrants (RODAM) study	316/547	Cross-sectional	Blood	BMI	450K	Age, sex, blood cell distribution estimates, technical covariates, recruitment site and population stratification	FDR<0.05	18
As above	As above	As above	As above	As above	WC	As above	As above	As above	23
Pietilainen et al, 2016[10]	26 BMI-discordant and 11 BMI-concordant MZ twin pairs identified from 10 full birth cohorts of Finnish twins		Cross-sectional	Blood	BMI	450K	-	FDR<0.05	22
Dick et al, 2014[11]	479 individuals of European origin recruited by the Cardiogenics Consortium formed our discovery cohort	132/479	Cross-sectional	Blood	BMI	450K	Age, sex, smoking status, and array batch	Bonferroni	5
Demerath et al, 2015[12]	2097 African American adults from the Atherosclerosis Risk in Communities (ARIC) study	1134/2097	Longitudinal study	Blood	BMI change	450K	Age, sex, smoking, alcohol consumption, education, household income, physical activity, cell composition, batch	Bonferroni	76
As above	As above	As above	As above	As above	WC	As above	As above	As above	164
Aslibekyan et al,2015[13]	991 participants from the family-based GOLDN study	515/991	Cross-sectional	Blood	BMI	450K	Age, sex, smoking status, and array batch	1 × 10−7	8
As above	As above	As above	As above	As above	WC	As above	As above	As above	5
Shah et al, 2015[14]	1,366 older individuals from the Lothian Birth Cohorts	725/1366	Cross-sectional	Blood	BMI	450K	Age, sex, batch	Bonferroni	12
Ali et al, 2016[15]	192 individuals from Northern European ancestry	106/192	Cross-sectional	Blood	BMI	450K	Age, sex, cell composition, batch	FDR<0.05	3
Xu et al, 2018[16]	510 community volunteers from a community center in New Haven	286/510	Cross-sectional	Blood	BMI	450K	Age, sex, ethnicity, cell composition, batch	FDR<0.05	20
Wahl et al, 2017[17]	5,387 individuals from the EPICOR (n = 514), KORA (n = 2,193) and LOLIPOP (n = 2,680) population studies	2147/5387	Cross-sectional	Blood	BMI	450K	Age, sex, smoking, physical activity index, alcohol consumption, cell composition, batch	1 × 10−7	278
Mendelson et al, 2017[18]	3,743 participants from the Framingham Heart Study and the Lothian Birth Cohorts	1947/3743	Cross-sectional	Blood	BMI	450K	Age, sex, cell composition, batch	Bonferroni	135
Sayols-Baixeras et al, 2017[19]	641 individuals from the REgistre GIroni del COR (REGICOR) population-based cohort study	325/641	Cross-sectional	Blood	BMI	450K	Age, sex, smoking, cell composition, batch effects	1 × 10−5	96
As above	As above	As above	As above	As above	WC	As above	As above	As above	49
Geurts et al, 2018[20]	5361 individuals recruited to the Melbourne Collaborative Cohort Study	1738/5361	Cross-sectional	Blood	BMI	450K	Age, sex, smoking, cell composition, ancestry	1 × 10−7	437
Dhana et al, 2018[21]	1,450 participants from Rotterdam Study	811/1450	Cross-sectional	Blood	BMI	450K	Age, sex, cell composition, batch effects	Bonferroni	12
As above	As above	As above	As above	As above	WC	As above	As above	As above	13
Sun et al, 2019[22]	995 white and 490 black individuals from the Bogalusa Heart Study	887/1485	Cross-sectional	Blood	BMI	450K	Age, sex, smoking, cell composition, batch effects	FDR<0.05	304
Justice et al, 2020[23]	2684 African-American adults from the Atherosclerosis Risk in Communities study	1702/2684	Cross-sectional	Blood	WC	450K	Age, Sex, Smoking, Cell composition, Body mass index, Education	Bonferroni	2
As above	As above	As above	As above	As above	WHR	As above	As above	As above	10
Vehmeijer et al, 2020[24]	4133 participants from 23 studies collaborating in the Pregnancy And Childhood Epigenetics (PACE) Consortium, LifeCycle Project, and NutriProgram Project	2099/4133	Cross-sectional	Blood	BMI	450K	Maternal age, maternal educational level, maternal smoking during pregnancy, maternal pre-pregnancy BMI, parity, gestational age at birth, cell composition	Bonferroni	543
Huang et al, 2022[25]	2,900 female individuals from Raine study	2900/2900	Cross-sectional	Blood	BMI	450K	Age, sex, cell composition, batch effects	Bonferroni	29
As above	As above	As above	As above	As above	WC	As above	As above	As above	10
Xie et al, 2021[26]	210 European participants from the STANISLAS Family Study	105/210	Cross-sectional	Blood	WC	450K	Age, Sex, Cell composition, Batch effects, Body mass index, family structure	FDR<0.05	1
Chen et al, 2021[27]	409 multi-ethnic Asian individuals from the Singapore Multi-Ethnic Cohort (MEC) study	150/409	Cross-sectional	Blood	BMI	EPIC	Age, Sex, Smoking, Cell composition, control probe PCs	FDR<0.05	678
As above	As above	As above	As above	As above	WC	As above	As above	As above	325
Xing et al, 2024[28]	118 Chinese twins	56/62	Cross-sectional	Blood	WC	Bisulfite sequencing method	Age, gender, BMI, diastolic blood pressure, and cell type components	FDR<0.05	26
Smith et al, 2025[29]	21,747 multi-ethnic individuals from three cohort, including Generation Scotland, LBC1936, HELIOS cohort	12775/8972	Cross-sectional	Blood	BMI	Both 450k and EPIC	Age, age squared, sex, and family structure	3.6 × 10-8	27
As above	As above	As above	As above	As above	WHR	As above	As above	As above	12
*- Not mentioned in articles a Crocker et al. claim to have identified 3383 BMI-related loci and 7743 waist circumference-related loci in the results section of their study, however, only 612 overlapping loci were listed in the main text and supplementary materials, therefore, this study exclusively focuses on validating these 612 loci.A37
1. Nuotio ML, Pervjakova N, Joensuu A, et al. An epigenome-wide association study of metabolic syndrome and its components. Sci Rep. 2020;10(1):20567. 2. Do WL, Sun D, Meeks K, et al. Epigenome-wide meta-analysis of BMI in nine cohorts: Examining the utility of epigenetically predicted BMI. Am J Hum Genet. 2023;110(2):273-283. 3. Rzehak P, Covic M, Saffery R, et al. DNA-Methylation and Body Compo…

## Sheet: Supplementary Table2
Supplementary Table2. CpG sites that passed significant threshold (FDR<0.05) to be associated with indicators for obesity in the full analysis population
CpG	CHR	MAPINFO	UCSC_RefGene_Name	UCSC_RefGene_Group	Enhancer	Dir*	Value	Standard Error	P-value	p.adjust	Verified	Dir#
BMI
cg00050692	2	25524877	DNMT3A;DNMT3A;DNMT3A	Body;Body;Body	TRUE	-	-0.000394587	0.000128389289726652	0.00217397568195429	0.0218046516160192	TRUE	-
cg00547480	10	103875961	LDB1;LDB1	Body;TSS1500	NA	+	0.000506230377821498	0.000152260194825448	0.000917053978484402	0.0119662189037188	TRUE	+
cg00583068	1	224972796	unannotated	unannotated	TRUE	+	0.00104806802616783	0.000259484749654029	5.77791423386302e-05	0.00152265033927684		+
cg00714874	1	161679461	FCRLA	Body	NA	-	-0.000651722	0.000159939720841864	4.97027010989192e-05	0.00139167563076974	TRUE	-
cg00741986	4	2748332	TNIP2;TNIP2	Body;Body	TRUE	-	-0.000668874	0.000196185331019472	0.000677065100944174	0.00947891141321843	TRUE	-
cg00871207	14	89080250	unannotated	unannotated	TRUE	+	0.000718383352817349	0.000181953025556277	8.42628004778665e-05	0.0020223072114688	TRUE	+
cg00921350	16	50701499	SNX20;SNX20	3'UTR;3'UTR	NA	-	-0.000715446	0.000208907250355413	0.000640455960634365	0.00925562162465147		-
cg00937359	6	86350540	SYNCRIP;SYNCRIP;SYNCRIP;SYNCRIP;SYNCRIP;SYNCRIP	Body;Body;Body;Body;Body;5'UTR	NA	+	0.000698410689898782	0.000181607177755285	0.00012780058640828	0.00286273313554547	TRUE	+
cg01048810	1	45142815	C1orf228	5'UTR	NA	-	-0.000724054	0.000153176389522527	2.60589989559718e-06	0.000159196793621937		-
cg01130991	17	46510392	unannotated	unannotated	NA	+	0.00126200944243005	0.000307237836842849	4.32477353225891e-05	0.00126358600594695	TRUE	+
cg01176028	21	43653234	ABCG1;ABCG1;ABCG1;ABCG1;ABCG1;ABCG1	Body;Body;Body;Body;Body;Body	NA	+	0.000448301973729732	0.000142562840125686	0.00171224739501451	0.0190516226463734	TRUE	+
cg01243072	2	43398171	unannotated	unannotated	NA	-	-0.00116428	0.000347595132211002	0.000839741470174308	0.0113679702988256		-
cg01316152	10	116168351	unannotated	unannotated	NA	-	-0.000390574	0.000143138264390856	0.006471000931113	0.048049863267491	TRUE	-
cg01406381	19	47288263	SLC1A5;SLC1A5;SLC1A5	TSS200;Body;5'UTR	NA	-	-0.000336349	9.54925142567955e-05	0.000447220225464267	0.00724173473522862		-
cg01419914	17	79374691	BAHCC1	Body	NA	+	0.000799356738757052	0.000271055695685771	0.00326170627414234	0.0298213145064442	TRUE	+
cg01492538	7	2774543	GNA12	Body	NA	+	0.000500721395915982	0.00012964376517101	0.000119554627490752	0.00277036929909604	TRUE	+
cg01622385	2	115419846	DPP10	Body	TRUE	-	-0.000809234	0.000216185732631647	0.00019201942035859	0.00385185225316335		+
cg01681525	17	79374741	BAHCC1	Body	NA	+	0.00084047517262237	0.000277527868088423	0.00252131937967787	0.0243788003330004	TRUE	NA
cg01787285	1	2162682	SKI	Body	NA	-	-0.000645847	0.000188934723666727	0.000655402561616825	0.00937086215758524		+
cg01881899	21	43652704	ABCG1;ABCG1;ABCG1;ABCG1;ABCG1;ABCG1	Body;Body;Body;Body;Body;Body	NA	+	0.00036221159659606	0.000118373981817009	0.00227319699793579	0.022536051849784	TRUE	+
cg01940273	2	233284934	unannotated	unannotated	NA	-	-0.00094057	0.000312604687322477	0.00268838709710655	0.0256254770107178		NA
cg02119938	15	78505051	ACSBG1	Body	TRUE	-	-0.00169545	0.000332236766421654	3.99701193150809e-07	3.35749002246679e-05	TRUE	-
cg02323699	11	113135432	NCAM1;NCAM1;NCAM1	3'UTR;Body;Body	NA	-	-0.000844457	0.000177492215915161	2.24594786322812e-06	0.000143740663246599		-
cg02417857	3	181326706	SOX2OT	TSS1500	NA	+	0.00120546925511153	0.000389054869590238	0.00199964256876811	0.0206732277878796	TRUE	+
cg02711608	19	47287964	SLC1A5;SLC1A5;SLC1A5;SLC1A5	1stExon;5'UTR;Body;5'UTR	NA	-	-0.000650019	0.000201746131064408	0.00131426808641245	0.0159133000733183	TRUE	-
cg02740606	11	67206418	CORO1B;CORO1B;PTPRCAP	Body;Body;TSS1500	NA	-	-0.000669692	0.000202248183165088	0.000962059338983141	0.0123143595389842		-
cg02743674	11	2433468	TRPM5	Body	NA	-	-0.000771938	0.000136813472935311	2.18438111154824e-08	4.19401173417262e-06		-
cg02990705	13	43380907	unannotated	unannotated	TRUE	-	-0.000555693	0.000196251007509749	0.00472530692902138	0.0387244665402728		-
cg03050965	1	101705237	S1PR1	Body	NA	-	-0.000722955	0.000169061796188344	2.0825272777452e-05	0.000799690474654157	TRUE	-
cg03152187	17	75417165	SEPT9;SEPT9;SEPT9;SEPT9;SEPT9	Body;Body;Body;Body;Body	TRUE	-	-0.000729836	0.000243531894210253	0.00279491663610389	0.0264532954853777	TRUE	-
cg03183540	8	134931756	unannotated	unannotated	TRUE	-	-0.000393557	0.000119787695080003	0.0010535523929543	0.0132334057582297		-
cg03358113	7	2253070	MAD1L1;MAD1L1;MAD1L1	Body;Body;Body	NA	-	-0.000476071	0.00016754575684889	0.00458229177484593	0.0377828229778707	TRUE	-
cg03358636	3	197474006	KIAA0226	5'UTR	NA	+	0.0010109090356813	0.000314271650656997	0.00133848925563816	0.0160618710676579	TRUE	+
cg03433986	11	62477624	BSCL2	TSS1500	NA	-	-0.000691389	0.000216818462974029	0.00147308671216298	0.0169216114627953	TRUE	-
cg03607951	1	79085586	IFI44L	TSS1500	NA	+	0.00122564924781155	0.000390713882074214	0.00175706786312273	0.0193565508855487	TRUE	+
cg03747456	12	52586127	KRT80;KRT80	TSS1500;TSS1500	TRUE	-	-0.00047291	0.000132638437739291	0.00038048422641429	0.00647304810507349	TRUE	-
cg03800922	6	74290220	unannotated	unannotated	NA	-	-0.000731051	0.000263477201887443	0.00562947959282448	0.042988753254296		-
cg03930965	17	35966055	SYNRG;SYNRG;SYNRG;SYNRG;SYNRG;SYNRG;SYNRG	Body;Body;Body;Body;Body;Body;Body	NA	-	-0.000524395	0.000188488723501445	0.00550243181863336	0.0424328972002579		-
cg03963720	16	87645158	JPH3	Body	NA	-	-0.000773794	0.000266001124986789	0.00370627490930959	0.0322701975151302		+
cg03978682	5	53411773	ARL15	Body	TRUE	+	0.000613117315256518	0.00019321014998114	0.00155305751256353	0.0176890618380117		+
cg04037707	7	154704915	unannotated	unannotated	NA	-	-0.000810704	0.000188704613339124	1.90744985493502e-05	0.000799690474654157		-
cg04424621	6	27101941	HIST1H2BJ	TSS1500	NA	-	-0.000657418	0.000128187673496884	3.50518507911566e-07	3.14064583088763e-05	TRUE	-
cg04616529	16	11181986	CLEC16A	Body	TRUE	+	0.000503717458890306	0.000171340705664078	0.0033591659703948	0.0303001279477223		+
cg04927537	17	76976091	LGALS3BP	TSS200	TRUE	+	0.00168250946184913	0.000408412522425753	4.10856269796862e-05	0.00122709072579329	TRUE	+
cg05209483	17	7482986	CD68;CD68;CD68;CD68	1stExon;5'UTR;1stExon;5'UTR	NA	-	-0.000427847	0.000102700741966368	3.36831099066851e-05	0.00110414877352646		-
cg05272827	17	79380706	BAHCC1	Body	NA	+	0.000529512485462473	0.000147597532228183	0.000349978406451534	0.00610871400351768		+
cg05339414	12	125423730	unannotated	unannotated	NA	-	-0.000727669	0.000253843161889453	0.00423600765336132	0.0356230665780101		-
cg05418719	17	54676595	unannotated	unannotated	NA	-	-0.000953954	0.000199316773122477	1.95656836832286e-06	0.000131481394351296	TRUE	-
cg05778424	17	55169508	AKAP1	5'UTR	TRUE	+	0.000699450622885448	0.000204869062681151	0.00066553241769014	0.00941553230921629	TRUE	+
cg06188083	10	91093005	IFIT3;IFIT3	Body;Body	TRUE	+	0.00136498637259001	0.000339751942384936	6.32017962335167e-05	0.00163352334880474	TRUE	+
cg06197966	10	29948324	SVIL	5'UTR	NA	-	-0.000505149	0.00016976326813788	0.0029944172814283	0.0279478946266641		+
cg06430309	7	2397685	EIF3B;EIF3B	Body;Body	NA	+	0.000769391044975968	0.000218156982003819	0.000439744465128459	0.00720751903820303	TRUE	NA
cg06470727	2	26723062	OTOF	Body	NA	-	-0.000677732	0.000169265787537486	6.6901026275679e-05	0.00166509220952801		-
cg06500161	21	43656587	ABCG1;ABCG1;ABCG1;ABCG1;ABCG1;ABCG1	Body;Body;Body;Body;Body;Body	TRUE	+	0.00151746233145568	0.000198889275096914	5.47145466690566e-14	1.8384087680803e-11	TRUE	+
cg06568490	3	13525965	HDAC11;HDAC11	Body;Body	NA	+	0.000763460955845665	0.000243909967297254	0.00179817956303238	0.0195652268638855		+
cg06820412	5	135386296	TGFBI	Body	TRUE	-	-0.00132302	0.000288423740930634	5.06475058371064e-06	0.000267556494071461		+
cg07021906	16	87866833	SLC7A5	Body	NA	+	0.000650169035436499	0.000205554685752648	0.00160860819049321	0.0181678101514528	TRUE	+
cg07184013	7	25989618	MIR148A	TSS200	NA	+	0.000762484809061263	0.000139681714347166	6.04861064091507e-08	8.12933270138985e-06		+
cg07248377	16	4732406	MGRN1;MGRN1;MGRN1;MGRN1	Body;Body;Body;Body	NA	+	0.000804614372553255	0.000220728704433194	0.000280869749200521	0.00510120193142568		+
cg07601932	22	42486924	NDUFA6	TSS200	NA	+	0.00018429838283909	5.21840624469797e-05	0.000431741050068936	0.00716370334929197		-
cg07631435	11	114043903	ZBTB16;ZBTB16	Body;Body	TRUE	+	0.00076686469400424	0.000273355998815508	0.00512334802789094	0.0400336031946827	TRUE	+
cg07939445	6	116602398	TSPYL1;DSE	TSS1500;5'UTR	NA	-	-0.00112479	0.000269080351145047	3.16839678699059e-05	0.00106458132042884		-
cg08422172	16	11886668	unannotated	unannotated	NA	+	0.000548352042311249	0.000169078770675937	0.00122117633122078	0.0149205544469157	TRUE	+
cg08443038	16	89006877	CBFA2T3;CBFA2T3	5'UTR;Body	NA	+	0.000568984302822718	0.000188381592431887	0.00258871419433507	0.0248516562656167	TRUE	+
cg08540100	1	23888986	unannotated	unannotated	TRUE	+	0.000568414330964742	0.000169802676996213	0.000845831123424524	0.0113679702988256	TRUE	+
cg08570691	19	49993873	RPL13AP5;SNORD35A;SNORD33;SNORD34;RPL13A	Body;TSS1500;Body;TSS1500;Body	NA	-	-0.000790924	0.000190248445590356	3.49596259508492e-05	0.00110844811082793		-
cg08696931	12	123754071	CDK2AP1	Body	TRUE	+	0.000749655132500047	0.00024507096507357	0.0022804338181329	0.022536051849784	TRUE	+
cg08824847	11	35052388	unannotated	unannotated	TRUE	-	-0.000918699	0.000336133634542503	0.00638410655739475	0.0476679956285475		-
cg08857797	17	40927699	VPS25	Body	NA	+	0.00134212574622699	0.000240486604187058	3.08123830078242e-08	5.17648034531447e-06	TRUE	+
cg09082287	1	65730494	DNAJC6;DNAJC6	5'UTR;1stExon	NA	+	0.00058085285913048	0.00020558722935824	0.00481709872087752	0.0389402462098458	TRUE	+
cg09147065	8	143815906	C8orf55	Body	NA	+	0.00105139771145299	0.000338856993724866	0.001970951892508	0.0205889346607004	TRUE	+
cg09282946	22	43551751	TSPO;TSPO	5'UTR;5'UTR	NA	+	0.000651804336922487	0.000169467559992039	0.00012756063766888	0.00286273313554547		NA
cg09349128	22	50327986	unannotated	unannotated	NA	-	-0.000567124	0.000196181000137055	0.00392551674776403	0.0336044236241711	TRUE	-
cg09404516	2	54832147	SPTBN1;SPTBN1	Body;Body	TRUE	+	0.000385472026528815	0.000126934916799982	0.00245327500869305	0.0240671650487844		+
cg09469355	1	2161886	SKI	Body	NA	-	-0.000826918	0.000219257337865649	0.000171823536020446	0.00349895200623455	TRUE	-
cg09577455	6	29593382	GABBR1;GABBR1;GABBR1	Body;Body;Body	NA	-	-0.000727668	0.000249621931304181	0.00363529928705092	0.0319336094235061		-
cg09737197	11	68607675	CPT1A;CPT1A	5'UTR;5'UTR	NA	-	-0.000539263	0.000174481828787697	0.00205240016779227	0.0210566856909375		-
cg09777883	11	112093696	unannotated	unannotated	NA	+	0.000600230134450446	0.000213653319228349	0.00506069422863275	0.0397752809548679	TRUE	+
cg09831562	3	181327125	SOX2OT	TSS1500	NA	+	0.00145087326669909	0.000381924952772126	0.000154142155101113	0.00334140413638541	TRUE	+
cg10068491	16	3183125	unannotated	unannotated	NA	+	0.000902765663562766	0.000243415221448844	0.000219743346804079	0.00415964870569974	TRUE	NA
cg10397932	1	2166155	SKI	Body	NA	-	-0.000640423	0.000149372269793369	1.98246570830665e-05	0.000799690474654157		-
cg10811945	1	156784913	SH2D2A;SH2D2A;NTRK1;SH2D2A;SH2D2A;SH2D2A	Body;Body;TSS1500;Body;Body;Body	TRUE	-	-0.000512564	0.000163025110050723	0.00171521305075237	0.0190516226463734		-
cg10814329	22	46692864	CN5H6.4;GTSE1	TSS1500;5'UTR	NA	+	0.000936402423426353	0.000121803898042821	3.56897257991409e-14	1.59889971580151e-11		-
cg10852154	6	42421757	unannotated	unannotated	NA	+	0.000349332357817844	0.000125556469603447	0.00549954548355176	0.0424328972002579	TRUE	+
cg10918202	8	104153173	BAALC;BAALC;C8orf56	1stExon;1stExon;Body	NA	+	0.000767651806403749	8.33895538049308e-05	1.93636147716253e-19	2.60246982530644e-16		-
cg11024682	17	17730094	SREBF1;SREBF1	Body;Body	NA	+	0.00123077150418084	0.000190889597295683	1.76595000654776e-10	4.74687361760039e-08	TRUE	+
cg11078090	1	23878540	unannotated	unannotated	NA	+	0.000698007685933984	0.000202793215243308	0.000601402344674434	0.0087857038178526	TRUE	+
cg11202345	17	76976057	LGALS3BP;LGALS3BP	1stExon;5'UTR	TRUE	+	0.000650283066759789	0.000225392926963113	0.00399682144599502	0.0339982786292234	TRUE	+
cg11485012	3	52909345	TMEM110	Body	TRUE	+	0.000793821597560509	0.000210452758398786	0.000171470094063495	0.00349895200623455		+
cg11574975	1	112058304	ADORA3	Body	TRUE	+	0.000797453244560479	0.00019351594491096	4.08699320292171e-05	0.00122709072579329	TRUE	+
cg11884933	7	2774414	GNA12	Body	NA	+	0.000475739720070701	0.000171922965352584	0.00575889286128046	0.0435286688261977		+
cg12112870	8	86112931	E2F5;E2F5;E2F5	5'UTR;Body;Body	TRUE	-	-0.00178127	0.000423585119041146	2.84204309592502e-05	0.000979411774595699	TRUE	NA
cg12593793	1	156074135	unannotated	unannotated	TRUE	-	-0.00100802	0.000191473551906035	1.72020515107909e-07	1.82523128784982e-05	TRUE	-
cg12623364	4	109038130	LEF1;LEF1;LEF1;LEF1	Body;Body;Body;Body	TRUE	+	0.000496780131211249	0.000148626539761557	0.000861126032559363	0.0114589444332652	TRUE	+
cg12712184	7	155790801	unannotated	unannotated	NA	-	-0.000750941	0.000242083851122488	0.00197617006787972	0.0205889346607004		-
cg13039251	5	32018601	PDZD2	Body	TRUE	-	-0.00147383	0.000460327640462386	0.00140934492545562	0.0166154349106346		-
cg13437525	12	51318487	METTL7A	TSS200	TRUE	+	0.000687411652322355	0.000155184771704111	1.04796673472373e-05	0.000485678376368516		NA
cg13518625	8	29522838	unannotated	unannotated	TRUE	-	-0.000657651	0.000163944272041985	6.4849400458407e-05	0.00164448290973772	TRUE	-
cg13583535	18	74768041	MBP;MBP	Body;Body	TRUE	-	-0.000330146	0.000117306879297871	0.00498308715976826	0.0396024419662286		-
cg13597051	6	31695599	DDAH2	Body	NA	-	-0.000665999	0.00022643543860505	0.003344460760233	0.0303001279477223	TRUE	-
cg13641690	15	78114888	unannotated	unannotated	NA	-	-0.000463649	0.000133377214161831	0.00053038409255522	0.00800939573476646		-
cg13700939	2	128166166	unannotated	unannotated	TRUE	-	-0.0012407	0.000324913809101496	0.000142501092059183	0.00313969619225478	TRUE	-
cg13917151	1	27730185	unannotated	unannotated	NA	+	0.000635361041318343	0.000152951911397199	3.5463741641072e-05	0.00110844811082793		+
cg13997435	1	153538406	S100A2	TSS200	NA	-	-0.000598866	0.000200463175255905	0.00288215010604285	0.0270881800176335	TRUE	-
cg14237301	16	28506477	APOB48R	Body	NA	+	0.00103200397462806	0.00026672607285688	0.000116286160018915	0.00274190524676179	TRUE	+
cg14505439	9	134605210	RAPGEF1	Body	TRUE	-	-0.000817403	0.000163441379499736	6.72635429437154e-07	5.3177765715502e-05		-
cg14564351	6	135644405	AHI1;AHI1;AHI1	Body;Body;Body	TRUE	+	0.000703923259647716	0.000174002598221631	5.62382785308404e-05	0.00151168492690899		+
cg14838757	1	180662660	XPR1;XPR1	Body;Body	TRUE	+	0.00102556630813134	0.000239795735340103	2.07740660526089e-05	0.000799690474654157		+
cg14870271	17	76976010	LGALS3BP;LGALS3BP	1stExon;5'UTR	TRUE	+	0.00219401741650938	0.000273722200875641	3.04427701092315e-15	2.04575415134036e-12	TRUE	+
cg15416179	17	21189859	MAP2K3	Body	NA	-	-0.00101221	0.000166557715829218	1.73656122535134e-09	3.88989714478701e-07		-
cg15550036	3	48956180	C3orf71;ARIH2	1stExon;TSS200	NA	-	-0.000142765	4.98399019668612e-05	0.00426451966234871	0.0356230665780101		-
cg15650694	5	65439990	SFRS12;SFRS12	TSS200;TSS1500	NA	+	0.00061295151274014	0.000153724708755004	7.16835810471913e-05	0.00175168605322591		+
cg15721584	3	181326755	SOX2OT	TSS1500	NA	+	0.00126280798266361	0.000338192879038677	0.000199112079816657	0.00393258649210777	TRUE	+
cg16151960	5	133890280	PHF15	Body	TRUE	-	-0.000599371	0.000192199723165563	0.00186986709753813	0.0200077412654976		-
cg16222698	11	114310578	REXO2	Body	NA	-	-0.000281118	9.27506116919704e-05	0.00250104207191084	0.0243579749612186		-
cg16519923	16	30485810	ITGAL;ITGAL	Body;Body	NA	-	-0.0007582	0.000176474902093539	1.90568965182625e-05	0.000799690474654157		-
cg16638248	11	10596059	MRVI1;MRVI1;MRVI1;MRVI1	3'UTR;3'UTR;3'UTR;3'UTR	NA	-	-0.000651918	0.000140952002548826	4.23493386671187e-06	0.000237156296535864		-
cg17058475	11	68607737	CPT1A;CPT1A	5'UTR;5'UTR	NA	-	-0.000789544	0.000168287664574614	3.08687598212534e-06	0.000180380926955498	TRUE	-
cg17061862	11	9590431	unannotated	unannotated	NA	-	-0.00144682	0.000275080902936024	1.76547669211664e-07	1.82523128784982e-05	TRUE	-
cg17360854	2	161224771	RBMS1;RBMS1	Body;Body	TRUE	+	0.000541298319246044	0.000188984022076537	0.00426734651715746	0.0356230665780101		+
cg17871993	7	65673056	TPST1	5'UTR	NA	+	0.000416648461313421	0.000118836876651119	0.000474990701449918	0.00751044120880811		+
cg17894755	10	104535794	C10orf26;C10orf26	TSS200;Body	TRUE	+	0.000707885413596033	0.000159625966992636	1.02431691598506e-05	0.000485678376368516	TRUE	+
cg17901584	1	55353706	DHCR24	TSS1500	NA	-	-0.00119753	0.000282811292011391	2.50284002206724e-05	0.000909139726934696	TRUE	-
cg18030453	3	45506216	LARS2	Body	TRUE	+	0.000693178137082174	0.000191080049997921	0.000300427844729501	0.00538366697755266	TRUE	+
cg18120259	6	43894639	LOC100132354	Body	TRUE	-	-0.00101436	0.00018440275606013	4.80187920951162e-08	7.17080628620402e-06	TRUE	-
cg18282388	11	129716470	TMEM45B	5'UTR	TRUE	-	-0.000691426	0.000242784282843642	0.00449099889323235	0.0372586574845943	TRUE	NA
cg18774692	12	89033280	unannotated	unannotated	TRUE	+	0.000833226251302709	0.000224455028828969	0.00021679118540147	0.00415964870569974		+
cg18912965	14	91526996	RPS6KA5;RPS6KA5	TSS200;TSS200	NA	+	0.00163016382360954	0.000491367689365407	0.000940642471743844	0.0121559950194589		+
cg19016694	17	80821826	TBCD	Body	TRUE	-	-0.000958707	0.000178475402372251	9.7050459763006e-08	1.18578016292255e-05	TRUE	-
cg19323289	11	19463903	NAV2	Body	TRUE	-	-0.000641234	0.000182402227749645	0.000458619657085503	0.00733791451336804		-
cg19501902	3	111268051	CD96;CD96	Body;Body	TRUE	+	0.000962382562566955	0.000254143195811792	0.000161710716331797	0.00344255622927885		+
cg19573580	6	30706717	FLOT1	Body	NA	+	0.00076071784041154	0.000268957420506337	0.00477165990141909	0.0388673388333773	TRUE	NA
cg19651219	2	115419729	DPP10	Body	TRUE	-	-0.000988609	0.000357308453125994	0.00576495762727916	0.0435286688261977		+
cg19695507	10	13526193	BEND7;BEND7	Body;Body	NA	+	0.00056096762357602	0.000182419487233543	0.00216108584619104	0.0218046516160192	TRUE	+
cg19837174	10	6389707	unannotated	unannotated	TRUE	-	-0.000755005	0.000234962406502445	0.00135413351762475	0.0161058004220148		-
cg19936757	11	2452218	unannotated	unannotated	NA	-	-0.000825585	0.000184860467238632	8.87762051987495e-06	0.000441908221433775		-
cg20445774	6	33400021	SYNGAP1	Body	TRUE	+	0.000599098396128876	0.000192409670309828	0.00190036354084766	0.0201109338496004	TRUE	+
cg21232015	12	133424221	CHFR;CHFR;CHFR;CHFR;CHFR	Body;Body;Body;Body;Body	TRUE	+	0.000615729168075202	0.000167939032550673	0.000258951603440353	0.00476754732909362	TRUE	+
cg21387604	1	218518468	TGFB2;TGFB2	TSS1500;TSS1500	NA	+	0.000357786052172389	0.000122609677200716	0.00360067807061098	0.0318375745190866		+
cg21506299	6	137105225	MAP3K5	Body	NA	-	-0.000285084	0.000101038151122011	0.00487383573814612	0.0389906859051689	TRUE	-
cg21723486	3	189349323	TP63;TP63;TP63	1stExon;1stExon;1stExon	NA	+	0.0014532423582864	0.000455243665080584	0.00145583244679864	0.0168675759353222	TRUE	+
cg21821108	13	111871461	ARHGEF7;ARHGEF7;ARHGEF7;ARHGEF7;ARHGEF7	Body;Body;Body;Body;Body	TRUE	-	-0.000735672	0.000239074151232934	0.0021466257664539	0.0218046516160192		+
cg21912938	7	28220594	JAZF1	TSS200	NA	-	-0.000303051	8.39356010155255e-05	0.000320760519468279	0.00567239655480746		-
cg22479226	5	154153028	LARP1;LARP1	Body;Body	TRUE	+	0.000702722465101944	0.000242440484196967	0.00383099026370336	0.0330054545795982		+
cg22635096	21	46550644	ADARB1;ADARB1;ADARB1;ADARB1;ADARB1;ADARB1;ADARB1	5'UTR;5'UTR;5'UTR;Body;Body;5'UTR;Body	NA	+	0.000697488756141146	0.000196663092957879	0.000408304540671877	0.00685951628328753		+
cg22749855	17	76353952	SOCS3	3'UTR	NA	-	-0.0016603	0.00038571192180469	1.83808707465492e-05	0.000799690474654157	TRUE	NA
cg22875823	6	33400543	SYNGAP1	Body	TRUE	+	0.00104841500955994	0.000357446912112513	0.00343290350463139	0.0305551146372489	TRUE	+
cg23594693	6	41703970	TFEB;TFEB;TFEB	5'UTR;TSS1500;1stExon	NA	-	-0.000967661	0.000211166711289577	5.17594408173957e-06	0.000267556494071461		-
cg23598089	1	203652079	ATP2B4;ATP2B4	5'UTR;5'UTR	NA	-	-0.000672694	0.000210679807150568	0.00145216134551758	0.0168675759353222		-
cg23732483	3	48965611	ARIH2	Body	TRUE	-	-0.000454515	0.000163450306891592	0.00552511682295025	0.0424328972002579		-
cg23797615	11	67132472	CLCF1;LOC100130987;CLCF1	3'UTR;Body;3'UTR	TRUE	-	-0.000507481	0.000146260105645273	0.000543233934413941	0.00811229342058152	TRUE	-
cg24362829	1	178455607	unannotated	unannotated	NA	-	-0.000997982	0.00020589684607886	1.4523164364654e-06	0.000102732278453132		-
cg24403644	20	42574624	TOX2;TOX2;TOX2;TOX2	5'UTR;Body;1stExon;5'UTR	NA	+	0.000480472817018228	0.00014767124597572	0.00117742636062003	0.0145179910887461	TRUE	+
cg24512093	3	78698151	ROBO1;ROBO1;ROBO1;ROBO1	Body;Body;Body;Body	TRUE	-	-0.000634378	0.000186314012112677	0.000688221471633334	0.00950094171811768		-
cg25023095	10	99125814	RRP12;RRP12	Body;Body	NA	+	0.000428709286696633	0.000137514942874772	0.0018757257436404	0.0200077412654976		+
cg25178683	17	76976267	LGALS3BP	TSS1500	TRUE	+	0.00137203550091888	0.000324826601828214	2.6201697541359e-05	0.000926712670936486	TRUE	+
cg25213452	1	206630385	SRGAP2;SRGAP2	Body;Body	TRUE	-	-0.000689607	0.000197538335584049	0.000502223281220198	0.00775848379264306		-
cg25217710	1	156609523	unannotated	unannotated	NA	+	0.00067989493122213	0.000159655592718796	2.25186318560609e-05	0.000840695589292938	TRUE	+
cg25250013	19	11302225	KANK2;KANK2	Body;Body	NA	-	-0.000596054	0.000201283413459319	0.00313613840398486	0.0290687587238321		-
cg25607249	19	47288039	SLC1A5;SLC1A5;SLC1A5;SLC1A5	1stExon;5'UTR;Body;5'UTR	NA	-	-0.000384023	9.46629210502023e-05	5.3635939762448e-05	0.00147115720491286	TRUE	-
cg25667998	19	56705433	ZSCAN5B	TSS1500	NA	-	-0.0005906	0.000209977727672561	0.00500923745108546	0.0396024419662286		+
cg26118045	4	174427715	unannotated	unannotated	NA	+	0.000394185703178266	0.000139589144248364	0.00483855737875316	0.0389402462098458		+
cg26118759	1	117058474	CD58;CD58	Body;Body	NA	-	-0.000409535	0.00012422148111232	0.00101231006173984	0.0128353275752674		-
cg26354221	22	24822802	ADORA2A	TSS1500	NA	+	0.000511041322233452	0.000135077036099377	0.000163931249013279	0.00344255622927885	TRUE	+
cg26401796	12	5574420	NTF3	Body	TRUE	-	-0.000431239	0.000146853613220379	0.00339518723306588	0.0304208776082703		-
cg26403843	5	158634085	RNF145	Body	NA	+	0.00170766639204337	0.000342538995488205	7.28835106531078e-07	5.44196879543205e-05	TRUE	+
cg26405097	6	15428301	JARID2	Body	TRUE	+	0.000604975094710456	0.000162172511638545	0.000201896181514461	0.00393258649210777		+
cg26662102	1	4758079	AJAP1;AJAP1	Body;Body	NA	-	-0.00064385	0.00018513690152953	0.00052750584433182	0.00800939573476646		-
cg26673195	17	41052729	G6PC	TSS200	NA	-	-0.000967844	0.000187411156670071	2.9119887847771e-07	2.79550923338602e-05		-
cg26695387	17	21189768	MAP2K3	Body	NA	-	-0.000339473	8.27809509821453e-05	4.4505292894334e-05	0.00127266199255287	TRUE	-
cg26800893	11	67184596	ATPGD1;ATPGD1	5'UTR;Body	TRUE	-	-0.00032281	9.89932158436918e-05	0.00114796445114027	0.0142857798364123	TRUE	-
cg26836479	19	42706353	DEDD2	Body	NA	-	-0.000338345	9.17023372612064e-05	0.000236717243442647	0.00441872187759607	TRUE	-
cg26980692	11	60719947	SLC15A3;SLC15A3	TSS1500;TSS1500	NA	+	0.000471934176690273	0.00013225180015415	0.000376141419278541	0.00647304810507349	TRUE	+
cg27037013	21	35320667	unannotated	unannotated	TRUE	-	-0.00123899	0.000395977330168519	0.00180512509756086	0.0195652268638855	TRUE	-
cg27063372	16	616857	NHLRC4	TSS200	TRUE	+	0.000589420702845636	0.000170601421939984	0.000573486514556811	0.00846995467653137		+
cg27115863	22	37921640	unannotated	unannotated	TRUE	-	-0.000542185	0.000197824365234692	0.0062393902474001	0.0468477122486354	TRUE	-
cg27147615	13	40976678	LOC646982;LOC646982	Body;Body	TRUE	+	0.00026682564781244	7.63013692024431e-05	0.000491208477930136	0.00767656039928026		+
cg27298324	1	182587340	unannotated	unannotated	NA	+	0.00101936626434408	0.000306121277421393	0.000900376938144082	0.0118637902437808		+
cg27547344	1	43765617	TIE1	TSS1500	TRUE	+	0.000539313260426027	0.000158478895546156	0.000692777000279414	0.00950094171811768	TRUE	+
cg27571769	4	185704063	ACSL1	Body	TRUE	+	0.000450068751656237	0.000154786058839822	0.003721637362236	0.0322701975151302		+
cg27577928	4	54975388	unannotated	unannotated	TRUE	+	0.000327740181310535	0.000110818894185059	0.00317500326285144	0.0292274272963858	TRUE	+
Waist circumference
cg00214970	2	229047701	SPHKAP;SPHKAP	TSS1500;TSS1500	NA	-	-0.000239011	7.8035356583425e-05	0.00225001152175502	0.0278751427417428		-
cg00585790	2	109204845	LIMS1;LIMS1	1stExon;5'UTR	NA	+	0.000167578470137648	5.24478699451229e-05	0.00144062435941115	0.0207264020741088	TRUE	+
cg00916899	20	35944932	MANBAL;MANBAL	3'UTR;3'UTR	NA	+	0.000176401473654242	5.4793439446826e-05	0.00132529914815392	0.0197027806692217	TRUE	+
cg01048810	1	45142815	C1orf228	5'UTR	NA	-	-0.000207751	5.89736947417322e-05	0.000446034084179989	0.0104700632391724		-
cg01172150	16	30817443	unannotated	unannotated	NA	+	0.000200817099424146	5.53532305961582e-05	0.00029991216502632	0.00836005160010868	TRUE	+
cg01300684	4	141230118	SCOC	5'UTR	TRUE	-	-0.000176295	5.6629158051108e-05	0.00190277000087317	0.0248010574344193		-
cg01565130	1	167690726	MPZL1;MPZL1;MPZL1	TSS1500;TSS1500;TSS1500	NA	+	0.00015739725622119	5.52705423807859e-05	0.00449146048790433	0.0484437542634065		+
cg02119938	15	78505051	ACSBG1	Body	TRUE	-	-0.000582239	0.000124411508093224	3.25722227704786e-06	0.000290544227112669	TRUE	-
cg02211741	11	46383924	DGKZ;DGKZ;DGKZ;DGKZ	Body;5'UTR;Body;Body	TRUE	+	0.000194738163098532	5.63875811758369e-05	0.000576028561536659	0.0116776699293341		+
cg02417857	3	181326706	SOX2OT	TSS1500	NA	+	0.00049675469972332	0.000152303432412232	0.00114462349828368	0.0189074844531303		+
cg02716826	9	33447032	SUGT1P1;AQP3	Body;Body	TRUE	-	-0.000316368	9.28874795734646e-05	0.000685183256144748	0.0122278708898528		-
cg02871985	2	43398154	unannotated	unannotated	NA	-	-0.000144556	4.65195709783479e-05	0.00193958931206486	0.0248010574344193		-
cg02893429	2	38404263	C2orf58	Body	TRUE	-	-0.00024197	8.19072998828989e-05	0.00320708171675854	0.0366758575813926		-
cg04170359	11	76753134	unannotated	unannotated	NA	-	-0.000198852	6.1368692762472e-05	0.00123284722254716	0.0196374950448583		-
cg04583842	16	88103117	BANP;BANP	Body;Body	NA	+	0.000452020277901656	9.99056273199674e-05	6.7683859063576e-06	0.000503116685705915		NA
cg06500161	21	43656587	ABCG1;ABCG1;ABCG1;ABCG1;ABCG1;ABCG1	Body;Body;Body;Body;Body;Body	TRUE	+	0.000571974363303333	7.56052937500501e-05	8.64353825239849e-14	3.85501806056973e-11	TRUE	+
cg06876354	2	121020189	RALB	5'UTR	TRUE	+	0.000213468799676726	6.23764516579752e-05	0.000645742656205102	0.0122278708898528		+
cg06936155	1	91192451	unannotated	unannotated	NA	+	0.000271064328166302	9.09658681410904e-05	0.00295248093740633	0.0355893648130601		+
cg07699454	6	39274353	KCNK17;KCNK17	Body;Body	NA	-	-0.000237688	5.81733278463424e-05	4.73681967497178e-05	0.00211262157503741		-
cg09142829	12	8276482	CLEC4A;CLEC4A;CLEC4A;CLEC4A	1stExon;1stExon;1stExon;1stExon	NA	+	0.000233535939428162	5.61565584175251e-05	3.47119555876691e-05	0.00173924500676489		+
cg11024682	17	17730094	SREBF1;SREBF1	Body;Body	NA	+	0.000487609507090245	7.58603514758775e-05	1.98776518601398e-10	4.43271636481118e-08	TRUE	+
cg11649376	12	81473234	ACSS3	Body	TRUE	-	-0.000454338	8.75811271092102e-05	2.56994594286647e-07	2.86548972629611e-05		-
cg11884933	7	2774414	GNA12	Body	NA	+	0.000256085311342474	7.01604515036008e-05	0.000275583147160921	0.00819400557558472		+
cg12106271	6	155540192	TIAM2;TIAM2	Body;5'UTR	NA	-	-0.0002899	9.13657054859118e-05	0.00155416525455511	0.0216611782353618		+
cg12593793	1	156074135	unannotated	unannotated	TRUE	-	-0.000307229	7.068929976121e-05	1.52430008841486e-05	0.000971196913475755	TRUE	-
cg13274938	17	38493822	RARA;RARA;RARA	Body;Body;Body	NA	+	0.000275133781155168	7.2002949890941e-05	0.000140889357629196	0.0052363877918851		+
cg13840239	9	89218392	unannotated	unannotated	TRUE	-	-0.000247707	5.9600846313278e-05	3.50968723338207e-05	0.00173924500676489	TRUE	-
cg14017402	2	86225602	unannotated	unannotated	TRUE	+	0.000322869780575457	8.69638695177013e-05	0.000216201992619715	0.0068875777648852		+
cg15416179	17	21189859	MAP2K3	Body	NA	-	-0.000210546	6.18191259624733e-05	0.000685418771852736	0.0122278708898528		-
cg15505737	11	118505096	PHLDB1;PHLDB1;PHLDB1	Body;Body;Body	TRUE	-	-0.00020269	6.84485225323898e-05	0.00313558732328368	0.0366758575813926		-
cg16140253	1	110166563	AMPD2;AMPD2;AMPD2	Body;Body;TSS1500	NA	+	0.000163799711140552	5.69386846536689e-05	0.00410158067907123	0.0457326245716442		+
cg17675386	10	121260443	RGS10;RGS10	Body;Body	TRUE	+	0.000184460704588449	6.48879133841865e-05	0.00456196789027595	0.0484437542634065		+
cg17901584	1	55353706	DHCR24	TSS1500	NA	-	-0.000375015	0.000105185238528647	0.000380370326783857	0.00942473143031112	TRUE	-
cg18030453	3	45506216	LARS2	Body	TRUE	+	0.000227156639396527	7.31252933264294e-05	0.00194627132332887	0.0248010574344193		+
cg19936757	11	2452218	unannotated	unannotated	NA	-	-0.000247683	7.06021018928577e-05	0.000470963558580254	0.0105024873563397		-
cg24403644	20	42574624	TOX2;TOX2;TOX2;TOX2	5'UTR;Body;1stExon;5'UTR	NA	+	0.000191552959449578	5.93726168733209e-05	0.00129410176506587	0.0197027806692217		+
cg26257082	1	198906494	unannotated	unannotated	TRUE	+	0.00023652140448921	5.91815304614676e-05	6.89141173889878e-05	0.00279415421413532		+
cg26354221	22	24822802	ADORA2A	TSS1500	NA	+	0.000189846171390045	5.03070112651501e-05	0.000170105909460556	0.00583594120149291		+
cg26403843	5	158634085	RNF145	Body	NA	+	0.000438376944093509	0.000125733591688917	0.000510189757329164	0.0108354586556575	TRUE	+
cg26766064	17	79099711	MIR657;AATK;MIR338	TSS1500;Body;Body	NA	-	-0.000240869	6.74402035232395e-05	0.00037142115293834	0.00942473143031112		-
cg27243685	21	43642366	ABCG1;ABCG1;ABCG1;ABCG1;ABCG1;ABCG1	Body;Body;5'UTR;Body;Body;Body	TRUE	+	0.000376761777831197	7.20031572356652e-05	2.02983142100991e-07	2.86548972629611e-05		+
cg27298324	1	182587340	unannotated	unannotated	NA	+	0.000365794792875256	0.000110661466055398	0.000981093260738925	0.0168295228572908		+
Waist to hip ratio
cg06500161	21	43656587	ABCG1;ABCG1;ABCG1;ABCG1;ABCG1;ABCG1	Body;Body;Body;Body;Body;Body	TRUE	+	0.0733361	0.0124931274436287	5.85797350823004e-09	9.95855496399106e-08	TRUE	+
cg17901584	1	55353706	DHCR24	TSS1500	NA	-	-0.0439743	0.0263682024622183	0.00223752018133839	0.0448377	TRUE	NA
cg19693031	1	145441552	TXNIP	3'UTR	NA	-	-0.0808026	0.0165258024143038	0.00791252885264522	0.0190189		-
*+ indicates a positive correlation; − indicates a negative correlation.
* Direction* represents the positive/negative correlations between BP and CpG sites in our study; Direction# represents the positive/negative correlations for CpG sites from previous studies. *"Verified" denotes whether a CpG site has been verified before.
*The color annotation indicates that this CpG site may have a low cross-platform correlation (<0.2) as reported by Logue et al.

## Sheet: Supplementary Table3
Supplementary Table3. CpG sites that passed significant threshold (FDR<0.05) to be associated with indicators for obesity in the discordant MZ analysis
CpG	CHR	MAPINFO	UCSC_RefGene_Name	UCSC_RefGene_Group	Enhancer	dir	Value	Standard Error	P-value	p.adjust	Verified	beta
BMI
cg00050692	2	25524877	DNMT3A;DNMT3A;DNMT3A	Body;Body;Body	TRUE	-	-0.000958257	0.000214456849078392	1.03593279128671e-05	0.000471440291332934	TRUE	-
cg00193021	4	90758120	SNCA;SNCA;SNCA;SNCA;SNCA;SNCA;SNCA	5'UTR;1stExon;5'UTR;1stExon;1stExon;5'UTR;5'UTR	NA	-	-0.000546626	0.000184900458099556	0.00330349416362918	0.0299624610505388		-
cg00220721	11	36422443	PRR5L;PRR5L;PRR5L;PRR5L	5'UTR;5'UTR;TSS200;Body	NA	+	0.000535473216668652	0.000175904982208151	0.00249278889493683	0.0255584758635025	TRUE	+
cg00222799	21	43655464	ABCG1;ABCG1;ABCG1;ABCG1;ABCG1;ABCG1	Body;Body;Body;Body;Body;Body	NA	+	0.000826779384780157	0.000295797717410503	0.00544633183828688	0.0408317479436884	TRUE	+
cg00234046	10	73169245	CDH23;CDH23	5'UTR;5'UTR	TRUE	+	0.000814604374816028	0.000285322987358086	0.0045344206019934	0.0366426387587878		+
cg00234616	2	74740572	TLX2	TSS1500	NA	-	-0.000708828	0.000192433902606405	0.000262713780057103	0.0054418739416759	TRUE	-
cg00442282	17	38471064	RARA	5'UTR	TRUE	+	0.000335290799969786	0.000113687977039412	0.00337869264470658	0.0305377307329926		-
cg00502932	1	2160666	SKI	1stExon	NA	+	0.000397247417977587	7.63025073533183e-05	3.13239204425206e-07	3.25016998511594e-05		-
cg00574958	11	68607622	CPT1A;CPT1A	5'UTR;5'UTR	NA	-	-0.000552356	0.000148605342572806	0.000231317222805048	0.00513376100525213	TRUE	-
cg00583068	1	224972796	unannotated	unannotated	TRUE	+	0.00106078447970263	0.00039168550911853	0.00706314313396988	0.0475890734792672		+
cg00608661	12	105065028	CHST11	Body	TRUE	-	-0.000661036	0.000243173844150391	0.00685483283574862	0.0467745994950152		NA
cg00701951	10	124228478	HTRA1	Body	TRUE	-	-0.0020836	0.00044493050432044	3.91593963399133e-06	0.000211332350412767		-
cg00705661	14	93706609	BTBD7	3'UTR	NA	+	0.00086799047182876	0.00024619860270267	0.000473055238572524	0.00771764332614545		+
cg00718518	5	171766029	SH3PXD2B	Body	NA	-	-0.000692025	0.000231298703003381	0.0029494745268947	0.0280254099734976		-
cg00748195	3	52812478	ITIH1;ITIH1;ITIH1;ITIH1	TSS200;TSS1500;TSS1500;Body	NA	-	-0.000842552	0.000306339827654336	0.00623128498246934	0.0445287968168746		-
cg00821731	2	219744626	WNT10A	TSS1500	TRUE	+	0.000944151475290248	0.000254031776161164	0.000231553599697186	0.00513376100525213		+
cg00826902	1	3563954	WDR8	Body	NA	+	0.00117524997654287	0.000374223111592633	0.00181581297965301	0.0211220577095064	TRUE	+
cg00871207	14	89080250	unannotated	unannotated	TRUE	+	0.00143470295738189	0.000272595776913508	2.34931806107376e-07	2.77005956837515e-05	TRUE	+
cg00919013	8	12613847	LONRF1	TSS1500	NA	-	-0.00107829	0.000291827716481514	0.000251528615283878	0.00543719838106729		NA
cg00921350	16	50701499	SNX20;SNX20	3'UTR;3'UTR	NA	-	-0.00100756	0.000256832748342747	0.000103407138004918	0.00286959858995458		-
cg00937359	6	86350540	SYNCRIP;SYNCRIP;SYNCRIP;SYNCRIP;SYNCRIP;SYNCRIP	Body;Body;Body;Body;Body;5'UTR	NA	+	0.00112552862370755	0.000262902779808277	2.34586992218586e-05	0.000894880379139723	TRUE	+
cg00960906	5	31769846	unannotated	unannotated	TRUE	-	-0.000864196	0.000227526684452169	0.000169106618179205	0.00413832610902696		NA
cg00973118	16	374570	AXIN1;AXIN1	Body;Body	TRUE	+	0.0013080957886215	0.000240478955756896	9.47595269124471e-08	1.29371690953099e-05	TRUE	+
cg01048810	1	45142815	C1orf228	5'UTR	NA	-	-0.00106535	0.000219910394049609	1.83786367912152e-06	0.000108350417810028		-
cg01112778	5	146460987	PPP2R2B;PPP2R2B;PPP2R2B;PPP2R2B	5'UTR;1stExon;5'UTR;1stExon	NA	-	-0.0010224	0.000378429613155769	0.00720124437598444	0.0479611586246242		+
cg01117339	11	73737124	unannotated	unannotated	TRUE	-	-0.000971565	0.000285857203209695	0.000747027879243548	0.0111367259698722	TRUE	-
cg01130991	17	46510392	unannotated	unannotated	NA	+	0.00215653618607139	0.000430334198311725	8.23219471844921e-07	6.01048192454729e-05	TRUE	+
cg01378158	16	67312308	PLEKHG4;PLEKHG4;PLEKHG4;PLEKHG4;PLEKHG4;PLEKHG4	TSS1500;1stExon;5'UTR;TSS1500;5'UTR;TSS1500	TRUE	+	0.000826624548041517	0.000237975666588474	0.000571494733182882	0.00903937401144144		NA
cg01378159	22	37703496	CYTH4	Body	TRUE	+	0.000208710713594989	7.45520486989704e-05	0.00537337077989412	0.0405189645437365		-
cg01413281	10	101989592	CHUK	TSS1500	NA	+	0.000913590052881203	0.000338210167875647	0.00721081413400287	0.0479611586246242		-
cg01438090	11	30502936	MPPED2;MPPED2	Body;Body	TRUE	-	-0.00173043	0.000392020155715173	1.31633444058064e-05	0.00057874093879088		-
cg01526748	3	191930926	FGF12;FGF12	Body;Body	TRUE	+	0.00122654305164636	0.000419307853673956	0.00364501190311623	0.0319261298338304	TRUE	+
cg01681525	17	79374741	BAHCC1	Body	NA	+	0.00226872534467154	0.000282141929446667	1.08926220462214e-14	1.41277307939491e-11	TRUE	NA
cg01802953	1	173887360	SERPINC1	TSS1500	NA	-	-0.00112662	0.000322700393703944	0.000536080719496643	0.0086372260023248		-
cg01824466	8	95959531	TP53INP1;TP53INP1	5'UTR;5'UTR	NA	-	-0.00095854	0.000354830015873333	0.00720749772347022	0.0479611586246242	TRUE	-
cg01877352	11	60775233	CD6	Body	NA	+	0.000652110692749216	0.000204629388548932	0.00155514404036486	0.0186761279662335		+
cg01885635	3	40566085	ZNF621;ZNF621	TSS1500;TSS1500	NA	-	-0.000528794	0.000174813418710079	0.00265263448923025	0.0266702862986949		-
cg01890836	17	17055584	MPRIP;MPRIP	Body;Body	TRUE	-	-0.00170697	0.000333079036708971	4.70633050018148e-07	4.20973148878302e-05	TRUE	-
cg02119938	15	78505051	ACSBG1	Body	TRUE	-	-0.00110426	0.000368017500641041	0.00286887155799382	0.0276994839352157	TRUE	-
cg02283735	1	44011587	PTPRF;PTPRF	Body;Body	TRUE	-	-0.00115231	0.000397583400548405	0.00396497207573055	0.0333933037806658		+
cg02323699	11	113135432	NCAM1;NCAM1;NCAM1	3'UTR;Body;Body	NA	-	-0.000809259	0.000248469985815942	0.00122517349793226	0.0158114430529168		-
cg02370100	21	43655256	ABCG1;ABCG1;ABCG1;ABCG1;ABCG1;ABCG1	Body;Body;Body;Body;Body;Body	NA	+	0.000735031268894597	0.000268440808322161	0.00646319873097168	0.0453122635355149		+
cg02393428	12	106582432	unannotated	unannotated	TRUE	-	-0.000982498	0.000266216289553457	0.000255720201422594	0.00543719838106729		+
cg02436098	19	4640159	TNFAIP8L1;TNFAIP8L1;TNFAIP8L1	1stExon;5'UTR;5'UTR	NA	-	-0.000561572	0.000188561475691196	0.00308163464977399	0.0288583403664755		-
cg02669349	10	74032907	DDIT4	TSS1500	NA	-	-0.000543613	0.000183203849173482	0.00319083908794088	0.0295608449789952	TRUE	-
cg02682525	11	113258277	ANKK1	TSS1500	TRUE	+	0.00122168942938138	0.000360982955580801	0.000786230498264009	0.0116541823571248		+
cg02695873	7	127741520	unannotated	unannotated	NA	-	-0.00100036	0.000266354497765707	0.000199318785161403	0.00470029935189709		+
cg02743674	11	2433468	TRPM5	Body	NA	-	-0.000718364	0.000197110102078876	0.000304390342339397	0.0057216561451333		-
cg02747254	16	29938183	KCTD13	TSS1500	NA	-	-0.00126215	0.00030316504313721	3.8686005893771e-05	0.00125439374110552		-
cg02819992	7	95099917	unannotated	unannotated	TRUE	+	0.00185579417682041	0.000365690147703745	6.02972119601586e-07	4.92476801327267e-05		+
cg02878618	11	17375381	DKFZp686O24166	Body	NA	+	0.000279629620483828	9.64077125455649e-05	0.0039378904989901	0.0333819867790206		-
cg03065459	16	3059773	unannotated	unannotated	TRUE	-	-0.000919097	0.000290241334357113	0.0016639235088021	0.019619170826512		+
cg03159676	16	85600536	unannotated	unannotated	NA	+	0.00259305538350886	0.000338072076801826	1.39972350770418e-13	1.21029425966155e-10	TRUE	+
cg03218374	20	896981	ANGPT4	TSS200	TRUE	+	0.00097974607869608	0.000198797702576984	1.23071117545282e-06	8.18580715160161e-05	TRUE	+
cg03248837	2	29353850	CLIP4	Body	NA	-	-0.00145321	0.000338203508500308	2.19288143337834e-05	0.000861868854270214		+
cg03297731	16	30124293	GDPD3;LOC100271831	Body;TSS1500	TRUE	-	-0.000626259	0.000214554398119344	0.00371761997310111	0.0321450207007476	TRUE	-
cg03303585	4	75585178	unannotated	unannotated	TRUE	-	-0.000972304	0.00036156135528963	0.00747171879498227	0.0489435317024849	TRUE	-
cg03327570	2	145304883	unannotated	unannotated	TRUE	-	-0.00140577	0.000475135387519173	0.00327899635470002	0.0299259712119329	TRUE	-
cg03334425	16	21675455	unannotated	unannotated	NA	-	-0.000658309	0.000235949265776656	0.00553008938840094	0.0413402071282768		-
cg03358636	3	197474006	KIAA0226	5'UTR	NA	+	0.00191112301138701	0.000411364629580024	4.64661043353968e-06	0.000241066149292038	TRUE	+
cg03430597	9	137660514	COL5A1	Body	TRUE	+	0.00141077949349635	0.000388839899317764	0.000323589615676612	0.00591120748637417		NA
cg03465499	11	68781279	MRGPRF;MRGPRF	TSS1500;TSS1500	NA	+	0.00166213676860622	0.000355247864291629	3.99201432930825e-06	0.000211332350412767		-
cg03500056	16	8814507	ABAT;ABAT;ABAT	5'UTR;TSS200;5'UTR	NA	+	0.000693777214953747	0.000216165494082389	0.00144043948106538	0.0176252843476565	TRUE	+
cg03519879	14	74227499	C14orf43;C14orf43	5'UTR;TSS1500	TRUE	-	-0.000869191	0.000246074807504098	0.000461678122175778	0.00757970284129094		-
cg03523676	14	24540235	CPNE6	TSS1500	NA	-	-0.000698364	0.000241974865498951	0.0041184698094287	0.0340232824384014	TRUE	-
cg03528519	1	53513817	SCP2;SCP2;SCP2;SCP2	3'UTR;Body;Body;Body	TRUE	+	0.000916926184785607	0.000246605642672743	0.000230211829357005	0.00513376100525213		+
cg03744043	18	45662275	unannotated	unannotated	NA	-	-0.000500357	0.000174568136818428	0.00437983542136037	0.0356153388182094		+
cg03885055	1	16723232	C1orf144;C1orf144	3'UTR;3'UTR	TRUE	-	-0.000727644	0.000244222974590151	0.00306953278882807	0.0288491596167392	TRUE	-
cg04084236	4	143766602	INPP4B;INPP4B	5'UTR;5'UTR	NA	+	0.000662838274652795	0.000165495317538701	7.42816170250822e-05	0.0022058830263039		+
cg04142988	15	101984466	PCSK6;PCSK6;PCSK6;PCSK6;PCSK6;PCSK6;PCSK6;PCSK6	Body;Body;Body;Body;Body;Body;Body;Body	NA	+	0.000798898657192666	0.000284962170767842	0.00530857376342103	0.0404109270594538		-
cg04161365	17	27230393	DHRS13	TSS1500	NA	-	-0.000896523	0.000208922384293854	2.24707957981352e-05	0.000869988720900937		-
cg04264638	4	56411138	CLOCK	5'UTR	NA	+	0.000722008849172395	0.00022969835130736	0.00179905157421216	0.0210213503761547	TRUE	+
cg04266152	17	77763195	unannotated	unannotated	NA	+	0.000574410279661345	0.000146896619798489	0.000108793849655561	0.00293970047923463		+
cg04346272	17	49230810	NME1;NME1-NME2;NME1	TSS200;TSS200;TSS200	NA	+	0.000235189141918259	7.84494274223475e-05	0.00289277669877245	0.027792084283762		-
cg04424621	6	27101941	HIST1H2BJ	TSS1500	NA	-	-0.000521253	0.000166264218789733	0.00184883024710262	0.0213149584932631	TRUE	-
cg04671742	12	6881997	LAG3;LAG3	1stExon;5'UTR	TRUE	+	0.00105699425832762	0.000318916975204873	0.00100506835146222	0.0138339801431924		-
cg04858631	10	74035570	DDIT4	3'UTR	NA	+	0.00120195028312642	0.000363942029875939	0.00104687482934203	0.0141437151422564	TRUE	+
cg04869770	1	164561550	PBX1	Body	TRUE	+	0.000803122564796357	0.000296242621521191	0.00700542836656676	0.0473231280804015	TRUE	NA
cg04973995	10	74057977	unannotated	unannotated	TRUE	-	-0.000604114	0.000212199367017581	0.00464904587671449	0.0372273385232594		-
cg04982951	10	8096635	FLJ45983;GATA3;GATA3;FLJ45983	TSS1500;TSS200;TSS200;TSS1500	NA	-	-0.000445048	9.94644192327099e-05	1.00800970957886e-05	0.000466924497615634		-
cg04999824	17	76967757	LGALS3BP	Body	NA	+	0.000873203984614303	0.000287894677872471	0.00258357085317969	0.0261788390357348		-
cg05272827	17	79380706	BAHCC1	Body	NA	+	0.00119973720114345	0.000189717737090623	7.02941810580837e-10	2.60490150949527e-07		+
cg05399785	1	3564031	WDR8	Body	NA	+	0.000807545458065262	0.000263189122003406	0.00230388162105264	0.0240158047786127	TRUE	+
cg05573654	5	1518179	LPCAT1	Body	NA	+	0.000822716400727755	0.000274898296996467	0.00294107573617474	0.0280254099734976		+
cg05575921	5	373378	AHRR	Body	TRUE	+	0.00281662728460432	0.00067471865438606	3.68959073396429e-05	0.00125290170518576	TRUE	+
cg05648472	11	45232364	PRDM11	Body	NA	-	-0.00081138	0.000222323882572896	0.000298651284004488	0.00565475496866891	TRUE	-
cg05664072	2	239198294	PER2	TSS1500	NA	-	-0.000322935	0.000101905803081649	0.00165116552276926	0.019619170826512		-
cg05778424	17	55169508	AKAP1	5'UTR	TRUE	+	0.000703007533008775	0.000258228669250398	0.00677284132431243	0.046478175648853	TRUE	+
cg05845030	12	91573247	DCN;DCN;DCN;DCN;DCN;DCN;DCN	5'UTR;TSS1500;1stExon;TSS1500;TSS1500;TSS1500;5'UTR	NA	-	-0.000763209	0.000245767317145564	0.00203971080757339	0.0227081967160745	TRUE	-
cg05895868	11	116689653	unannotated	unannotated	NA	-	-0.000756516	0.000243401884210722	0.00202173845193454	0.0227029850403385		+
cg05915981	6	131571669	AKAP7;AKAP7;AKAP7;AKAP7;AKAP7	1stExon;Body;5'UTR;1stExon;5'UTR	TRUE	+	0.000754296787961361	0.000208979421708441	0.000347066455955458	0.00612442439964938		+
cg05945608	6	42739639	unannotated	unannotated	TRUE	+	0.000849995586348655	0.000287227256433652	0.00327234532150427	0.0299259712119329		+
cg05978306	17	1373774	MYO1C;MYO1C;MYO1C	Body;Body;Body	NA	-	-0.000739382	0.00021599673895192	0.000685027424717309	0.0103915856123784	TRUE	-
cg06100161	15	60987894	RORA	Body	TRUE	-	-0.00071801	0.000257766946760203	0.00560661639126617	0.0416721000542821		-
cg06164683	3	84919438	unannotated	unannotated	NA	-	-0.00114507	0.000355745035308754	0.00139557600713605	0.017321168241679		+
cg06180099	1	150979364	FAM63A;FAM63A;FAM63A;FAM63A;FAM63A;FAM63A	5'UTR;5'UTR;1stExon;5'UTR;TSS200;TSS200	NA	+	0.000472536558675751	0.000174111816367605	0.00694444959393628	0.0471416508290448	TRUE	+
cg06188083	10	91093005	IFIT3;IFIT3	Body;Body	TRUE	+	0.00125180714341416	0.000428836798433068	0.00371534464405155	0.0321450207007476	TRUE	+
cg06189394	3	66534050	LRIG1	Body	NA	-	-0.00079842	0.000275772015939113	0.0040031835811541	0.0334976071274636		-
cg06197966	10	29948324	SVIL	5'UTR	NA	-	-0.00069916	0.00018453497803344	0.000175429712577474	0.00425294088248568		+
cg06202737	2	128166279	unannotated	unannotated	NA	-	-0.00124716	0.000341526751584791	0.000296207896018164	0.00564973001669939		-
cg06421614	17	7121116	DLG4;DLG4	Body;TSS200	NA	+	0.000903436061711543	0.000262563871654588	0.000642974705849428	0.00992783563674652	TRUE	+
cg06430309	7	2397685	EIF3B;EIF3B	Body;Body	NA	+	0.000977463257527464	0.000337490662219656	0.00399011685750195	0.0334963208037542	TRUE	NA
cg06486622	6	29718119	LOC285830;LOC285830	TSS1500;TSS1500	NA	+	0.000905068580550334	0.000308281001127604	0.00352434361264761	0.0314666044009194		-
cg06500161	21	43656587	ABCG1;ABCG1;ABCG1;ABCG1;ABCG1;ABCG1	Body;Body;Body;Body;Body;Body	TRUE	+	0.00127836172148145	0.000243473954503824	2.50449628758755e-07	2.82463624782701e-05	TRUE	+
cg06516769	3	51996797	PCBP4;PCBP4;PCBP4	5'UTR;5'UTR;TSS1500	TRUE	-	-0.000853511	0.000237830221480804	0.000374830467351947	0.0064391406113308		-
cg06568490	3	13525965	HDAC11;HDAC11	Body;Body	NA	+	0.00114114762985044	0.000346582524481441	0.00108382253013296	0.0144826460040514		+
cg06820412	5	135386296	TGFBI	Body	TRUE	-	-0.00147228	0.000436943634057184	0.000828538560870323	0.0121425368751278		+
cg07008193	11	46318527	CREB3L1	Body	TRUE	-	-0.000811849	0.000250551864365554	0.00129733093777293	0.0164159826955268		+
cg07031070	6	28543670	SCAND3	Body	NA	+	0.00122085141121892	0.000353763676214332	0.000619830504567003	0.00968578511353498		+
cg07120889	1	150535935	unannotated	unannotated	NA	-	-0.00057892	0.000203873854043937	0.00475477792379889	0.0375979611795655		-
cg07180646	1	15481541	TMEM51;TMEM51;TMEM51;TMEM51	5'UTR;5'UTR;5'UTR;5'UTR	NA	+	0.000828512876986833	0.000274574426547395	0.00271726923095124	0.026777323272691		NA
cg07184013	7	25989618	MIR148A	TSS200	NA	+	0.000885778395421871	0.000194608326509269	7.13391396328766e-06	0.000349157977750343		+
cg07201319	6	139909641	unannotated	unannotated	TRUE	+	0.00146299321964211	0.00051375502847776	0.00463862972371563	0.0372273385232594	TRUE	+
cg07417146	6	33400528	SYNGAP1	Body	TRUE	-	-0.00146428	0.000300470895188379	1.60258627566443e-06	0.000101392897538379		+
cg07421368	2	67624930	ETAA1	Body	NA	+	0.000429963747846135	0.00014259100931862	0.00273553996424946	0.026777323272691		+
cg07504977	10	102131012	unannotated	unannotated	TRUE	+	0.00177545139309427	0.000304681367942588	1.18546017975365e-08	2.36544900483152e-06	TRUE	+
cg07526042	12	94543680	PLXNC1	1stExon	NA	-	-0.000326433	0.000106501553099841	0.00232848912908731	0.0241604032034099		-
cg07720851	16	85650478	KIAA0182;KIAA0182	5'UTR;Body	NA	+	0.000761243066425998	0.000245791889341311	0.00209631825682578	0.0228481073874205		+
cg07772781	3	101798142	unannotated	unannotated	TRUE	+	0.00113017599339232	0.000387693765087108	0.00376166220559362	0.0324177799379065		+
cg07775147	12	133101495	FBRSL1	Body	NA	-	-0.000769437	0.000212287639075819	0.000328069624501805	0.00595113710459918		+
cg07939445	6	116602398	TSPYL1;DSE	TSS1500;5'UTR	NA	-	-0.00100157	0.000309302251409115	0.00130661216804926	0.0164531648733971		-
cg08051604	14	101309386	MEG3;MEG3;MEG3	Body;Body;Body	TRUE	+	0.000988139709759977	0.000320821041277251	0.00221718194066865	0.0236894619119801		+
cg08052292	3	56789178	ARHGEF3;ARHGEF3;ARHGEF3	Body;Body;Body	NA	-	-0.000657271	0.000239375034620182	0.00631766661054884	0.0448851176937803		+
cg08074767	6	168113741	unannotated	unannotated	TRUE	+	0.00124462574515758	0.000283909358701141	1.5031267912157e-05	0.000648489340372518		-
cg08099136	6	32811251	PSMB8;PSMB8	Body;Body	NA	+	0.00126917074192767	0.00026604549425098	2.60576804781157e-06	0.000146942659043983		+
cg08304103	11	86662289	FZD4	Body	NA	+	0.000979016468020446	0.000235151527111125	3.86685210148181e-05	0.00125439374110552		-
cg08443038	16	89006877	CBFA2T3;CBFA2T3	5'UTR;Body	NA	+	0.00100570567012255	0.000288649360820475	0.000549974217236384	0.00880637728093322	TRUE	+
cg08540100	1	23888986	unannotated	unannotated	TRUE	+	0.000845392345765642	0.000229609576672831	0.000264331579279554	0.0054418739416759	TRUE	+
cg08548559	22	31686097	PIK3IP1;PIK3IP1	Body;Body	NA	-	-0.00114675	0.000368021582873902	0.00196965073639472	0.0223112402192485	TRUE	-
cg08570691	19	49993873	RPL13AP5;SNORD35A;SNORD33;SNORD34;RPL13A	Body;TSS1500;Body;TSS1500;Body	NA	-	-0.00115832	0.00025604517701079	8.0814001702071e-06	0.000381148218936676		-
cg08594681	8	27468684	CLU;CLU;CLU;CLU	1stExon;Body;Body;5'UTR	TRUE	-	-0.000861636	0.000303653188059357	0.00478452710483631	0.0376092827574103		+
cg08639339	1	205648336	SLC45A3	5'UTR	TRUE	+	0.000842166956863513	0.000219440956391509	0.000144899484101512	0.00368499276234629	TRUE	+
cg08753172	17	1401405	INPP5K;INPP5K;INPP5K	Body;Body;Body	TRUE	+	0.000907612935159464	0.000336785017671403	0.00734633669555625	0.0482440440209441		+
cg08813944	17	71258589	CPSF4L	TSS1500	TRUE	+	0.00092160217614913	0.000304664064816068	0.00265202032320131	0.0266702862986949	TRUE	+
cg08872742	16	66400320	CDH5	TSS1500	NA	-	-0.000594109	0.000197992619747225	0.00286792724832023	0.0276994839352157		-
cg08876103	1	39572323	MACF1	Body	NA	-	-0.000645891	0.000230539456336414	0.00533889814909907	0.0404109270594538		-
cg08944236	16	53242355	CHD9	Body	NA	+	0.000955069177419354	0.000190897139246073	8.57016772452435e-07	6.01048192454729e-05	TRUE	+
cg08995871	10	76803361	DUPD1	Body	NA	-	-0.000942768	0.000310426032143116	0.00255078031956944	0.0259479378390711		+
cg09092525	20	58570133	CDH26;CDH26	Body;TSS1500	NA	-	-0.00110237	0.000287744375485526	0.00014875466795125	0.00371028469870714		-
cg09147065	8	143815906	C8orf55	Body	NA	+	0.00130230373297679	0.000440292412233968	0.00328793438527404	0.0299259712119329	TRUE	+
cg09204618	22	19117090	TSSK2	TSS1500	NA	-	-0.00068755	0.000247301390998866	0.00569692458821477	0.0421020580678892		+
cg09249494	6	6588846	LY86;LOC285780	TSS200;Body	NA	+	0.000599304027413019	0.000211035675958246	0.00475151706925835	0.0375979611795655	TRUE	NA
cg09251317	14	77393865	unannotated	unannotated	TRUE	-	-0.000558154	0.00019924331558946	0.00534346491187072	0.0404109270594538		-
cg09297903	8	42234798	DKK4	TSS200	TRUE	+	0.00086679563048593	0.000259302938741004	0.000910029387862436	0.0129704188577756		+
cg09421562	17	56357994	MPO	1stExon	NA	-	-0.000835259	0.000252380467130643	0.00102197152657908	0.0139526007365586		-
cg09577455	6	29593382	GABBR1;GABBR1;GABBR1	Body;Body;Body	NA	-	-0.001276	0.000293850354174978	1.8015389106612e-05	0.000730186239727368		-
cg09823288	1	239552128	unannotated	unannotated	NA	-	-0.00219818	0.000511489796235602	2.18574823524415e-05	0.000861868854270214	TRUE	-
cg09876440	3	10325981	GHRLOS;GHRLOS;GHRLOS;C3orf42;GHRLOS	TSS1500;TSS1500;TSS1500;TSS200;TSS1500	NA	-	-0.000882134	0.000249487717339423	0.000455693992825413	0.00752910966489886		-
cg09888721	21	40178652	ETS2	5'UTR	NA	+	0.000262377030611723	9.37649496634081e-05	0.00539441528494772	0.0405597485482736		-
cg09902818	7	22193601	RAPGEF5	Body	TRUE	-	-0.00120498	0.000326331834296697	0.000253888184363341	0.00543719838106729		-
cg09916234	4	1976220	WHSC1;WHSC1;WHSC1;SCARNA22;WHSC1	Body;Body;Body;TSS200;Body	NA	+	0.00133382790927544	0.00041375822378718	0.00137259444319345	0.0171178364694413		+
cg10017293	12	51640305	SMAGP;DAZAP2;SMAGP	Body;3'UTR;Body	TRUE	-	-0.00106001	0.000354098589500352	0.00293408723658452	0.0280254099734976		+
cg10040131	2	73178866	SFXN5	Body	TRUE	+	0.00112576525857214	0.000302837553031094	0.000230914968304899	0.00513376100525213		+
cg10062919	17	38503802	RARA;RARA;RARA;RARA	Body;Body;Body;Body	TRUE	+	0.000554105366771097	0.000180357495692879	0.0022743119797965	0.0238848796582677		+
cg10068491	16	3183125	unannotated	unannotated	NA	+	0.0012812825825788	0.000381078300248161	0.000849935172305821	0.0123169376366553	TRUE	NA
cg10094443	4	39529866	UGDH	TSS1500	NA	+	0.000852727783847506	0.000252500825838237	0.000806527776198704	0.011887119610565	TRUE	+
cg10127660	8	21996234	REEP4	Body	NA	+	0.00071384014275198	0.00026375333173288	0.00710054512733652	0.0477171348712719		+
cg10158681	10	5060432	AKR1C2;AKR1C2	TSS1500;TSS1500	NA	-	-0.00104685	0.000289505920537792	0.000338668805780232	0.0060533089653467		NA
cg10189661	6	31683120	LY6G6E;LY6G6E;LY6G6D	TSS1500;TSS1500;TSS200	NA	+	0.000852237054888813	0.000303980967565669	0.00530758053113839	0.0404109270594538		+
cg10381071	15	70391035	TLE3;TLE3;TLE3	TSS1500;TSS1500;TSS1500	NA	-	-0.00174215	0.000417710193542452	3.74894410778422e-05	0.00125290170518576	TRUE	-
cg10423113	10	74032851	DDIT4	TSS1500	NA	-	-0.000688375	0.000244068439570878	0.00504232917970504	0.0389279818218895		+
cg10505630	5	151051214	SPARC	Body	TRUE	-	-0.000793647	0.000288038811696736	0.0061393281818215	0.0441147293729778	TRUE	NA
cg10663078	4	154711629	SFRP2	TSS1500	NA	+	0.0010747471987464	0.000206165289419938	3.02663387241606e-07	3.25016998511594e-05	TRUE	+
cg10738025	19	19702508	PBX4	Body	TRUE	+	0.00152514844946799	0.000333904240057401	6.6355449158005e-06	0.000331011605992048		+
cg10802005	12	121404850	unannotated	unannotated	NA	-	-0.00068786	0.000193521223971873	0.000425500382688791	0.00712095479157886		+
cg10814329	22	46692864	CN5H6.4;GTSE1	TSS1500;5'UTR	NA	+	0.000930769415095476	0.000180696893996115	4.13118315064834e-07	4.12164965106992e-05		-
cg10835711	8	77618141	ZFHX4	Body	NA	-	-0.000958656	0.000330436202441113	0.00392938401639803	0.0333819867790206		+
cg10852154	6	42421757	unannotated	unannotated	NA	+	0.000582999712218402	0.000178468927461271	0.00118504221862652	0.015369997575586	TRUE	+
cg10861731	10	50395528	C10orf128	Body	TRUE	+	0.00188228988188471	0.000512671922636717	0.000274883045651866	0.00548497400323801	TRUE	NA
cg10904986	8	145555806	SCRT1	3'UTR	NA	+	0.000561029558194101	0.00019706935287148	0.00464982948401544	0.0372273385232594		+
cg10918202	8	104153173	BAALC;BAALC;C8orf56	1stExon;1stExon;Body	NA	+	0.000719710453983955	0.00012597944218425	2.21409009719482e-08	3.88116380224738e-06		-
cg10975897	6	15504844	JARID2	Body	NA	-	-0.00101761	0.000258779526487029	9.96278999919951e-05	0.00280907361499169	TRUE	-
cg11001536	5	153489773	unannotated	unannotated	TRUE	+	0.00255362523310355	0.000380250101072469	6.67746374363865e-11	2.88689015849977e-08		+
cg11024682	17	17730094	SREBF1;SREBF1	Body;Body	NA	+	0.00137512103444723	0.000223580619920065	1.92358890724792e-09	4.98978962540111e-07	TRUE	+
cg11042320	5	149534497	PDGFRB	5'UTR	TRUE	+	0.00129527428981442	0.000323776956548883	7.57016028474081e-05	0.0022064040200694		+
cg11078090	1	23878540	unannotated	unannotated	NA	+	0.000972645909570131	0.000303180416520524	0.00144694402406983	0.0176252843476565	TRUE	+
cg11080651	5	10445523	ROPN1L	Body	NA	+	0.000455862547468477	0.00015757983383278	0.00403223191384855	0.0335243896939844	TRUE	+
cg11173131	20	45179226	C20orf123	TSS200	NA	+	0.00060956248487802	0.000201993830170175	0.0027147787540257	0.026777323272691		+
cg11186858	17	75096382	unannotated	unannotated	NA	-	-0.000969611	0.000292294046056638	0.000994903447595306	0.0138339801431924		+
cg11303839	7	75405967	CCL26	5'UTR	NA	-	-0.00111267	0.000381883918468794	0.00377935758707095	0.0324624290757022		-
cg11370064	3	78318277	unannotated	unannotated	TRUE	+	0.0016228307453264	0.000357653855960482	7.60402545449814e-06	0.0003652748523883		+
cg11614585	20	897050	ANGPT4	TSS200	TRUE	+	0.000798891688691174	0.000198872975012475	7.07676245680271e-05	0.00215966138975838	TRUE	+
cg11660018	11	86510915	PRSS23	TSS1500	NA	-	-0.00101478	0.000259154296908535	0.000106468539956931	0.00290715150156084	TRUE	-
cg11661512	5	170864692	FGF18	Body	NA	-	-0.000897647	0.000237833517047507	0.000185568380094853	0.00441618695381696		NA
cg11775828	2	169100915	STK39	Body	NA	+	0.0010885258186968	0.000294129210848956	0.000245954011333051	0.00540681953727063		+
cg11927233	5	170816542	NPM1;NPM1;NPM1	Body;Body;Body	NA	+	0.000836292160083795	0.000268310014131593	0.00196384622097734	0.0223112402192485	TRUE	+
cg12014818	2	219744634	WNT10A	TSS1500	TRUE	+	0.00105403017600904	0.000210904073769678	8.79780967402612e-07	6.01048192454729e-05		+
cg12030667	3	48471659	PLXNB1;PLXNB1	TSS1500;TSS200	NA	+	0.000933653241115259	0.000192638920952973	1.81913113147685e-06	0.000108350417810028	TRUE	+
cg12054453	17	57915717	TMEM49	Body	NA	+	0.00124834870520236	0.000338762632114846	0.000261187684662444	0.0054418739416759	TRUE	+
cg12061886	14	75746793	FOS	Body	NA	+	0.00121309236081856	0.000303018845999471	7.48333486178655e-05	0.0022058830263039		+
cg12112870	8	86112931	E2F5;E2F5;E2F5	5'UTR;Body;Body	TRUE	-	-0.00345038	0.000558362991736481	1.62786744077731e-09	4.69187571264038e-07	TRUE	NA
cg12593793	1	156074135	unannotated	unannotated	TRUE	-	-0.00139692	0.000264881150050227	2.22538562848033e-07	2.74888110489428e-05	TRUE	-
cg13166171	22	45133951	PRR5-ARHGAP8	Body	TRUE	-	-0.000865672	0.000264606423637585	0.00116534701154526	0.0152672229694364		-
cg13276570	5	10567643	ANKRD33B	Body	NA	+	0.000784163996384494	0.000253601616804828	0.00213103814408779	0.0230329706073489	TRUE	+
cg13380562	6	143832576	FUCA2	1stExon	TRUE	+	0.000236145019483598	7.60282063192836e-05	0.0020356395488397	0.0227081967160745		+
cg13384122	8	146219353	ZNF252;TMED10P	Body;TSS1500	NA	+	0.000913239186737018	0.000324703286302567	0.00516504499828225	0.0396394281820833		-
cg13419390	2	131512651	FAM123C;FAM123C;FAM123C;FAM123C	TSS1500;TSS1500;TSS1500;TSS1500	NA	+	0.00108522532712049	0.000329664945351417	0.00108632644689718	0.0144826460040514		+
cg13429144	6	125684558	unannotated	unannotated	TRUE	-	-0.000515725	0.000140754595487299	0.000282812535383889	0.00551590764500608		-
cg13562284	11	32110323	unannotated	unannotated	TRUE	-	-0.000822308	0.000228651803870619	0.000364411623348695	0.00632408081057099		-
cg13590277	5	150019496	SYNPO;SYNPO;SYNPO;SYNPO	TSS1500;Body;Body;TSS1500	NA	-	-0.000631427	0.000231688548586399	0.00671470401340065	0.0464177163219954		-
cg13597051	6	31695599	DDAH2	Body	NA	-	-0.000941358	0.000327652166637902	0.00428883454106307	0.0352064455680937	TRUE	-
cg13641690	15	78114888	unannotated	unannotated	NA	+	0.000825589310445705	0.000215378184283356	0.000147521871941646	0.00371028469870714		-
cg13668823	20	36151683	BLCAP;BLCAP;BLCAP;NNAT;NNAT;BLCAP;BLCAP	5'UTR;5'UTR;5'UTR;3'UTR;3'UTR;5'UTR;5'UTR	NA	+	0.00104604985731059	0.000333380669432548	0.0018328212722161	0.0212247249112882		+
cg13691961	12	89743281	DUSP6;DUSP6	Body;Body	NA	+	0.00213253809393487	0.00050113017104884	2.61866072844305e-05	0.00097040084708304	TRUE	+
cg13700939	2	128166166	unannotated	unannotated	TRUE	-	-0.00128319	0.000395372070596633	0.00127416837867725	0.0162019253641607	TRUE	-
cg13781414	9	138951648	NACC2	5'UTR	TRUE	-	-0.000949956	0.000307201271464656	0.00212977254061641	0.0230329706073489	TRUE	-
cg13784312	9	134609065	RAPGEF1	Body	NA	-	-0.000696971	0.00022753178690852	0.00234277469654039	0.0242117831188278	TRUE	-
cg13916835	17	2078431	SMG6;SMG6	Body;Body	TRUE	+	0.00140523506955465	0.00038342652672658	0.000281812851982747	0.00551590764500608		+
cg14097153	17	607441	VPS53;VPS53	Body;Body	TRUE	-	-0.00168156	0.000546107280128691	0.00222343342260341	0.0236894619119801		+
cg14117297	19	4301870	TMIGD2;TMIGD2	Body;Body	NA	+	0.000559355627022145	0.000191105307124424	0.00362457245756181	0.0318716642539503		+
cg14145338	9	139649039	LCN8	Body	NA	-	-0.000712305	0.000250701319579654	0.00473076383626104	0.0375979611795655		+
cg14162417	1	226315857	unannotated	unannotated	TRUE	-	-0.000709924	0.000261051040052529	0.00683220319740758	0.0467618340213068		-
cg14225168	9	139403827	NOTCH1	Body	NA	+	0.000860034306175913	0.000279895220409273	0.00227104530637723	0.0238848796582677		-
cg14270612	9	133738235	ABL1;ABL1	Body;Body	NA	-	-0.000689394	0.000245959016915424	0.00531896930756867	0.0404109270594538		+
cg14399122	9	137660670	COL5A1	Body	NA	+	0.000963302496070796	0.000248721271601742	0.00012613374120323	0.00330495883516341	TRUE	NA
cg14468658	5	140723509	PCDHGA2;PCDHGA3;PCDHGA1;PCDHGA3	Body;TSS200;Body;TSS200	NA	+	0.00106496325146682	0.000364182479091642	0.00365538186609392	0.0319261298338304		+
cg14505439	9	134605210	RAPGEF1	Body	TRUE	-	-0.000895028	0.000234462417154934	0.00015695181446511	0.00387745720688091		-
cg14508508	15	27113322	GABRA5;GABRA5	5'UTR;5'UTR	NA	+	0.000959573903951859	0.000326902895918036	0.0035299853048063	0.0314666044009194		+
cg14509967	17	46679135	LOC404266;LOC404266;LOC404266;LOC404266;HOXB6;LOC404266	Body;Body;Body;Body;5'UTR;Body	NA	+	0.00133024402742008	0.000318146045632039	3.58684409415861e-05	0.00124056981069966	TRUE	+
cg14564351	6	135644405	AHI1;AHI1;AHI1	Body;Body;Body	TRUE	+	0.000761784616608366	0.000230346903477727	0.00103054506622894	0.0139959890146485		+
cg14640670	5	139494937	PURA;PURA	3'UTR;1stExon	NA	-	-0.000878905	0.000218732428916389	7.0456908187384e-05	0.00215966138975838		-
cg14693090	12	11899281	ETV6	Body	TRUE	+	0.00246752874551391	0.00025564143240632	6.71752849468877e-20	1.74252689152227e-16		+
cg14837598	8	21916635	EPB49;EPB49;EPB49;EPB49;EPB49;EPB49	TSS200;5'UTR;5'UTR;5'UTR;TSS200;5'UTR	NA	+	0.00125305883186947	0.000325121618433875	0.000135891144653192	0.00349011514089485		NA
cg14838757	1	180662660	XPR1;XPR1	Body;Body	TRUE	+	0.00229495081946797	0.000336368681472832	3.44507303376147e-11	1.78730388991545e-08		+
cg14870271	17	76976010	LGALS3BP;LGALS3BP	1stExon;5'UTR	TRUE	+	0.00226738227855756	0.00030187644668116	4.07874730234049e-13	2.64506762556781e-10	TRUE	+
cg14917244	8	27469001	CLU;CLU;CLU	TSS200;Body;Body	TRUE	+	0.00114920118096588	0.00027084238949073	2.76079888066746e-05	0.00100866370372555		+
cg15231794	19	4639844	TNFAIP8L1;TNFAIP8L1	TSS200;5'UTR	NA	-	-0.000292406	9.98765601911284e-05	0.00361634814672022	0.0318716642539503		-
cg15323828	1	226053673	TMEM63A	Body	TRUE	-	-0.000597272	0.000219023217222899	0.00668179167191313	0.046343763628189	TRUE	-
cg15416179	17	21189859	MAP2K3	Body	NA	-	-0.000778631	0.000226595115524072	0.000653667362955072	0.0100332138432276		-
cg15672022	5	141805772	unannotated	unannotated	TRUE	+	0.00151971544769998	0.000411114702880838	0.00024998129505447	0.00543719838106729		+
cg15697257	5	150020212	SYNPO;SYNPO;SYNPO;SYNPO;SYNPO;SYNPO	1stExon;5'UTR;5'UTR;Body;1stExon;Body	NA	+	0.000890167855471702	0.000306745493661955	0.00391966992573689	0.0333819867790206		-
cg15763258	11	128561675	FLI1	TSS1500	NA	-	-0.00117723	0.000341834805689021	0.000636019845784898	0.00987925437105405	TRUE	-
cg15812586	7	139953117	unannotated	unannotated	TRUE	+	0.000569883261599003	0.000175559341917082	0.00127162583614064	0.0162019253641607		-
cg15857470	7	104945248	SRPK2	Body	TRUE	+	0.00143081424733207	0.000411172938626693	0.000558687927236933	0.00889102136964787	TRUE	+
cg15871086	18	56526595	unannotated	unannotated	TRUE	+	0.000869710483073288	0.000322416615369458	0.00729153770939873	0.0481278595882451	TRUE	+
cg15880704	10	112546110	RBM20	Body	TRUE	+	0.000642199949692742	0.000193719498482738	0.00100235260171052	0.0138339801431924	TRUE	+
cg15939937	19	14676202	TECR	Body	NA	-	-0.000992534	0.000270815250541597	0.000281765842353263	0.00551590764500608		+
cg15941159	22	47075270	GRAMD4	3'UTR	TRUE	-	-0.000741588	0.00027332492416231	0.00696039023420361	0.0471416508290448		+
cg15995265	1	111764857	unannotated	unannotated	TRUE	+	0.00081710532348964	0.000288980183446297	0.0049336626411429	0.038317128416541		NA
cg16001613	11	60869601	CD5	TSS1500	NA	-	-0.000812243	0.000278068536048707	0.00369276527832538	0.032144406483141		-
cg16047567	1	12664243	DHRS3	Body	NA	+	0.00157618008510658	0.000276058988197266	2.25457329199876e-08	3.88116380224738e-06		NA
cg16144331	8	142251375	unannotated	unannotated	NA	+	0.00154199068527564	0.000308551731430485	8.80486943457198e-07	6.01048192454729e-05		+
cg16599983	6	32168969	NOTCH4	Body	NA	-	-0.000907003	0.000309386335074996	0.00357169094494559	0.0316210454306787	TRUE	-
cg16611584	17	19809078	AKAP10	3'UTR	NA	+	0.00110737715734783	0.000405439238627509	0.00659641086013637	0.0459975531483703	TRUE	+
cg16618104	12	104853100	CHST11	Body	NA	-	-0.000585527	0.000182230342010814	0.00142277461881972	0.0175746541010398		-
cg16655795	19	42897238	unannotated	unannotated	NA	+	0.000734495531110711	0.000254115167065366	0.00406368480134439	0.0336779500788733		+
cg16735495	7	105690812	unannotated	unannotated	TRUE	+	0.000851845208266646	0.000255020155660085	0.000917983193044436	0.0130122863538648		-
cg16764778	15	41061410	DNAJC17;C15orf62	Body;TSS1500	NA	+	0.000941567521205019	0.000175115553906894	1.31211178830812e-07	1.70180898943563e-05		+
cg16766325	13	80912906	SPRY2	5'UTR	NA	+	0.000470435786609634	0.000169605272225501	0.00580973636187308	0.0426925102626028		+
cg16936953	17	57915665	TMEM49	Body	NA	+	0.00127834145646488	0.000369013068597783	0.000591109695079378	0.00929296090324792	TRUE	+
cg17058475	11	68607737	CPT1A;CPT1A	5'UTR;5'UTR	NA	-	-0.000979645	0.000201523487507873	1.69754354516456e-06	0.000104843522765639	TRUE	-
cg17061862	11	9590431	unannotated	unannotated	NA	-	-0.000903271	0.000329389770382626	0.00638449777221111	0.0450785000591075	TRUE	-
cg17174275	15	26109429	ATP10A	TSS1500	NA	-	-0.000913207	0.000244613003357293	0.000217297799192193	0.00507811253247341		-
cg17287155	5	393347	AHRR	Body	NA	+	0.000754434111065865	0.000243573452206706	0.00209456914530091	0.0228481073874205	TRUE	+
cg17438457	1	53094893	unannotated	unannotated	NA	-	-0.00128185	0.000352461495556095	0.000313230619324154	0.00580371590376324		+
cg17459290	1	236707000	LGALS8;LGALS8;LGALS8;LGALS8	Body;Body;Body;Body	NA	+	0.000903249880134342	0.000281554808551192	0.00144725735005815	0.0176252843476565		+
cg17478979	6	149772150	ZC3H12D	Body	TRUE	+	0.00105360837622971	0.000229049831375212	5.73114469358384e-06	0.000291501751669735	TRUE	+
cg17738521	6	143224179	HIVEP2	5'UTR	TRUE	-	-0.000604091	0.000221786143498262	0.00674613687486209	0.0464177163219954	TRUE	-
cg17810765	2	242127836	ANO7;ANO7	TSS200;TSS200	TRUE	+	0.00146395625158501	0.000303254157993373	1.99215786837494e-06	0.000114836833568102		+
cg17820878	1	27440463	SLC9A1	Body	NA	-	-0.000644832	0.000207837590093644	0.00205886275594448	0.0227204328345102		+
cg17866373	1	228651353	unannotated	unannotated	NA	+	0.000535767271771597	0.000169147626334752	0.0016595235714037	0.019619170826512		-
cg17894755	10	104535794	C10orf26;C10orf26	TSS200;Body	TRUE	+	0.000713696855842214	0.000224941228100437	0.00162995201076747	0.0194843111333218	TRUE	+
cg17901584	1	55353706	DHCR24	TSS1500	NA	-	-0.00110546	0.000283163468975843	0.000111577130507111	0.00298382553129324	TRUE	-
cg17953816	1	9960653	CTNNBIP1;CTNNBIP1	5'UTR;5'UTR	NA	+	0.000847293670084211	0.00020124965559668	3.174675180214e-05	0.00112809690650344		+
cg18018313	2	227657192	IRS1	3'UTR	NA	+	0.000723158687116896	0.000239407834960095	0.00268963625608885	0.026777323272691		NA
cg18120259	6	43894639	LOC100132354	Body	TRUE	-	-0.000612195	0.000208649725418414	0.0035441202325279	0.0314844105588267	TRUE	-
cg18177814	16	50730881	NOD2	TSS200	NA	+	0.000657911160463813	0.000213018075552632	0.00215629886104648	0.0232092914753302		-
cg18181703	17	76354621	SOCS3	Body	NA	+	0.000857513237134744	0.000298713053356066	0.00432016153093664	0.0353517318966866	TRUE	+
cg18251417	7	1340592	unannotated	unannotated	NA	-	-0.00078145	0.000286831383244368	0.00673271724615742	0.0464177163219954		-
cg18282388	11	129716470	TMEM45B	5'UTR	TRUE	-	-0.00101039	0.000358878643497051	0.00512001355343109	0.0394104307347188	TRUE	NA
cg18369990	2	112941244	FBLN7;FBLN7	Body;Body	NA	-	-0.000629901	0.000223075716243754	0.00499191781887936	0.0386538352900689	TRUE	NA
cg18527651	3	10284280	IRAK2	3'UTR	NA	+	0.000821834553787665	0.000220385225958745	0.000220815880134198	0.00511425350953668		NA
cg18569182	3	49894380	TRAIP	TSS1500	TRUE	+	0.000873877037864308	0.000266260227381504	0.00112396909090108	0.0148753868459052		-
cg18676273	7	41732833	INHBA;LOC285954;LOC285954	Body;TSS1500;TSS1500	NA	+	0.000907779681756485	0.000312017976651429	0.003829937871625	0.0327883129999843		NA
cg18745507	19	10415557	ZGLP1	3'UTR	TRUE	-	-0.000844482	0.00024088210687934	0.000508461837941698	0.00824343754762977	TRUE	-
cg18768347	3	5024849	BHLHE40	Body	NA	+	0.000707063880320974	0.000189748019811535	0.000223154053200877	0.0051226691504697		+
cg18774692	12	89033280	unannotated	unannotated	TRUE	+	0.00106231450876404	0.000288100308035287	0.000258935424380609	0.0054418739416759		+
cg18801245	12	50794975	LARP4;LARP4;LARP4;LARP4;LARP4;LARP4;LARP4	Body;Body;Body;Body;Body;Body;Body	NA	+	0.000208148991794182	7.62456553387632e-05	0.00662245052275905	0.0460553261555951		-
cg18862566	6	45391916	RUNX2;RUNX2;RUNX2	Body;Body;Body	NA	+	0.000983571993740229	0.000230889222141219	2.56910490649886e-05	0.000965834511225804	TRUE	+
cg18912965	14	91526996	RPS6KA5;RPS6KA5	TSS200;TSS200	NA	+	0.00228045671447284	0.000452437970184952	7.14092895158022e-07	5.61320293951488e-05		+
cg19015086	22	30817820	SEC14L2	Body	NA	+	0.00129357500841058	0.000232029019475936	4.64196974709392e-08	7.08309971997744e-06		+
cg19016694	17	80821826	TBCD	Body	TRUE	-	-0.000680548	0.000209257194158703	0.0012453350572005	0.0159920749424659	TRUE	-
cg19083497	5	121465173	ZNF474	TSS200	NA	-	-0.000571061	0.000208039389981594	0.00633305824052567	0.0448851176937803		-
cg19118951	21	35575070	unannotated	unannotated	NA	-	-0.00078659	0.000261750696162788	0.00282726183023216	0.0275711172467001		+
cg19465320	17	40426890	STAT5B	5'UTR	NA	-	-0.000826726	0.000281065297794206	0.00346322364602593	0.0311930629784419		-
cg19501902	3	111268051	CD96;CD96	Body;Body	TRUE	+	0.00102780545588085	0.000313524253259365	0.00113882619298638	0.0149955083482573		+
cg19695507	10	13526193	BEND7;BEND7	Body;Body	NA	+	0.000845666903256746	0.000278415352426795	0.00254733985324359	0.0259479378390711	TRUE	+
cg19750657	13	38935967	UFM1	3'UTR	NA	+	0.00106877624310246	0.000272533201071365	0.000103986995935131	0.00286959858995458	TRUE	+
cg19818308	14	75946745	unannotated	unannotated	TRUE	+	0.00125056019227565	0.000340382784654827	0.000272344747045035	0.00547645173515365		+
cg19837174	10	6389707	unannotated	unannotated	TRUE	-	-0.000828075	0.000243122293074038	0.000728095708953929	0.0109172269885924		-
cg19951107	3	111760098	TMPRSS7;TMPRSS7	5'UTR;Body	TRUE	-	-0.000962964	0.000322242175878187	0.00298352132721754	0.0282454537328551		-
cg19998073	14	89078443	ZC3H14;ZC3H14;ZC3H14;ZC3H14;ZC3H14;ZC3H14	3'UTR;3'UTR;3'UTR;3'UTR;3'UTR;3'UTR	NA	+	0.000827878042521655	0.000299898927291262	0.00604473574815572	0.0437998015416952	TRUE	+
cg20052079	6	15504923	JARID2	Body	NA	-	-0.00116975	0.000376971402490339	0.00205583395693037	0.0227204328345102		-
cg20117675	6	30641220	DHX16;DHX16	TSS1500;TSS1500	NA	-	-0.00183886	0.000515735451841912	0.000408477934071753	0.00692543634628841		-
cg20130744	10	20439553	PLXDC2	Body	TRUE	+	0.00164948707411507	0.00032501249162186	6.01850400565949e-07	4.92476801327267e-05	TRUE	NA
cg20399616	12	25055967	BCAT1	Body	TRUE	-	-0.000846768	0.00029829909331703	0.00476859260912762	0.0375979611795655		-
cg20444256	19	45826341	CKM	TSS1500	NA	-	-0.00186685	0.00030815678294441	3.25900079050191e-09	7.68531640960177e-07		-
cg20587874	2	179269232	MIR548N	Body	TRUE	+	0.0015544911231649	0.000259327261137352	4.67490969992157e-09	1.01055964679971e-06		NA
cg20678353	15	38988560	C15orf53	TSS1500	NA	+	0.000352364363153349	0.000127772834788209	0.00609541319322044	0.0439208383978162		-
cg20690125	17	74476978	RHBDF2;RHBDF2	Body;Body	NA	+	0.00092271841638412	0.000167102989914774	6.15321685297023e-08	8.86746917589155e-06		+
cg20981127	19	17357587	NR2F6	TSS1500	NA	-	-0.000454817	0.000167358869719933	0.00687013199984611	0.0467745994950152	TRUE	-
cg21037180	8	82276987	unannotated	unannotated	TRUE	+	0.000913091404439639	0.000315586811812426	0.00402703527245432	0.0335243896939844	TRUE	+
cg21060925	19	37018766	ZNF260;ZNF260;ZNF260;ZNF260	5'UTR;5'UTR;5'UTR;5'UTR	NA	-	-0.000805924	0.000160903526223875	8.33596457223487e-07	6.01048192454729e-05		+
cg21161138	5	399360	AHRR	Body	NA	+	0.000980767441845598	0.000325223555959309	0.0027328279913461	0.026777323272691		NA
cg21282997	2	103035835	IL18RAP	5'UTR	NA	+	0.00140209526769819	0.000370777117491412	0.000180440705038534	0.00433391841546257		+
cg21322436	7	145812842	CNTNAP2	TSS1500	NA	+	0.000762808333656805	0.000252351031402595	0.00267067887422491	0.0267480347480287		NA
cg21344746	10	80831230	ZMIZ1	5'UTR	NA	-	-0.000818216	0.000303523777255688	0.00732928628431306	0.0482440440209441		+
cg21387604	1	218518468	TGFB2;TGFB2	TSS1500;TSS1500	NA	+	0.000558303836203247	0.000187607604262489	0.00310410720022731	0.0289642232999628		+
cg21545535	5	176809747	unannotated	unannotated	TRUE	-	-0.000540281	0.000173047636695658	0.0019299153205833	0.0220537459982074	TRUE	-
cg21669326	7	47267691	unannotated	unannotated	TRUE	-	-0.000895417	0.000280423519012691	0.00152247036304706	0.0183687819616004		-
cg21750887	8	68658237	CPA6;CPA6	Body;5'UTR	TRUE	+	0.0010148696406975	0.000375845819463554	0.00723256262893271	0.0479827812262185		NA
cg21946195	2	86012225	ATOH8	Body	TRUE	-	-0.00104232	0.000283662343559291	0.000271792665297349	0.00547645173515365	TRUE	-
cg21975834	5	133847811	unannotated	unannotated	TRUE	+	0.00083558623150427	0.000253879587832798	0.00108871085998074	0.0144826460040514		+
cg22016779	2	230452311	DNER	Body	TRUE	-	-0.000624442	0.000215375628056702	0.00395234728176661	0.0333933037806658		-
cg22068629	19	2446633	LMNB2	Body	NA	-	-0.00103361	0.000253099901338129	5.38382863389232e-05	0.00172415450324897	TRUE	-
cg22083047	3	64211464	PRICKLE2	TSS1500	TRUE	-	-0.00163543	0.000334867918599794	1.52406604539565e-06	9.88356830439077e-05		+
cg22107533	15	45028083	TRIM69;TRIM69	TSS1500;TSS1500	TRUE	+	0.000804622494581576	0.000242452515928435	0.000989949590082847	0.0138339801431924		+
cg22289643	4	3776495	unannotated	unannotated	NA	+	0.00121490301054091	0.000362077092208683	0.000870754747106457	0.0125485434110786		-
cg22341908	1	197747884	unannotated	unannotated	NA	-	-0.000863402	0.000278393856558172	0.00206708641054141	0.0227204328345102		-
cg22406758	11	631684	unannotated	unannotated	NA	+	0.000713847489793909	0.000229461205076843	0.00200262287939466	0.0225861032571728		+
cg22496859	14	105766987	BRF1;BRF1	1stExon;5'UTR	NA	-	-0.000576751	0.000161685859471975	0.000406085129332694	0.00692543634628841		-
cg22510074	7	71803123	CALN1;CALN1	TSS1500;Body	NA	-	-0.000676154	0.000246086854986135	0.00628293622886283	0.0447745510375555		-
cg22510139	1	3058822	PRDM16;PRDM16	Body;Body	NA	+	0.00124910744993671	0.000343369846120438	0.000312135136302283	0.00580371590376324		NA
cg22570970	6	15401067	JARID2	Body	TRUE	-	-0.000719429	0.000263139037541964	0.00654315225079863	0.0457491561686568		+
cg22669566	12	679287	NINJ2	Body	NA	+	0.000850182878887561	0.000211012371613528	6.73969157379382e-05	0.00210635661956882		-
cg22700686	1	153538764	S100A2	TSS1500	NA	-	-0.000496434	0.000172527161874582	0.00423091690295502	0.0348412649087788	TRUE	-
cg22749855	17	76353952	SOCS3	3'UTR	NA	-	-0.00354195	0.000621558186035349	2.39393295435459e-08	3.88116380224738e-06	TRUE	NA
cg22851200	7	100465833	TRIP6	Body	NA	+	0.00108214845488388	0.000295787804192437	0.000288711278533142	0.00554753375196274		+
cg22929787	5	141737266	unannotated	unannotated	TRUE	+	0.000841963434513684	0.000252190512989006	0.000923474593355479	0.0130189842128484		NA
cg23032421	3	3152038	IL5RA;IL5RA;IL5RA;IL5RA;IL5RA;IL5RA;IL5RA;IL5RA;IL5RA;IL5RA;IL5RA;IL5RA	5'UTR;5'UTR;1stExon;5'UTR;1stExon;1stExon;1stExon;1stExon;5'UTR;1stExon;5'UTR;5'UTR	TRUE	-	-0.00123308	0.000307492327128269	7.28094930753461e-05	0.00219613750043544	TRUE	-
cg23141745	3	169798180	GPR160	5'UTR	TRUE	-	-0.00131652	0.000312139664851043	3.07459262788842e-05	0.00110770739954758		-
cg23159992	1	1692062	NADK	Body	NA	-	-0.0005638	0.000204305909472127	0.00606173043695781	0.0437998015416952		-
cg23232188	3	121556543	EAF2	Body	NA	+	0.00131835015928339	0.000313758209063591	3.28890020798354e-05	0.00115289285669045	TRUE	+
cg23261715	12	54144380	unannotated	unannotated	NA	-	-0.000776693	0.000270674638062728	0.00433651492265683	0.0353739613502259		-
cg23302730	2	201542610	unannotated	unannotated	TRUE	-	-0.000777016	0.000194551039920413	7.77614763134436e-05	0.00224125855063414		+
cg23353046	8	931125	unannotated	unannotated	NA	-	-0.00117357	0.000358940277381677	0.00117337212032788	0.0152951119604549		-
cg23594693	6	41703970	TFEB;TFEB;TFEB	5'UTR;TSS1500;1stExon	NA	-	-0.000910148	0.000251812311485443	0.000340702817633238	0.0060533089653467		-
cg23598089	1	203652079	ATP2B4;ATP2B4	5'UTR;5'UTR	NA	-	-0.000897836	0.000232240707344694	0.000129693155479913	0.00336424045314894		-
cg23655939	3	187454477	BCL6;BCL6	5'UTR;TSS200	NA	-	-0.00104051	0.000237528278536887	1.52497493302712e-05	0.000648489340372518		-
cg23698124	17	2154177	SMG6;SMG6	Body;Body	TRUE	+	0.00123683870552513	0.000361050267417034	0.000678810278858569	0.0103578462550537		+
cg23733845	7	101936527	SH2B2	Body	NA	+	0.00190083516354058	0.000467891850066046	5.87596036675644e-05	0.00185880990138612	TRUE	+
cg24069840	7	75623858	TMEM120A	1stExon	TRUE	+	0.000312235375148251	0.000109058068664054	0.00442391495892222	0.0358613606357632		-
cg24332767	3	184871524	C3orf70	TSS1500	NA	-	-0.000998974	0.000229846445520725	1.77100966891545e-05	0.00072920620335979		+
cg24362829	1	178455607	unannotated	unannotated	NA	-	-0.000671024	0.000218708544144892	0.00230529506163244	0.0240158047786127		-
cg24454143	13	28675265	FLT3	TSS1500	NA	-	-0.00121355	0.000334479227139724	0.000323584539479852	0.00591120748637417		-
cg24469729	7	27160520	HOXA3;HOXA3	5'UTR;TSS1500	NA	+	0.00137404351586657	0.000308185011275556	1.08198596446905e-05	0.000483908895143572	TRUE	+
cg24681499	1	42706997	FOXJ3	Body	TRUE	+	0.000752058116789623	0.000265470207986021	0.00485305773276032	0.0379181679481333	TRUE	+
cg24720038	3	128291538	C3orf27	3'UTR	NA	-	-0.000511508	0.000184249109586532	0.00576675133415502	0.0424970254568129	TRUE	NA
cg24744557	12	322649	SLC6A12;SLC6A12;SLC6A12	5'UTR;TSS200;5'UTR	TRUE	-	-0.00109813	0.000252347441328731	1.73003861988064e-05	0.000723825835479095		NA
cg24834637	7	48128611	UPP1;UPP1	TSS200;5'UTR	NA	+	0.000677349214042959	0.000239286836735584	0.00488629829728595	0.0380632365860653		-
cg24954168	9	140248465	EXD3	Body	NA	-	-0.000894931	0.000299802601078688	0.00301474778988892	0.0284372936980795		+
cg25023095	10	99125814	RRP12;RRP12	Body;Body	NA	+	0.000578131026834996	0.000203463281369794	0.00472782303840855	0.0375979611795655		+
cg25124943	10	4117248	unannotated	unannotated	TRUE	+	0.000739806059210959	0.000216595537146355	0.000703613758085467	0.010611477258568		-
cg25153726	13	111217366	unannotated	unannotated	NA	+	0.000675495202746104	0.000250252348317562	0.00725333357627962	0.0479978247369116		-
cg25217710	1	156609523	unannotated	unannotated	NA	+	0.000871916265362667	0.000218603524724868	7.94550686131876e-05	0.00226490602178691	TRUE	+
cg25251738	13	30995663	unannotated	unannotated	NA	+	0.000223728502913885	7.27741536843783e-05	0.0022593076091901	0.0238848796582677		+
cg25639557	15	91423574	FURIN	Body	NA	-	-0.000990779	0.000316382308158899	0.00187046519514358	0.0214689677708073		+
cg25652701	7	105348517	ATXN7L1	Body	TRUE	-	-0.000723075	0.000196566047154336	0.000267694045283784	0.00546770357059949		-
cg25667998	19	56705433	ZSCAN5B	TSS1500	NA	-	-0.00112135	0.0002689373918908	3.76739911351154e-05	0.00125290170518576		+
cg25695172	19	504246	MADCAM1;MADCAM1	Body;Body	NA	-	-0.000622812	0.000207592139736366	0.00287245997631959	0.0276994839352157		-
cg25757598	8	85097195	RALYL;RALYL;RALYL;RALYL;RALYL	5'UTR;5'UTR;1stExon;5'UTR;5'UTR	NA	-	-0.00108592	0.000389753003152131	0.00559540146794578	0.0416721000542821		+
cg25817701	7	2140143	MAD1L1;MAD1L1;MAD1L1	Body;Body;Body	NA	+	0.000891671294862226	0.000247451070686819	0.000354921154343856	0.00622071266464839	TRUE	+
cg26312965	1	1152547	SDF4;SDF4	3'UTR;3'UTR	NA	+	0.000388745863777707	0.000140867107312485	0.00606035093722567	0.0437998015416952		NA
cg26315417	3	15112017	ZFYVE20	3'UTR	NA	+	0.000606473503610495	0.000221384262213781	0.00643798381276872	0.0452578049060219		+
cg26315985	1	65363870	JAK1	5'UTR	TRUE	-	-0.00145287	0.000374246662208111	0.000121669478063331	0.00322051659281919	TRUE	-
cg26347007	2	197662178	GTF3C3	Body	NA	+	0.00135081892247247	0.000459649931381334	0.00349177837620049	0.0313414294389761		-
cg26399994	1	198649046	PTPRC;PTPRC;PTPRC;PTPRC	Body;Body;Body;Body	NA	-	-0.000922107	0.000287617899430597	0.00145740230162075	0.0176658951888048	TRUE	-
cg26403843	5	158634085	RNF145	Body	NA	+	0.000994046077803625	0.000297191574785009	0.000903652963274729	0.0129506949543351	TRUE	+
cg26405097	6	15428301	JARID2	Body	TRUE	+	0.00115432769226695	0.000227532388891056	6.07527279971957e-07	4.92476801327267e-05		+
cg26409712	6	142150753	unannotated	unannotated	TRUE	+	0.00121109342034708	0.000365502679544661	0.00100794997959266	0.0138339801431924		-
cg26446803	11	1807232	unannotated	unannotated	NA	+	0.000775170357513558	0.000261865019848497	0.00326325453167549	0.0299259712119329		+
cg26562921	16	84760429	USP10	Body	NA	+	0.000850848480336727	0.000236650086441121	0.000365694726902717	0.00632408081057099	TRUE	+
cg26640901	10	104536035	C10orf26;C10orf26;C10orf26	5'UTR;Body;1stExon	TRUE	+	0.000809628784241912	0.00024074156494844	0.000847526800615292	0.0123169376366553		+
cg26651978	17	76965407	unannotated	unannotated	NA	-	-0.000654898	0.000212732512858757	0.00222830713435742	0.0236894619119801	TRUE	-
cg26661640	11	64458846	NRXN2;NRXN2	Body;Body	NA	-	-0.000851248	0.000309141435710754	0.00617178017378515	0.0442254082066262		-
cg26662102	1	4758079	AJAP1;AJAP1	Body;Body	NA	-	-0.00108544	0.000300295020910621	0.000340463394743112	0.0060533089653467		-
cg26663590	16	28959310	unannotated	unannotated	NA	+	0.00212187988519188	0.00033731700861162	8.54528849229536e-10	2.77080979362677e-07	TRUE	+
cg26687842	13	41055491	LOC646982;LOC646982;LOC646982	TSS1500;TSS1500;TSS1500	NA	+	0.000831533072852345	0.000293163523372127	0.00480148488334258	0.0376285552489143	TRUE	+
cg26736341	6	31545342	TNF	3'UTR	NA	+	0.000741456018970321	0.000270436564216868	0.00639509946867833	0.0450785000591075		-
cg26912636	20	56286391	PMEPA1;PMEPA1;PMEPA1;PMEPA1;PMEPA1	5'UTR;1stExon;TSS1500;TSS1500;TSS1500	NA	-	-0.000749745	0.000248316786146629	0.00270099787507201	0.026777323272691		-
cg26950531	19	38704515	DPF1;DPF1;DPF1	Body;Body;Body	NA	-	-0.000855436	0.000287872737309859	0.0031472540307982	0.0292615661501453	TRUE	-
cg26955383	10	105218660	CALHM1	TSS200	TRUE	+	0.000880823649022248	0.000297465362427729	0.00325388498607734	0.0299259712119329	TRUE	+
cg27023597	17	57918262	MIR21	TSS1500	NA	+	0.00197044602081472	0.000417533064801519	3.3100346261632e-06	0.000182685740856752	TRUE	+
cg27037013	21	35320667	unannotated	unannotated	TRUE	-	-0.0015414	0.000435663741398178	0.000451925030739965	0.00751470211371455	TRUE	-
cg27050612	17	46133198	NFE2L1	Body	TRUE	+	0.000486801802551462	0.000180189260031983	0.00720306664664005	0.0479611586246242	TRUE	+
cg27108889	3	128292314	C3orf27	Body	NA	-	-0.000644131	0.000231384913575246	0.00563539985945395	0.0417663635297815		NA
cg27120405	2	6212961	unannotated	unannotated	TRUE	+	0.00115948585981942	0.000325544027093942	0.000414290125855671	0.00697836744460786		-
cg27184903	15	29285727	APBA2;APBA2	5'UTR;5'UTR	TRUE	-	-0.000810551	0.000265647236865081	0.00243573450739796	0.0250726004451996	TRUE	-
cg27243685	21	43642366	ABCG1;ABCG1;ABCG1;ABCG1;ABCG1;ABCG1	Body;Body;5'UTR;Body;Body;Body	TRUE	+	0.00124330989331255	0.000242470743631873	4.64028141675417e-07	4.20973148878302e-05	TRUE	+
cg27247382	2	208689681	PLEKHM3	3'UTR	TRUE	-	-0.000688724	0.000213402147287914	0.00135559209758171	0.0169874681213863		+
cg27262054	16	73067525	ZFHX3;ZFHX3	5'UTR;5'UTR	TRUE	+	0.000722896287167274	0.000261707547521512	0.00601385719334208	0.0437998015416952	TRUE	NA
cg27288091	16	85837390	COX4I1	Body	NA	+	0.000890976994556298	0.000243515812598743	0.00028841117736465	0.00554753375196274		+
cg27298324	1	182587340	unannotated	unannotated	NA	+	0.00223045228329721	0.000434068280664104	4.3971839630224e-07	4.20973148878302e-05		+
cg27367170	10	5488628	NET1;NET1;NET1	Body;5'UTR;1stExon	NA	+	0.000743798320924379	0.000236620132082666	0.00179823383091409	0.0210213503761547		+
cg27493411	7	101555711	CUX1;CUX1;CUX1	Body;Body;Body	TRUE	-	-0.000781563	0.000281953402725781	0.00584048666453833	0.0427972384401481		-
cg27573549	19	56189952	EPN1;EPN1;EPN1	Body;5'UTR;5'UTR	NA	+	0.000504830588757562	0.000182887805158968	0.0060482582745316	0.0437998015416952		+
Waist circumference
cg00010853	6	30653167	KIAA1949;KIAA1949	Body;1stExon	NA	+	0.000527198181078628	0.00013194589290376	7.73778035192974e-05	0.00163046085987091		-
cg00019151	1	173470149	SLC9A11	3'UTR	NA	-	-0.000467539	0.000154350616826676	0.00261891174649435	0.026950429019157		+
cg00134210	10	14644132	FAM107B	Body	NA	-	-0.000163477	4.84103735681641e-05	0.00080799044821228	0.0106727096517592	TRUE	-
cg00171729	6	52416856	TRAM2	Body	TRUE	+	0.000352340166966369	9.05646063904926e-05	0.000117903443954708	0.0022683597369547		+
cg00189389	3	18490249	unannotated	unannotated	NA	+	0.000410394189180141	0.00014147877798721	0.00393696904919837	0.0356351992566938		+
cg00390784	6	2682491	MYLK4	Body	NA	+	0.000424603014720791	0.000131310974414922	0.00132832100668605	0.0163071398518069		+
cg00604840	5	154230173	C5orf4;C5orf4	5'UTR;1stExon	TRUE	-	-0.000246086	8.10497042415733e-05	0.002558954079992	0.026726457996999		+
cg00863378	16	56549757	BBS2	Body	NA	+	0.000462590852938088	0.000142409659066654	0.00126312880814113	0.0157446337352803		+
cg01309328	6	32811253	PSMB8;PSMB8	Body;Body	NA	+	0.000304747275591793	0.00010940667520438	0.00561018852515083	0.0451365167705316		+
cg01971407	11	313624	IFITM1	TSS1500	NA	+	0.000452632536080204	0.000116852079595216	0.000126074026130496	0.00237394708777636		+
cg02015582	6	32918479	HLA-DMA	Body	NA	+	0.0003991818485362	0.000106234108031617	0.000198213719723429	0.00350838283910469		+
cg02027561	6	126110790	NCOA7;NCOA7	TSS1500;TSS1500	NA	+	0.000457008675547208	0.000112409517285214	5.81482102496597e-05	0.00128655891192828		-
cg02347487	11	7059103	NLRP14	5'UTR	NA	-	-0.000405563	9.04151656877301e-05	9.61959866438462e-06	0.000347049772791611		-
cg02716826	9	33447032	SUGT1P1;AQP3	Body;Body	TRUE	+	0.000523334853885245	0.00014373727627007	0.000308897774255145	0.00472098780441785		-
cg02743674	11	2433468	TRPM5	Body	NA	-	-0.000281586	7.7348624086865e-05	0.000309398070798006	0.00472098780441785		-
cg02793828	16	85196116	unannotated	unannotated	NA	+	0.000436456575098007	0.00010652224582556	5.10108284536492e-05	0.00125401619948554		-
cg02850602	12	83150597	TMTC2	Body	TRUE	+	0.000429343067291608	0.000152281100867143	0.00506046641636983	0.0418552596120308		+
cg03345232	14	92981121	RIN3	Body	NA	+	0.000448811145225338	0.000101379112948264	1.24676315864067e-05	0.000394066212641783		+
cg03435979	2	10141690	GRHL1	3'UTR	TRUE	-	-0.000620507	0.000212417669531692	0.00369322191279179	0.0347712914129865		+
cg03508235	14	23445994	JUB;JUB;JUB	5'UTR;Body;1stExon	TRUE	-	-0.000393366	0.000108822257788063	0.000340670898788938	0.00511006348183407		-
cg03562528	14	94423943	ASB2	TSS200	TRUE	+	0.000422148047667527	9.35841625954878e-05	8.59083537586175e-06	0.000345585877619893		+
cg03606098	1	1690840	NADK	Body	NA	+	0.000418513732529638	0.000146927783964419	0.00462992110569271	0.0393988478705582		+
cg03619256	7	105515219	ATXN7L1;ATXN7L1	Body;Body	NA	+	0.000461488275743117	0.000118582629593765	0.000117335472906658	0.0022683597369547		NA
cg03702413	17	27051499	TLCD1;TLCD1	3'UTR;3'UTR	NA	+	0.00042203078172357	9.26786371851402e-05	7.08733678747248e-06	0.000298680621757769		-
cg04582295	17	48242070	SGCA;SGCA	TSS1500;TSS1500	NA	+	0.000309758074468803	0.000101344785019022	0.00239615609975995	0.0261802240529327		+
cg04624110	20	13976093	MACROD2	TSS200	TRUE	-	-0.000389847	0.000123180550108502	0.00167542646714135	0.0190096464541038		+
cg04699227	11	35253243	CD44;CD44;CD44;CD44;CD44	3'UTR;3'UTR;3'UTR;3'UTR;3'UTR	NA	-	-0.000421426	0.000151478372619006	0.0056675303842237	0.0451870665769187		+
cg04927537	17	76976091	LGALS3BP	TSS200	TRUE	+	0.000393855439246985	0.000137681365760892	0.00445910027163899	0.0386180540829798	TRUE	+
cg05223392	7	2647927	IQCE;IQCE	Body;Body	NA	+	0.000844369891379765	0.000179226964334859	3.44814017799661e-06	0.0001695335587515		-
cg05575921	5	373378	AHRR	Body	TRUE	+	0.00119802127092615	0.000266553848964585	9.24471728058597e-06	0.000347049772791611		+
cg05899984	12	125038763	unannotated	unannotated	NA	+	0.000465783318784563	0.000114567957465782	5.81495553413912e-05	0.00128655891192828	TRUE	+
cg05918312	2	183370084	PDE1A;PDE1A	Body;Body	TRUE	-	-0.000422365	0.000145401291769466	0.0038871379103211	0.0356351992566938		-
cg06192883	15	52554171	MYO5C	Body	TRUE	+	0.000356991302641891	9.63967149670833e-05	0.00024394806372148	0.00399803771099092	TRUE	+
cg06500161	21	43656587	ABCG1;ABCG1;ABCG1;ABCG1;ABCG1;ABCG1	Body;Body;Body;Body;Body;Body	TRUE	+	0.000473346513163283	9.54532270938429e-05	1.06611689733193e-06	6.29008969425839e-05	TRUE	+
cg07107976	3	79006791	ROBO1;ROBO1;ROBO1;ROBO1	Body;Body;Body;Body	TRUE	+	0.000903383498967429	0.000167168586812181	1.1461790920741e-07	1.26796062060697e-05		+
cg07504977	10	102131012	unannotated	unannotated	TRUE	+	0.000640948089337224	0.000121149076858061	2.05347043288724e-07	1.65211030282292e-05	TRUE	NA
cg07950000	21	31312333	GRIK1;GRIK1	TSS200;TSS200	TRUE	-	-0.000272636	6.60860951096457e-05	4.53907589136902e-05	0.00114773776110331	TRUE	-
cg07959978	1	65994091	LEPR;LEPR;LEPR	5'UTR;5'UTR;5'UTR	NA	+	0.000962020530613869	0.000221919785725622	1.86440031187414e-05	0.000549998092002871		-
cg07960624	8	119208486	SAMD12	3'UTR	TRUE	+	0.000354508288949716	0.000125648918853762	0.0050295450290346	0.0418552596120308		-
cg08309687	21	35320596	unannotated	unannotated	TRUE	-	-0.000656317	0.000128615241758146	5.26954080040678e-07	3.5873412372e-05	TRUE	-
cg08818207	6	32820355	TAP1	Body	NA	+	0.000549106142271684	0.000119986569555236	6.39623121435213e-06	0.000283033231235082		+
cg08865524	2	147759520	unannotated	unannotated	TRUE	-	-0.000478469	0.000157636356465448	0.00256694794321459	0.026726457996999		+
cg08972190	7	2138995	MAD1L1;MAD1L1;MAD1L1	Body;Body;Body	NA	+	0.000410524019075784	8.75079884660777e-05	3.78101768103688e-06	0.000176115823564086		+
cg09109383	16	16083164	ABCC1;ABCC1;ABCC1;ABCC1;ABCC1	Body;Body;Body;Body;Body	TRUE	+	0.000566606558938488	0.000131817824462143	2.18346973520047e-05	0.00060994483997712		+
cg09142829	12	8276482	CLEC4A;CLEC4A;CLEC4A;CLEC4A	1stExon;1stExon;1stExon;1stExon	NA	-	-0.000247613	7.85913833598166e-05	0.00175685386667551	0.0196812110380737		+
cg09456757	5	70879649	unannotated	unannotated	NA	-	-0.000467136	0.000125210443466707	0.000219669542126632	0.00380805187593559		+
cg09734011	5	175976214	PCDH24	TSS200	NA	+	0.00033248269009704	0.000109484498986043	0.00255423677669402	0.026726457996999		+
cg09831562	3	181327125	SOX2OT	TSS1500	NA	+	0.000547466395332815	0.000172554831338484	0.0016318074555473	0.0187551895864851	TRUE	+
cg09903262	2	106809735	UXS1	Body	NA	-	-0.000123701	4.0981515656497e-05	0.00271008496403688	0.027568105668651		+
cg09935388	1	92947588	GFI1;GFI1;GFI1	Body;Body;Body	TRUE	+	0.000878447816849086	0.000160650427192992	8.2111979439376e-08	1.03813002576925e-05		+
cg10101600	2	43478743	THADA;THADA	Body;Body	TRUE	+	0.000510498237319051	9.60328948745806e-05	1.80468506590091e-07	1.59714628332231e-05		+
cg10640072	8	99985888	unannotated	unannotated	NA	-	-0.000539075	0.000106646840489671	6.6825777798821e-07	4.22434381085404e-05		-
cg10773745	12	123633142	unannotated	unannotated	NA	+	0.000351167300840984	0.000109757209730795	0.0014911154538459	0.0175951623553816		+
cg11024682	17	17730094	SREBF1;SREBF1	Body;Body	NA	+	0.000296346992111052	8.84982839545304e-05	0.00089248786164279	0.0114471269210706	TRUE	+
cg11042320	5	149534497	PDGFRB	5'UTR	TRUE	+	0.000857074044265206	0.000125415559013406	3.25666894702041e-11	2.88215201811306e-08		+
cg11064966	5	32506514	unannotated	unannotated	TRUE	+	0.000251652038443512	9.02667938934636e-05	0.00556936994574881	0.0451365167705316		+
cg11141503	17	33391834	RFFL;RFFL	5'UTR;TSS1500	NA	+	0.000693343545427361	0.000184035063040349	0.000190798931872576	0.00344606234096387		+
cg12170787	19	1130965	SBNO2;SBNO2	Body;Body	NA	+	0.000454508589924366	8.89131761242873e-05	5.04291430540884e-07	3.5873412372e-05		-
cg12221970	1	226884832	ITPKB	Body	TRUE	+	0.000510223529566051	0.000115966699332467	1.40587898687255e-05	0.0004290354839249		+
cg12364461	15	80185399	MTHFS	Body	NA	-	-0.000555993	0.000178953192131341	0.00203108274999308	0.0224688529217984		+
cg12671247	5	34905841	RAD1;RAD1	Body;3'UTR	NA	+	0.000700226539341261	0.000205933222091072	0.000743853462559744	0.00997439870250566		+
cg13243168	17	61915833	SMARCD2;SMARCD2	Body;Body	TRUE	+	0.000351589944059923	0.000117247877583516	0.00288797719213272	0.0287175260116568		+
cg13691961	12	89743281	DUSP6;DUSP6	Body;Body	NA	+	0.000803671963944522	0.000197258459080473	5.61180064281005e-05	0.00128655891192828		+
cg13708645	12	121974305	KDM2B;KDM2B	Body;Body	TRUE	+	0.000300828435387492	0.000106180295819066	0.0048517804255946	0.0408935778728688	TRUE	+
cg14103147	9	112299270	unannotated	unannotated	NA	-	-0.00111009	0.000265542094388623	3.6061909969473e-05	0.000938670303617165		+
cg14195458	4	89381447	HERC5	Body	NA	+	0.000516513956670178	0.00017861018369922	0.00404770018831002	0.0361839865318623		+
cg14286546	9	89649348	LOC440173	Body	TRUE	-	-0.000548723	0.000154124087158962	0.000416958468814002	0.00595174588549019		+
cg14549811	9	79115876	GCNT1;GCNT1;GCNT1;GCNT1;GCNT1;GCNT1	5'UTR;5'UTR;5'UTR;5'UTR;5'UTR;1stExon	NA	-	-0.000414323	0.000115826250936117	0.000391820411117725	0.0056846076039211		+
cg14640670	5	139494937	PURA;PURA	3'UTR;1stExon	NA	-	-0.000252784	8.49462362022105e-05	0.0031070726809319	0.0302171354134586		-
cg14714222	20	47440761	PREX1	Body	NA	+	0.00043421495979273	0.000134781143972049	0.00138338267150152	0.0165445089767411		-
cg14781394	19	16441457	unannotated	unannotated	NA	+	0.000313125789008538	9.01564838487091e-05	0.000573009527143745	0.0079236473675346		+
cg14783904	17	9729422	GLP2R	1stExon	NA	+	0.000486433843126615	0.000169632421121526	0.0043644140298124	0.0382426377859799		-
cg14968543	8	99986964	unannotated	unannotated	NA	-	-0.000190605	6.33594304920926e-05	0.00280019175633477	0.0281610193676849		-
cg15603354	11	107578208	SLN	3'UTR	TRUE	-	-0.000830109	0.000234257350347985	0.000443360480334484	0.00622815912850822		+
cg15612847	2	99796318	MITD1;MRPL30	Body;TSS1500	NA	-	-0.000523399	0.000189580784934719	0.00604220873651545	0.0473217232904086		+
cg15695155	12	121973871	KDM2B;KDM2B	Body;Body	TRUE	+	0.000451684391181942	0.000123708957074002	0.000297198571557413	0.00472098780441785		+
cg15871086	18	56526595	unannotated	unannotated	TRUE	+	0.000598618137843508	0.00012616251331624	2.94860384510458e-06	0.000153500847230444		+
cg16097041	1	154965544	FLAD1;LENEP;FLAD1	3'UTR;TSS1500;3'UTR	NA	+	0.000524003647348971	9.45614527568682e-05	5.58301347220906e-08	8.23494487150837e-06		+
cg16526287	6	15524865	DTNBP1;DTNBP1;DTNBP1	Body;Body;Body	NA	+	0.000392515415175009	0.000141462743613032	0.00579539515082743	0.0457939706114489		+
cg16618260	19	50177057	BCL2L12;BCL2L12	3'UTR;3'UTR	NA	+	0.000343680941991726	9.249110159212e-05	0.000232621785496456	0.00388434490876157		+
cg16914953	7	100798809	AP1S1	Body	TRUE	+	0.000474180415554825	0.000121717989671778	0.000115475648695371	0.0022683597369547		+
cg17580616	11	47350136	MADD;MADD;MADD;MADD;MADD;MADD;MADD;MADD;MADD;MADD	Body;Body;Body;Body;Body;Body;Body;Body;Body;Body	NA	+	0.000440962930507049	0.000116828479555284	0.000185712281035019	0.00342407018158317		+
cg18219562	17	41773643	unannotated	unannotated	TRUE	+	0.000444506875386296	0.000106041845853455	3.43811414659696e-05	0.000922039702951002		+
cg18307303	5	158757456	IL12B;IL12B	1stExon;5'UTR	TRUE	+	0.000322961757709828	9.5817749355332e-05	0.000826175316502828	0.0107524287515442		+
cg18568872	15	90606494	ZNF710	5'UTR	TRUE	+	0.000273985814062077	8.31007637288107e-05	0.00106818637650501	0.013504927760099		+
cg18608055	19	1130866	SBNO2;SBNO2	Body;Body	NA	+	0.000440672834980688	0.000120882470999517	0.000303660856209794	0.00472098780441785		-
cg18749990	3	35678023	unannotated	unannotated	NA	-	-0.000417262	0.000145994521239283	0.00449453058818861	0.0386180540829798		+
cg18952506	20	19916087	RIN2	Body	TRUE	+	0.000512101769735861	0.000114855160812789	1.08411392282948e-05	0.00036901570065542		+
cg19750657	13	38935967	UFM1	3'UTR	NA	+	0.000689617050344512	0.000105506463649458	2.01038166374407e-10	8.89593886206749e-08		NA
cg20399616	12	25055967	BCAT1	Body	TRUE	-	-0.000353115	0.000115960683255036	0.00248620043355649	0.026726457996999		NA
cg20457732	1	71172486	unannotated	unannotated	TRUE	-	-0.000611618	0.00017094823652904	0.000390826701003466	0.0056846076039211		-
cg21429551	7	30635762	GARS	Body	NA	+	0.000456490133973382	0.000153347195888614	0.00309687357142337	0.0302171354134586		-
cg22302772	6	32087080	ATF6B;ATF6B	Body;Body	NA	+	0.000374900486864288	0.000109841337824343	0.000710639374254891	0.0096756284033166		+
cg22529541	3	149536976	RNF13;RNF13	5'UTR;5'UTR	TRUE	-	-0.00041413	0.000143545392022258	0.00413477160717594	0.0365927287235071		+
cg22940798	6	32805554	TAP2;TAP2	Body;Body	NA	+	0.000654224185809286	0.000133904153109325	1.5155515025771e-06	8.38289424862956e-05		+
cg23200931	14	45367690	C14orf28	5'UTR	NA	+	0.000532336926614363	0.000182104457909604	0.00366910978747194	0.0347712914129865		+
cg23230158	1	230260837	GALNT2	Body	TRUE	+	0.000400778436554912	8.9433263044429e-05	9.8036658980681e-06	0.000347049772791611		+
cg23463186	10	82263737	TSPAN14;TSPAN14	Body;Body	TRUE	+	0.000623311768250722	0.000167287005369006	0.000223749940732939	0.00380805187593559		+
cg23570810	11	315102	IFITM1	Body	NA	+	0.00100899253965297	0.000178861575503782	3.28149483619746e-08	7.26030732508689e-06		+
cg23697275	7	46778664	unannotated	unannotated	TRUE	+	0.000497222224224524	0.00015394445820575	0.00134510871094001	0.0163071398518069		+
cg23933289	1	178998656	FAM20B	5'UTR	NA	+	0.00041225465333719	0.00014161877692088	0.00381259051886412	0.0355172906231026		+
cg23998749	1	154968781	unannotated	unannotated	NA	+	0.00049810859710386	9.32964409359959e-05	1.60306079194388e-07	1.57634311207815e-05		+
cg24222165	15	35663907	ATPBD4	3'UTR	NA	+	0.000568277655446062	0.000195957161696324	0.0039460446634531	0.0356351992566938		+
cg24556395	5	16721797	MYO10	Body	TRUE	+	0.000615919854561675	0.000156521172689412	9.87251023331795e-05	0.00203190036197358		+
cg24750752	19	35819889	CD22	TSS200	NA	-	-0.000397489	9.86770233137728e-05	6.77689550111081e-05	0.0014628176874349		+
cg24945462	21	46714985	LOC642852	Body	NA	+	0.00102296192243637	0.000231016685342031	1.24111758964656e-05	0.000394066212641783		-
cg25178683	17	76976267	LGALS3BP	TSS1500	TRUE	+	0.000660935608914988	0.000118322246055939	4.40938040527925e-08	7.80460331734427e-06	TRUE	+
cg25757598	8	85097195	RALYL;RALYL;RALYL;RALYL;RALYL	5'UTR;5'UTR;1stExon;5'UTR;5'UTR	NA	-	-0.000616894	0.000151735972922863	5.81470744480042e-05	0.00128655891192828		+
cg26403843	5	158634085	RNF145	Body	NA	+	0.000500827871042256	0.000116577931016161	2.20545026884382e-05	0.00060994483997712	TRUE	+
cg26661640	11	64458846	NRXN2;NRXN2	Body;Body	NA	-	-0.000381101	0.0001200468735956	0.00162149222506715	0.0187551895864851		-
cg26950531	19	38704515	DPF1;DPF1;DPF1	Body;Body;Body	NA	-	-0.000670588	0.000111586645457511	4.32522332654034e-09	1.2759408813294e-06		NA
cg27320734	8	48744559	PRKDC;PRKDC	Body;Body	NA	-	-0.000306732	0.000109927094591671	0.00552824774543132	0.0451365167705316		-
cg27614723	15	92399897	SLCO3A1;SLCO3A1	Body;Body	NA	+	0.000283090929958783	9.56372507112516e-05	0.00326672031263771	0.0314244290943954		+
Waist to hip ratio
cg05223638	1	3036168	PRDM16;PRDM16	Body;Body	NA	+	0.0464790144502955	0.0172457747449451	0.00734602590939056	0.0293841036375622		NA
cg06192883	15	52554171	MYO5C	Body	TRUE	+	0.0403494477629868	0.0122154441626328	0.00104578243357388	0.00836625946859107		+
cg06500161	21	43656587	ABCG1;ABCG1;ABCG1;ABCG1;ABCG1;ABCG1	Body;Body;Body;Body;Body;Body	TRUE	+	0.042142931231744	0.0120891802799706	0.000546951382937786	0.00656341659525343	TRUE	+
cg11024682	17	17730094	SREBF1;SREBF1	Body;Body	NA	+	0.0312275664409775	0.0114959222666748	0.00689794001333201	0.0293841036375622		+
cg14476101	1	120255992	PHGDH	Body	NA	+	0.0683025495883149	0.0164504599452527	4.06327718818124e-05	0.000975186525163497		NA
cg20544516	17	17717183	MIR33B;SREBF1;SREBF1	Body;Body;Body	NA	+	0.0392391707477128	0.0136021409987686	0.00413773012113915	0.0248263807268349		+
*+ indicates a positive correlation; − indicates a negative correlation.
* Direction* represents the positive/negative correlations between BP and CpG sites in our study; Direction# represents the positive/negative correlations for CpG sites from previous studies. *"Verified" denotes whether a CpG site has been verified before.
*The color annotation indicates that this CpG site may have a low cross-platform correlation (<0.2) as reported by Logue et al.

## Sheet: Supplementary Table4
Supplementary Table4. Parameter estimates in best-fitting univariate models for obesity-associated CpGs in full study population
CpG	rMZ	rDZ	model1	model2	a2	c2 or d2	e2	A	C or D	E	AIC1	AIC2
cg00010853	0.491256064962521	0.217905663257369	ADE	AE	0.48(0.4,0.55)	NA	0.52(0.45,0.52)	0.46(0.37,0.56)	0(0,0)	0.51(0.44,0.58)	2890.92295712457	2890.96640311433
cg00019151	0.0918655643386478	0.0305568309125846	ADE	AE	0.08(0,0.18)	NA	0.92(0.82,0.92)	0.08(0,0.18)	0(0,0)	0.91(0.8,1.04)	3031.41369117594	3031.42022066064
cg00050692	0.382344563672486	0.173271384178412	ADE	AE	0.37(0.29,0.45)	NA	0.63(0.55,0.63)	0.36(0.27,0.46)	0(0,0)	0.61(0.53,0.7)	2942.96791066441	2942.9892088067
cg00134210	0.482278866695247	0.407027149745337	ACE	AE	0.47(0.39,0.54)	NA	0.53(0.46,0.61)	0.44(0.35,0.53)	0(0,0)	0.49(0.43,0.56)	2851.20083287296	2852.31807362337
cg00171729	0.196490208930942	0.215669657991404	ACE	CE	NA	0.2(0.12,0.28)	0.8(0.72,0.88)	NA	0.2(0.12,0.29)	0.79(0.7,0.9)	3005.7951986368	3007.10979533389
cg00189389	0.152031557450528	0.489801291163651	ACE	CE	NA	0.3(0.3,0.38)	0.7(0.62,0.7)	NA	0.3(0.21,0.39)	0.69(0.61,0.78)	2975.10143096552	2989.69282685452
cg00193021	0.258553031796863	0.0982110862855517	ADE	AE	0.19(0.1,0.28)	NA	0.81(0.72,0.81)	0.17(0.08,0.26)	0(0,0)	0.75(0.66,0.86)	2936.50423457562	2937.28187638608
cg00214970	0.546949961893062	0.255630671352468	ADE	AE	0.52(0.45,0.59)	NA	0.48(0.41,0.48)	0.49(0.4,0.59)	0(0,0)	0.46(0.4,0.52)	2850.00814844611	2850.33424043958
cg00220721	0.547287297776028	0.188421058923259	ADE	AE	0.54(0.47,0.61)	NA	0.46(0.39,0.46)	0.54(0.44,0.65)	0(0,0)	0.46(0.4,0.53)	2890.3965561265	2891.97477747411
cg00222799	0.518563818821008	0.301883902053038	ADE	AE	0.52(0.45,0.59)	NA	0.48(0.41,0.48)	0.51(0.42,0.62)	0(0,0)	0.47(0.41,0.54)	2892.47184193516	2892.47215864748
cg00234046	0.741616144444203	0.321573606577842	ADE	AE	0.73(0.68,0.77)	NA	0.27(0.23,0.27)	0.72(0.63,0.83)	0(0,0)	0.26(0.23,0.31)	2708.58160330657	2709.59
cg00234616	0.467581856240272	0.204179904848695	ACE	AE	0.3(0.22,0.39)	NA	0.7(0.61,0.78)	0.24(0.16,0.31)	0(0,0)	0.54(0.47,0.61)	2719.8595742946	2720.31985177978
cg00390784	0.210889937007094	0.116780062557808	ADE	AE	0.21(0.11,0.3)	NA	0.79(0.7,0.79)	0.2(0.11,0.3)	0(0,0)	0.79(0.69,0.9)	3009.41679398504	3009.41743178223
cg00442282	0.294247586152229	0.037897103775055	ADE	AE	0.27(0.18,0.35)	NA	0.73(0.65,0.73)	0.27(0.17,0.37)	0(0,0)	0.73(0.64,0.84)	3000.05781894116	3001.87898932014
cg00502932	0.0314179335234265	0.16429398636675	ACE	uniE	NA	NA	1(1,1)	NA	NA	0.98(0.9,1.07)	3016.52446571463	3017.26712010849
cg00547480	0.466665251057701	0.210778899525582	ADE	ADE	0(0,0.44)	0.42(0,0.5)	0.58(0.5,0.58)	0(0,0)	0.38(0,1)	0.52(0,0.6)	2849.06715306821	2852.02260449993
cg00574958	0.466526829226424	0.133625382373694	ADE	AE	0.43(0.35,0.51)	NA	0.57(0.49,0.57)	0.42(0.32,0.52)	0(0,0)	0.55(0.48,0.63)	2910.19557522434	2911.41474281823
cg00583068	0.334484431457035	0.204005573023897	ACE	AE	0.29(0.2,0.37)	NA	0.71(0.63,0.8)	0.27(0.18,0.36)	0(0,0)	0.67(0.59,0.76)	2931.14446721352	2931.52475414187
cg00585790	0.434249123859622	0.266549392524983	ADE	AE	0.35(0.26,0.43)	NA	0.65(0.57,0.65)	0.31(0.23,0.4)	0(0,0)	0.57(0.5,0.65)	2842.66225968379	2843.32323796886
cg00604840	0.408306455331744	0.0864575703624055	ADE	ADE	0(0,0.39)	0.37(0.31,0.45)	0.63(0.55,0.63)	0(0,0)	0.35(0,1)	0.6(0,0.69)	2933.5922151355	2936.66589976918
cg00608661	0.227102712035708	0.20762887547375	ACE	CE	NA	0.2(0.12,0.28)	0.8(0.72,0.88)	NA	0.2(0.18,0.29)	0.79(0.7,0.89)	2998.81513016594	2999.29960546698
cg00701951	0.492566240317722	0.311645309770947	ACE	AE	0.5(0.43,0.57)	NA	0.5(0.43,0.57)	0.5(0.41,0.61)	0(0,0)	0.5(0.43,0.57)	2914.14604145164	2914.50892293415
cg00705661	0.550332073147185	0.042769464065594	ADE	ADE	0(0,0.38)	0.53(0.14,0.6)	0.47(0.4,0.47)	0(0,0)	0.53(0.14,1)	0.46(0,1)	2897.55124608334	2903.61111929528
cg00714874	0.459150324451215	0.23861811883385	ADE	AE	0.41(0.33,0.49)	NA	0.59(0.51,0.59)	0.38(0.29,0.48)	0(0,0)	0.54(0.47,0.62)	2873.66041025885	2874.38170036317
cg00718518	0.406411577618768	0.15754807389144	ADE	AE	0.36(0.27,0.44)	NA	0.64(0.56,0.64)	0.33(0.24,0.43)	0(0,0)	0.6(0.52,0.69)	2902.17753505183	2904.08508727641
cg00741986	0.543556976483124	0.332130797458821	ADE	AE	0.49(0.41,0.56)	NA	0.51(0.44,0.51)	0.43(0.34,0.52)	0(0,0)	0.45(0.4,0.52)	2793.68700238365	2793.81843136114
cg00748195	0.367840468876338	-0.0462902	ADE	ADE	0(0,0.21)	0.38(0.18,0.46)	0.62(0.54,0.62)	0(0,0)	0.38(0.14,1)	0.63(0,1)	2982.47467867854	2989.27640341617
cg00821731	0.346750239591861	0.265405773338005	ACE	AE	0.32(0.23,0.4)	NA	0.68(0.6,0.77)	0.3(0.21,0.4)	0(0,0)	0.64(0.57,0.74)	2931.12909336698	2931.79976528211
cg00826902	0.451303616153324	0.237073749509713	ADE	AE	0.45(0.37,0.52)	NA	0.55(0.48,0.55)	0.44(0.35,0.54)	0(0,0)	0.54(0.48,0.63)	2929.49875449825	2929.50220290297
cg00863378	0.435209423033555	0.187899280746164	ADE	AE	0.36(0.28,0.44)	NA	0.64(0.56,0.64)	0.33(0.24,0.42)	0(0,0)	0.58(0.51,0.67)	2877.67997264533	2878.71825781184
cg00871207	0.300662219533019	0.356245484668523	ACE	CE	NA	0.28(0.2,0.36)	0.72(0.64,0.8)	NA	0.27(0.19,0.36)	0.7(0.62,0.79)	2962.69971205026	2965.88647235202
cg00916899	0.470582530202058	0.408029355239709	ADE	AE	0.36(0.27,0.44)	NA	0.64(0.56,0.64)	0.28(0.21,0.37)	0(0,0)	0.51(0.44,0.58)	2729.76994454588	2729.78912933656
cg00919013	0.240191363332246	0.189441816127784	ACE	CE	NA	0.18(0.1,0.26)	0.82(0.74,0.9)	NA	0.17(0.1,0.26)	0.77(0.69,0.87)	2956.68558521077	2957.5428956691
cg00921350	0.586687447434169	0.352340935679122	ADE	AE	0.54(0.46,0.61)	NA	0.46(0.39,0.46)	0.47(0.38,0.56)	0(0,0)	0.4(0.35,0.46)	2745.52830192994	2746.39947731784
cg00937359	0.25510990424791	0.259808876703174	ACE	CE	NA	0.24(0.16,0.32)	0.76(0.68,0.84)	NA	0.24(0.15,0.33)	0.75(0.66,0.84)	2987.16653167989	2989.24514477326
cg00960906	0.629336485612637	0.21374112438593	ADE	ADE	0.1(0,0.63)	0.55(0.01,0.7)	0.35(0.3,0.35)	0.1(0,0.64)	0.55(0.01,1)	0.35(0.31,0.41)	2829.31504884304	2833.38631286217
cg00973118	0.579042864587303	0.398690730241746	ACE	AE	0.58(0.52,0.64)	NA	0.42(0.36,0.48)	0.57(0.48,0.67)	0(0,0)	0.41(0.35,0.47)	2836.83116885179	2838.72678804363
cg01048810	0.300832682797063	0.0792060518362163	ADE	ADE	0(0,0.3)	0.27(0.16,0.36)	0.73(0.64,0.73)	0(0,0)	0.25(0,1)	0.69(0,1)	2936.26865985209	2938.83318545496
cg01112778	0.431160451244912	0.230187832338135	ADE	AE	0.43(0.34,0.5)	NA	0.57(0.5,0.57)	0.42(0.33,0.52)	0(0,0)	0.56(0.49,0.65)	2935.66564302408	2935.78874923334
cg01117339	0.428387815577423	0.225713786335166	ACE	AE	0.41(0.33,0.48)	NA	0.59(0.52,0.67)	0.4(0.31,0.5)	0(0,0)	0.58(0.51,0.67)	2943.50760873327	2943.8055661426
cg01130991	0.325914663124511	0.22269618250461	ACE	AE	0.3(0.23,0.38)	NA	0.7(0.62,0.77)	0.28(0.19,0.38)	0(0,0)	0.66(0.58,0.76)	2937.86123581742	2938.00231375798
cg01172150	0.56033201788868	0.496417832825791	ACE	AE	0.5(0.42,0.56)	NA	0.5(0.44,0.58)	0.41(0.34,0.5)	0(0,0)	0.42(0.37,0.48)	2722.97318949838	2724.78507572657
cg01176028	0.419613415424992	0.228886926529899	ACE	AE	0.37(0.29,0.45)	NA	0.63(0.55,0.71)	0.34(0.26,0.43)	0(0,0)	0.58(0.51,0.66)	2883.01119142958	2883.27783386864
cg01243072	0.43130904620622	0.204121401805435	ADE	AE	0.4(0.32,0.48)	NA	0.6(0.52,0.6)	0.38(0.29,0.48)	0(0,0)	0.57(0.5,0.65)	2906.04024635148	2906.8966948367
cg01300684	0.456809002493096	0.234214686135561	ADE	AE	0.38(0.29,0.46)	NA	0.62(0.54,0.62)	0.33(0.25,0.42)	0(0,0)	0.55(0.48,0.63)	2835.77597529732	2836.29022889615
cg01309328	0.545127205006645	0.234147429343883	ADE	AE	0.49(0.41,0.56)	NA	0.51(0.44,0.51)	0.45(0.36,0.54)	0(0,0)	0.47(0.41,0.54)	2830.51879272088	2830.65196157315
cg01316152	0.421381141616697	0.261811545317277	ADE	AE	0.4(0.33,0.48)	NA	0.6(0.52,0.6)	0.38(0.28,0.48)	0(0,0)	0.57(0.5,0.66)	2586.90108913729	2587.03360882724
cg01378158	0.365103370333427	0.307438684792368	ACE	AE	0.39(0.3,0.47)	NA	0.61(0.53,0.7)	0.38(0.29,0.48)	0(0,0)	0.6(0.53,0.69)	2950.21399477765	2951.65472295326
cg01378159	0.0925424445755973	0.100520283252847	ACE	CE	NA	0.09(0,0.17)	0.91(0.83,1)	NA	0.09(0,0.18)	0.91(0.81,1.03)	3029.02242284573	3029.26096317647
cg01413281	0.50612921115555	0.200632032932246	ADE	AE	0.5(0.42,0.57)	NA	0.5(0.43,0.5)	0.49(0.4,0.6)	0(0,0)	0.5(0.44,0.58)	2913.05770166729	2913.72846768358
cg01419914	0.534565903964514	0.316682499737813	ACE	AE	0.51(0.43,0.57)	NA	0.49(0.43,0.57)	0.44(0.35,0.53)	0(0,0)	0.43(0.37,0.49)	2756.53337101763	2757.57585783087
cg01438090	0.694500336524911	0.337674760443711	ADE	AE	0.67(0.62,0.72)	NA	0.33(0.28,0.33)	0.63(0.54,0.73)	0(0,0)	0.3(0.27,0.35)	2716.36840141145	2718.05938714997
cg01492538	0.462878551487209	0.185378535110281	ADE	ADE	0(0,0.46)	0.42(0,0.49)	0.58(0.51,0.58)	0(0,0)	0.38(0,1)	0.53(0,0.61)	2866.23716191687	2868.38120328153
cg01526748	0.827243348810117	0.225140087161287	ADE	ADE	0.07(0,0.64)	0.75(0.36,0.85)	0.18(0.15,0.18)	0.07(0,0.65)	0.74(0.27,1)	0.17(0.15,0.2)	2585.42464630044	2592.55366183514
cg01565130	0.270962059016221	0.307319046070708	ACE	CE	NA	0.25(0.17,0.33)	0.75(0.67,0.83)	NA	0.24(0.16,0.33)	0.72(0.64,0.81)	2958.23261491058	2960.91243548135
cg01681525	0.627992179597817	0.267488254122901	ADE	AE	0.6(0.54,0.66)	NA	0.4(0.34,0.4)	0.54(0.45,0.63)	0(0,0)	0.35(0.31,0.41)	2722.7300606097	2723.76911230509
cg01802953	0.0511677986953257	-0.0729414	ADE	uniE	NA	NA	1(1,1)	NA	NA	1(0.92,1.09)	3032.10358296795	3032.33336799847
cg01824466	0.617978993444156	0.408067926863359	ACE	AE	0.6(0.53,0.65)	NA	0.4(0.35,0.47)	0.56(0.47,0.66)	0(0,0)	0.38(0.33,0.44)	2789.63727728376	2790.16397029614
cg01877352	0.53036382193863	0.318844462392958	ADE	AE	0.48(0.4,0.55)	NA	0.52(0.45,0.52)	0.43(0.34,0.52)	0(0,0)	0.47(0.41,0.54)	2817.26759093721	2817.43526300386
cg01881899	0.200695522329249	0.0920290766725592	ACE	AE	0.16(0.1,0.25)	NA	0.84(0.75,0.9)	0.16(0.08,0.26)	0(0,0)	0.83(0.73,0.95)	2686.93837224472	2686.94112110795
cg01885635	0.494228063655543	0.339993364944043	ACE	AE	0.46(0.38,0.53)	NA	0.54(0.47,0.62)	0.42(0.33,0.52)	0(0,0)	0.49(0.43,0.57)	2842.31029342133	2842.4106210902
cg01890836	0.469290312112896	0.249844581260534	ADE	AE	0.49(0.41,0.56)	NA	0.51(0.44,0.51)	0.49(0.39,0.6)	0(0,0)	0.52(0.45,0.6)	2932.08300636845	2932.2417354047
cg01940273	0.687826252283278	0.246843707178225	ADE	AE	0.61(0.55,0.67)	NA	0.39(0.33,0.39)	0.49(0.41,0.58)	0(0,0)	0.31(0.27,0.36)	2606.76710707898	2608.66884209093
cg01971407	0.624799800725706	0.342094270486884	ACE	AE	0.58(0.52,0.64)	NA	0.42(0.36,0.48)	0.52(0.44,0.62)	0(0,0)	0.37(0.33,0.43)	2747.27944645199	2747.54388830832
cg02015582	0.255370757513206	0.193774823289658	ACE	AE	0.23(0.14,0.33)	NA	0.77(0.67,0.86)	0.22(0.13,0.32)	0(0,0)	0.73(0.64,0.84)	2960.19557852338	2960.21929449053
cg02027561	0.350150423171854	0.103849560793212	ADE	ADE	0(0,0.37)	0.33(0,0.42)	0.67(0.58,0.67)	0(0,0)	0.32(0,1)	0.64(0,0.74)	2946.72710491947	2949.02881794234
cg02119938	0.546535790103561	0.233141924254389	ADE	AE	0.52(0.45,0.59)	NA	0.48(0.41,0.48)	0.5(0.41,0.6)	0(0,0)	0.46(0.4,0.53)	2860.81738767773	2861.04792352764
cg02211741	0.368752537713828	0.28780294231952	ACE	AE	0.32(0.3,0.4)	NA	0.68(0.6,0.7)	0.29(0.2,0.38)	0(0,0)	0.62(0.55,0.71)	2889.87521109742	2890.06426726016
cg02283735	0.576161197583904	0.345844909327511	ACE	AE	0.54(0.47,0.6)	NA	0.46(0.4,0.53)	0.5(0.41,0.59)	0(0,0)	0.43(0.37,0.49)	2813.09831579012	2814.23669203578
cg02323699	0.421190873130903	0.210507546179673	ADE	AE	0.39(0.32,0.47)	NA	0.61(0.53,0.61)	0.37(0.28,0.47)	0(0,0)	0.58(0.51,0.66)	2914.94845218977	2915.35087126456
cg02347487	0.558867467490307	0.222077509351551	ADE	AE	0.55(0.47,0.61)	NA	0.45(0.39,0.45)	0.53(0.44,0.64)	0(0,0)	0.44(0.38,0.51)	2856.81389973448	2857.72092519425
cg02370100	0.312508962369499	0.0439243446428986	ADE	ADE	0(0,0.32)	0.28(0.19,0.37)	0.72(0.63,0.72)	0(0,0)	0.27(0,1)	0.7(0,0.8)	2968.04659450487	2970.25410439612
cg02393428	0.459338394875752	0.282879666766276	ACE	AE	0.47(0.39,0.54)	NA	0.53(0.46,0.61)	0.46(0.37,0.57)	0(0,0)	0.53(0.46,0.61)	2926.20727019294	2926.32235468035
cg02417857	0.575751126014358	0.230439103399106	ADE	AE	0.57(0.5,0.63)	NA	0.43(0.37,0.43)	0.56(0.47,0.67)	0(0,0)	0.43(0.37,0.49)	2862.86708365148	2863.15054824197
cg02436098	0.537471166611325	0.299553457956208	ADE	AE	0.49(0.41,0.56)	NA	0.51(0.44,0.51)	0.44(0.36,0.54)	0(0,0)	0.46(0.4,0.53)	2815.64919835979	2815.69798366839
cg02669349	0.14086301987354	0.229142000349991	ACE	CE	NA	0.14(0.07,0.22)	0.86(0.78,0.93)	NA	0.13(0.06,0.22)	0.83(0.74,0.94)	2989.68724107286	2991.53651806962
cg02682525	0.322641081275126	-0.0810498	ADE	ADE	0(0,0.24)	0.31(0.05,0.4)	0.69(0.6,0.69)	0(0,0)	0.31(0.05,1)	0.68(0,0.79)	2984.64439910063	2989.49496747698
cg02695873	0.377709837714614	0.00292027847879812	ADE	ADE	0(0,0.32)	0.36(0.03,0.45)	0.64(0.55,0.64)	0(0,0)	0.36(0.03,1)	0.63(0,0.72)	2967.02336467672	2971.30502603326
cg02711608	0.473873644496248	0.169087144722399	ADE	AE	0.45(0.37,0.52)	NA	0.55(0.48,0.55)	0.44(0.35,0.54)	0(0,0)	0.54(0.47,0.62)	2921.72597752365	2922.00029244452
cg02716826	0.451191790588096	0.409630599512809	ACE	CE	NA	0.35(0.28,0.42)	0.65(0.58,0.72)	NA	0.3(0.23,0.39)	0.56(0.5,0.63)	2808.75114593516	2811.08517043839
cg02740606	0.399422780229663	0.384132092247177	ACE	AE	0.32(0.23,0.4)	NA	0.68(0.6,0.77)	0.27(0.19,0.36)	0(0,0)	0.58(0.51,0.66)	2815.45423083176	2816.13083327194
cg02743674	0.357260149350538	0.194303651929839	ADE	AE	0.26(0.17,0.35)	NA	0.74(0.65,0.74)	0.23(0.15,0.32)	0(0,0)	0.64(0.56,0.74)	2859.18542058264	2860.58236334741
cg02747254	0.29264710889872	0.25996489795957	ACE	AE	0.22(0.14,0.31)	NA	0.78(0.69,0.86)	0.2(0.13,0.29)	0(0,0)	0.7(0.62,0.8)	2908.07077210958	2908.10366329072
cg02793828	0.41551120695429	0.162900858038835	ADE	ADE	0(0,0.35)	0.32(0.23,0.41)	0.68(0.59,0.68)	0(0,0)	0.28(0,1)	0.59(0,0.68)	2845.7057461593	2848.50772385498
cg02819992	0.848582854285974	0.51511574548873	ACE	ACE	0.65(0.45,0.86)	0.2(0,0.39)	0.16(0.13,0.18)	0.64(0.45,1)	0.19(0,0.4)	0.15(0.13,0.18)	2497.15348451088	2499.81518664801
cg02850602	0.0799793684161202	0.00742705585410991	ADE	uniE	NA	NA	1(1,1)	NA	NA	0.98(0.9,1.07)	3017.23814499235	3017.41353138513
cg02871985	0.439899983166824	0.250906615440626	ADE	AE	0.39(0.32,0.47)	NA	0.61(0.53,0.61)	0.36(0.27,0.45)	0(0,0)	0.55(0.48,0.63)	2855.92499020084	2857.50013169929
cg02878618	-0.0110489	-0.105888	ADE	uniE	NA	NA	1(1,1)	NA	NA	1(0.92,1.09)	3031.57610654879	3031.57610679149
cg02893429	0.340480691771096	0.196222366808033	ACE	AE	0.32(0.23,0.41)	NA	0.68(0.59,0.77)	0.31(0.22,0.41)	0(0,0)	0.65(0.57,0.74)	2943.11022536351	2943.26715219521
cg02990705	0.548268044680647	0.192114203173219	ADE	AE	0.53(0.45,0.59)	NA	0.47(0.41,0.47)	0.52(0.43,0.63)	0(0,0)	0.47(0.41,0.54)	2887.66296230786	2889.19429596433
cg03050965	0.285799652860221	0.140779755125745	ADE	AE	0.28(0.18,0.36)	NA	0.72(0.64,0.72)	0.27(0.19,0.37)	0(0,0)	0.71(0.62,0.82)	2985.87068328379	2986.18581003257
cg03065459	0.0981870332768784	0.239646390701245	ACE	CE	NA	0.14(0.06,0.22)	0.86(0.78,0.94)	NA	0.14(0.05,0.23)	0.86(0.77,0.98)	3027.25077153759	3030.12422930593
cg03159676	0.868907417822105	0.445973020305308	ADE	AE	0.88(0.86,0.9)	NA	0.12(0.1,0.12)	0.89(0.79,1.01)	0(0,0)	0.12(0.11,0.14)	2463.4437301445	2464.00275740885
cg03183540	0.601459681831691	0.340555140693101	ADE	AE	0.56(0.49,0.62)	NA	0.44(0.38,0.44)	0.51(0.42,0.61)	0(0,0)	0.4(0.35,0.46)	2780.29568845435	2780.30625939221
cg03218374	0.540949850757203	0.216390777072852	ADE	AE	0.53(0.45,0.59)	NA	0.47(0.41,0.47)	0.52(0.43,0.63)	0(0,0)	0.47(0.41,0.54)	2888.85164719972	2889.21227238439
cg03248837	0.0859430749081666	-0.0321642	ADE	uniE	NA	NA	1(1,1)	NA	NA	1(0.92,1.09)	3031.87007316889	3032.15661713236
cg03297731	0.419410660825747	0.306225014702692	ACE	AE	0.43(0.35,0.5)	NA	0.57(0.5,0.65)	0.43(0.33,0.53)	0(0,0)	0.57(0.5,0.65)	2944.90666752392	2946.3616295183
cg03303585	0.489388696622396	0.350131831377931	ACE	ACE	0.24(0,0.53)	0.24(0,0.49)	0.52(0.45,0.6)	0.24(0,1)	0.24(0,1)	0.52(0.45,0.6)	2912.90790727435	2915.41969873383
cg03327570	0.215253676463463	0.0478550073039861	ADE	AE	0.2(0.11,0.29)	NA	0.8(0.71,0.8)	0.2(0.11,0.3)	0(0,0)	0.79(0.7,0.91)	3010.63696511005	3011.29251956391
cg03334425	0.345375283600484	0.192465656723312	ACE	AE	0.31(0.22,0.39)	NA	0.69(0.61,0.78)	0.29(0.2,0.39)	0(0,0)	0.66(0.58,0.76)	2947.96291982418	2948.0831146373
cg03345232	0.764091259760499	0.312743350290713	ADE	AE	0.77(0.73,0.81)	NA	0.23(0.19,0.23)	0.78(0.68,0.9)	0(0,0)	0.24(0.2,0.27)	2690.97449111329	2692.92636199902
cg03358113	0.289033962857303	0.028423875771327	ADE	AE	0.27(0.18,0.35)	NA	0.73(0.65,0.73)	0.27(0.17,0.37)	0(0,0)	0.73(0.64,0.83)	2996.40738317723	2997.93778247957
cg03358636	0.57522427051082	0.177769971813536	ADE	ADE	0(0,0.5)	0.49(0,0.56)	0.51(0.44,0.51)	0(0,0)	0.4(0,1)	0.42(0,0.49)	2723.23330178867	2726.66243826725
cg03430597	0.704017515615805	0.352721604368017	ACE	AE	0.67(0.62,0.72)	NA	0.33(0.28,0.38)	0.63(0.54,0.73)	0(0,0)	0.31(0.27,0.35)	2720.56720081166	2720.66739368022
cg03433986	0.308470098519903	0.271571636277617	ACE	AE	0.27(0.19,0.36)	NA	0.73(0.64,0.81)	0.25(0.16,0.34)	0(0,0)	0.67(0.59,0.77)	2913.84465389411	2914.23070430844
cg03435979	0.143002381109401	0.0798108714380435	ADE	AE	0.13(0.04,0.22)	NA	0.87(0.78,0.87)	0.13(0.04,0.23)	0(0,0)	0.86(0.76,0.98)	3016.84664030103	3016.86983536107
cg03465499	0.510499631835079	0.313676703023885	ACE	AE	0.44(0.36,0.51)	NA	0.56(0.49,0.64)	0.39(0.31,0.49)	0(0,0)	0.5(0.44,0.57)	2826.43108048932	2826.92689019651
cg03500056	0.606684455762827	0.300410995464672	ADE	AE	0.59(0.52,0.65)	NA	0.41(0.35,0.41)	0.57(0.48,0.68)	0(0,0)	0.4(0.35,0.46)	2826.94424215101	2826.98865016043
cg03508235	0.288059604849262	0.155397098738539	ADE	AE	0.28(0.18,0.36)	NA	0.72(0.64,0.72)	0.27(0.18,0.37)	0(0,0)	0.71(0.62,0.81)	2978.95978523921	2979.00154104059
cg03519879	0.497334155991635	0.279742263533807	ADE	AE	0.45(0.37,0.52)	NA	0.55(0.48,0.55)	0.41(0.32,0.5)	0(0,0)	0.51(0.45,0.58)	2851.48320101244	2851.48364813606
cg03523676	0.541125558931758	0.346376353870176	ACE	AE	0.55(0.48,0.61)	NA	0.45(0.39,0.52)	0.55(0.45,0.65)	0(0,0)	0.45(0.39,0.52)	2885.43996251082	2886.22710101908
cg03528519	0.183909940760546	0.265421288316581	ACE	CE	NA	0.15(0.07,0.24)	0.85(0.76,0.93)	NA	0.14(0.07,0.23)	0.79(0.7,0.89)	2950.53304715343	2952.03522097263
cg03562528	0.246504828074685	-0.137669	ADE	ADE	0(0,0.2)	0.23(0.04,0.32)	0.77(0.68,0.77)	0(0,0)	0.23(0,1)	0.77(0,1)	3011.55468957126	3015.48244605777
cg03606098	0.41030127282312	0.222483007575275	ADE	AE	0.39(0.31,0.47)	NA	0.61(0.53,0.61)	0.37(0.28,0.47)	0(0,0)	0.59(0.52,0.68)	2927.09736776295	2927.11378126591
cg03607951	0.618459396529533	0.0871281505932806	ADE	NA	0(0,0.63)	0.6(0,0.66)	0.4(0.34,0.4)	0(0,0.65)	0.59(0,0.7)	0.39(0.34,0.45)	2516.61229467325	2519.37149876286
cg03619256	0.507825534050054	0.290427581087916	ADE	AE	0.51(0.44,0.58)	NA	0.49(0.42,0.49)	0.5(0.41,0.61)	0(0,0)	0.48(0.42,0.55)	2893.69045097976	2893.71385324647
cg03702413	0.169821498257765	0.257337296347594	ACE	CE	NA	0.17(0.09,0.25)	0.83(0.75,0.91)	NA	0.16(0.08,0.25)	0.81(0.72,0.92)	2992.28513575307	2994.67318060713
cg03744043	0.517586018957963	0.356270292755024	ADE	AE	0.42(0.33,0.49)	NA	0.58(0.51,0.58)	0.35(0.27,0.43)	0(0,0)	0.48(0.43,0.56)	2760.02611599813	2760.03037244658
cg03747456	0.47505156208577	0.232246058993643	ADE	AE	0.45(0.37,0.53)	NA	0.55(0.47,0.55)	0.43(0.34,0.54)	0(0,0)	0.52(0.46,0.6)	2891.96224535724	2892.76971417083
cg03800922	0.561589353461627	0.380100685619301	ACE	AE	0.55(0.47,0.61)	NA	0.45(0.39,0.53)	0.51(0.42,0.62)	0(0,0)	0.43(0.37,0.49)	2825.73199479398	2826.11698279705
cg03885055	0.192029487716565	0.0792089190112492	ADE	AE	0.19(0.09,0.28)	NA	0.81(0.72,0.81)	0.18(0.09,0.29)	0(0,0)	0.81(0.71,0.93)	3017.11618761608	3017.27004120098
cg03930965	0.315094895296932	-0.0357059	ADE	AE	0.29(0.21,0.38)	NA	0.71(0.62,0.71)	0.28(0.22,0.38)	0(0,0)	0.69(0.61,0.79)	2643.60563055987	2645.31574958417
cg03978682	0.265750876911661	0.134085496187016	ADE	AE	0.25(0.16,0.34)	NA	0.75(0.66,0.75)	0.24(0.15,0.34)	0(0,0)	0.73(0.64,0.84)	2982.75256993037	2982.95199446336
cg04037707	0.508751387522082	0.18682235584296	ADE	ADE	0(0,0.36)	0.43(0.06,0.51)	0.57(0.49,0.57)	0(0,0)	0.37(0.05,1)	0.49(0,0.56)	2790.91982973639	2795.70035298187
cg04084236	0.407272542755547	0.345753128866989	ACE	CE	NA	0.36(0.29,0.44)	0.64(0.56,0.71)	NA	0.35(0.27,0.44)	0.61(0.54,0.69)	2917.94019773398	2920.77010663376
cg04142988	0.314993984914384	0.169810740391094	ACE	AE	0.24(0.15,0.33)	NA	0.76(0.67,0.85)	0.22(0.13,0.31)	0(0,0)	0.7(0.62,0.8)	2922.54708770474	2922.54716104505
cg04161365	0.395581148760829	0.263587088022157	ADE	AE	0.35(0.26,0.43)	NA	0.65(0.57,0.65)	0.31(0.23,0.41)	0(0,0)	0.59(0.51,0.67)	2867.69316506955	2867.72142713439
cg04170359	0.432453188980543	0.382955708577157	ACE	AE	0.34(0.31,0.42)	NA	0.66(0.58,0.69)	0.28(0.21,0.37)	0(0,0)	0.56(0.49,0.63)	2798.09546898297	2798.44331836439
cg04264638	0.196697628222956	0.113793735813133	ACE	AE	0.15(0.06,0.24)	NA	0.85(0.76,0.94)	0.15(0.06,0.24)	0(0,0)	0.81(0.71,0.92)	2976.91045873758	2976.9114641921
cg04266152	0.280527520622327	0.169239015957305	ADE	AE	0.21(0.11,0.29)	NA	0.79(0.71,0.79)	0.19(0.1,0.28)	0(0,0)	0.72(0.63,0.82)	2914.85090944922	2915.5151099481
cg04346272	0.0468716667076567	0.0753600002913943	ACE	uniE	NA	NA	1(1,1)	NA	NA	0.99(0.91,1.08)	3027.40535576854	3027.7131241288
cg04424621	0.570415450536318	0.414248002450374	ACE	AE	0.45(0.37,0.52)	NA	0.55(0.48,0.63)	0.34(0.27,0.42)	0(0,0)	0.42(0.37,0.48)	2652.8711320628	2652.87115056972
cg04582295	0.153856773365236	0.0622065753860346	ADE	AE	0.16(0.07,0.26)	NA	0.84(0.74,0.84)	0.16(0.06,0.27)	0(0,0)	0.84(0.73,0.96)	3023.59	3023.77078525236
cg04583842	0.565510370986562	0.431608272216766	ACE	CE	NA	0.49(0.42,0.55)	0.51(0.45,0.58)	NA	0.44(0.36,0.53)	0.47(0.41,0.53)	2785.8005012272	2790.46311129291
cg04616529	0.350693457485348	0.156262332487511	ADE	AE	0.32(0.23,0.4)	NA	0.68(0.6,0.68)	0.3(0.21,0.4)	0(0,0)	0.65(0.57,0.75)	2942.16517093663	2942.58106678134
cg04624110	0.36918171703398	0.238014820558141	ADE	AE	0.32(0.23,0.4)	NA	0.68(0.6,0.68)	0.29(0.2,0.38)	0(0,0)	0.62(0.55,0.71)	2895.65378523881	2895.65380442221
cg04671742	0.57081800288802	0.497781580012811	ACE	AE	0.5(0.43,0.57)	NA	0.5(0.43,0.57)	0.4(0.33,0.49)	0(0,0)	0.4(0.35,0.46)	2690.74612289506	2691.50822595746
cg04699227	-0.00915627	0.0499857918625905	ACE	uniE	NA	NA	1(1,1)	NA	NA	1(0.92,1.09)	3032.7066123859	3032.71620505657
cg04858631	0.352814861118264	0.116118464472567	ADE	AE	0.32(0.24,0.41)	NA	0.68(0.59,0.68)	0.32(0.23,0.42)	0(0,0)	0.66(0.58,0.75)	2964.44219951851	2965.26996886285
cg04869770	0.523440654465331	0.295392041814494	ACE	AE	0.47(0.39,0.54)	NA	0.53(0.46,0.61)	0.42(0.33,0.51)	0(0,0)	0.47(0.41,0.55)	2812.56596329969	2812.61773780729
cg04927537	0.759810097571976	0.315707247189186	ADE	AE	0.76(0.72,0.8)	NA	0.24(0.2,0.24)	0.76(0.66,0.87)	0(0,0)	0.24(0.21,0.28)	2680.87839114718	2682.39057756856
cg04973995	0.545234854414229	0.394805546471808	ACE	AE	0.5(0.42,0.57)	NA	0.5(0.43,0.58)	0.44(0.35,0.53)	0(0,0)	0.44(0.38,0.5)	2777.43228990633	2777.43416709942
cg04982951	0.142875875338039	0.133456187091113	ACE	CE	NA	0.13(0.1,0.22)	0.87(0.78,0.9)	NA	0.13(0.05,0.22)	0.86(0.77,0.98)	3023.54142464686	3023.90747047549
cg04999824	0.402194739495425	0.359605069834294	ACE	CE	NA	0.36(0.29,0.44)	0.64(0.56,0.71)	NA	0.35(0.26,0.44)	0.61(0.54,0.69)	2914.12836097174	2917.73596122735
cg05209483	0.555777678471195	0.336050118404103	ADE	AE	0.5(0.42,0.57)	NA	0.5(0.43,0.5)	0.44(0.36,0.54)	0(0,0)	0.44(0.38,0.51)	2785.12850616829	2785.15797710087
cg05223392	0.193266292942635	0.244628341257547	ACE	CE	NA	0.16(0.08,0.24)	0.84(0.76,0.92)	NA	0.15(0.07,0.24)	0.8(0.71,0.9)	2966.6478190743	2968.07167083213
cg05223638	0.170952998614516	-0.0320621	ADE	AE	0.12(0.01,0.22)	NA	0.88(0.78,0.88)	0.12(0.01,0.22)	0(0,0)	0.88(0.77,1.01)	2692.60210080572	2693.46985167012
cg05272827	0.574216946500282	0.139909515212305	ADE	ADE	0(0,0.55)	0.57(0.02,0.63)	0.43(0.37,0.43)	0(0,0)	0.57(0.02,1)	0.43(0,0.49)	2881.76365815949	2885.87779499794
cg05339414	0.496974315951357	0.135562300876967	ADE	NA	0(0,0.45)	0.53(0.07,0.6)	0.47(0.4,0.47)	0(0,0.48)	0.56(0.07,0.68)	0.49(0.43,0.57)	2621.80876707493	2626.70427108308
cg05399785	0.511728864805879	0.203925923301928	ADE	AE	0.48(0.41,0.55)	NA	0.52(0.45,0.52)	0.47(0.38,0.57)	0(0,0)	0.5(0.44,0.58)	2900.85311939645	2901.43979755455
cg05418719	0.353886850135014	0.0938731147243512	ADE	AE	0.33(0.24,0.42)	NA	0.67(0.58,0.67)	0.32(0.23,0.43)	0(0,0)	0.66(0.57,0.75)	2965.39913710153	2966.87120416222
cg05573654	0.456286405581771	0.197146062830279	ADE	AE	0.45(0.37,0.52)	NA	0.55(0.48,0.55)	0.44(0.35,0.55)	0(0,0)	0.55(0.48,0.63)	2931.30629854141	2931.9849487207
cg05575921	0.671386614370726	0.327365359895283	ADE	AE	0.6(0.53,0.66)	NA	0.4(0.34,0.4)	0.5(0.42,0.58)	0(0,0)	0.33(0.29,0.38)	2655.5586926571	2655.60723840369
cg05648472	0.553000684944662	0.174977528209773	ADE	AE	0.54(0.47,0.61)	NA	0.46(0.39,0.46)	0.54(0.44,0.64)	0(0,0)	0.46(0.4,0.53)	2886.65834721215	2888.64484945137
cg05664072	0.468978794655915	0.185495762414477	ACE	AE	0.43(0.35,0.5)	NA	0.57(0.5,0.65)	0.42(0.33,0.51)	0(0,0)	0.55(0.48,0.63)	2911.29259411446	2911.3237603156
cg05778424	0.518265080339259	0.164523370572684	ADE	AE	0.49(0.41,0.56)	NA	0.51(0.44,0.51)	0.46(0.37,0.57)	0(0,0)	0.49(0.43,0.57)	2878.86200299195	2879.92040749838
cg05845030	0.508879378800944	0.290661263690537	ACE	AE	0.48(0.4,0.55)	NA	0.52(0.45,0.6)	0.45(0.36,0.55)	0(0,0)	0.49(0.43,0.56)	2864.58620720059	2864.72928852607
cg05895868	0.0812771991551453	-0.0224822	ADE	AE	0.07(0,0.17)	NA	0.93(0.83,0.93)	0.07(0,0.17)	0(0,0)	0.93(0.82,1)	3034.26670415135	3034.55436111088
cg05899984	0.338439744149558	0.21990961178305	ADE	AE	0.24(0.15,0.33)	NA	0.76(0.67,0.76)	0.21(0.15,0.3)	0(0,0)	0.66(0.58,0.76)	2859.68262094384	2860.74423699537
cg05915981	0.367270252002772	0.385777978312357	ACE	CE	NA	0.28(0.21,0.36)	0.72(0.64,0.79)	NA	0.25(0.18,0.33)	0.63(0.56,0.71)	2858.06832788641	2859.00158336783
cg05918312	0.21352924563303	0.131341975876347	ACE	AE	0.2(0.1,0.28)	NA	0.8(0.72,0.9)	0.19(0.1,0.29)	0(0,0)	0.79(0.69,0.9)	2996.66929647771	2996.70957238387
cg05945608	0.215512775233892	0.0497178825192877	ADE	AE	0.18(0.09,0.27)	NA	0.82(0.73,0.82)	0.17(0.08,0.27)	0(0,0)	0.8(0.7,0.91)	2992.24841545641	2993.20729510373
cg05978306	0.289989223109526	0.32251477941301	ACE	CE	NA	0.22(0.14,0.3)	0.78(0.7,0.86)	NA	0.19(0.12,0.28)	0.7(0.63,0.8)	2896.43767843393	2898.76
cg06100161	0.758588168287076	0.260681160822927	ADE	AE	0.74(0.69,0.78)	NA	0.26(0.22,0.26)	0.71(0.62,0.82)	0(0,0)	0.25(0.22,0.29)	2675.51020749413	2677.35265911676
cg06164683	0.0768283830851279	0.0325606030524974	ADE	AE	0.07(0,0.17)	NA	0.93(0.83,0.93)	0.07(0,0.17)	0(0,0)	0.93(0.82,1.06)	3034.47982181508	3034.50102927572
cg06180099	0.314353938396514	0.0516792604390774	ADE	AE	0.29(0.2,0.37)	NA	0.71(0.63,0.71)	0.29(0.19,0.39)	0(0,0)	0.71(0.62,0.81)	2995.58656070487	2996.9871391832
cg06188083	0.469858041091074	0.130384783712027	ADE	AE	0.45(0.37,0.52)	NA	0.55(0.48,0.55)	0.44(0.35,0.54)	0(0,0)	0.55(0.48,0.63)	2932.25108069831	2932.58214570492
cg06189394	0.761298846818494	0.205338557990756	ADE	AE	0.74(0.69,0.78)	NA	0.26(0.22,0.26)	0.73(0.63,0.83)	0(0,0)	0.26(0.22,0.3)	2697.46680761484	2698.77797796505
cg06192883	0.647139665961566	0.229010357659881	ADE	ADE	0.1(0,0.64)	0.52(0,0.68)	0.38(0.32,0.38)	0.09(0,1)	0.5(0,1)	0.36(0.31,0.42)	2795.05384508415	2797.90420277742
cg06202737	0.53720672534422	0.291353482973286	ADE	AE	0.48(0.4,0.55)	NA	0.52(0.45,0.52)	0.42(0.34,0.52)	0(0,0)	0.46(0.4,0.53)	2799.48863745071	2801.2102704621
cg06421614	0.304842915737377	0.190636747780182	ADE	AE	0.22(0.2,0.31)	NA	0.78(0.69,0.78)	0.2(0.12,0.29)	0(0,0)	0.7(0.62,0.8)	2907.19947194724	2907.23412362481
cg06430309	0.270530653362898	0.245138976462507	ACE	CE	NA	0.23(0.14,0.31)	0.77(0.69,0.86)	NA	0.21(0.13,0.3)	0.73(0.65,0.83)	2951.24888862546	2951.82703791948
cg06470727	0.494807357809132	0.343808153356698	ADE	AE	0.4(0.32,0.48)	NA	0.6(0.52,0.6)	0.34(0.26,0.43)	0(0,0)	0.5(0.44,0.58)	2778.4992465087	2778.54455504123
cg06486622	0.596738880210132	0.400225969537361	ACE	AE	0.59(0.53,0.65)	NA	0.41(0.35,0.47)	0.58(0.49,0.68)	0(0,0)	0.4(0.35,0.46)	2834.20480068865	2836.0808174203
cg06500161	0.464366256424566	0.0708012632361172	ADE	ADE	0(0,0.44)	0.46(0.01,0.53)	0.54(0.47,0.54)	0(0,0)	0.45(0.01,1)	0.53(0,0.61)	2925.93059397954	2929.93412110603
cg06516769	0.235658157219753	0.227636944278599	ACE	CE	NA	0.16(0.08,0.25)	0.84(0.75,0.92)	NA	0.15(0.07,0.23)	0.77(0.69,0.87)	2935.38033320856	2935.79607428106
cg06568490	0.425896249723348	0.234458101350555	ACE	AE	0.42(0.34,0.5)	NA	0.58(0.5,0.66)	0.42(0.33,0.53)	0(0,0)	0.57(0.5,0.66)	2947.7789913768	2947.78071555093
cg06876354	0.361485109700753	0.142021418091556	ADE	AE	0.28(0.23,0.36)	NA	0.72(0.64,0.72)	0.25(0.17,0.34)	0(0,0)	0.66(0.58,0.75)	2900.06599764734	2901.73409700565
cg06936155	0.211587742295677	0.264571063009823	ACE	CE	NA	0.19(0.11,0.27)	0.81(0.73,0.89)	NA	0.18(0.13,0.27)	0.77(0.69,0.88)	2969.98734553523	2971.13878032484
cg07008193	0.624983328844278	0.268513002289622	ACE	AE	0.49(0.42,0.56)	NA	0.51(0.44,0.58)	0.37(0.3,0.44)	0(0,0)	0.38(0.33,0.43)	2604.76828031936	2605.01292700796
cg07021906	0.308974344886317	0.30352845138969	ACE	CE	NA	0.3(0.22,0.38)	0.7(0.62,0.78)	NA	0.31(0.22,0.41)	0.71(0.63,0.81)	2676.13815911455	2679.15641592658
cg07031070	0.20974366714669	-0.0119787	ADE	AE	0.18(0.08,0.27)	NA	0.82(0.73,0.82)	0.17(0.08,0.27)	0(0,0)	0.8(0.71,0.92)	2996.37951047876	2997.20831702632
cg07107976	0.371169754474207	0.233630952782933	ACE	AE	0.31(0.22,0.39)	NA	0.69(0.61,0.78)	0.28(0.19,0.37)	0(0,0)	0.62(0.55,0.72)	2885.38733098586	2885.40567378351
cg07120889	0.433982518239974	0.237396420898323	ACE	AE	0.42(0.34,0.49)	NA	0.58(0.51,0.66)	0.41(0.32,0.51)	0(0,0)	0.57(0.5,0.65)	2933.87838986685	2934.2285166948
cg07180646	0.61242878400365	0.400375692546656	ACE	AE	0.6(0.54,0.66)	NA	0.4(0.34,0.46)	0.58(0.49,0.68)	0(0,0)	0.38(0.33,0.44)	2800.90737500255	2801.61372422881
cg07184013	0.486664257909878	0.35200815988228	ACE	AE	0.43(0.35,0.5)	NA	0.57(0.5,0.65)	0.39(0.3,0.48)	0(0,0)	0.52(0.45,0.59)	2842.14599701587	2842.89734804332
cg07201319	0.262417166634098	-0.00424904	ADE	AE	0.14(0.05,0.24)	NA	0.86(0.76,0.86)	0.13(0.04,0.22)	0(0,0)	0.78(0.68,0.89)	2922.24264399631	2923.68619773844
cg07248377	0.510923608462599	0.271345375332486	ADE	AE	0.53(0.45,0.6)	NA	0.47(0.4,0.47)	0.54(0.44,0.66)	0(0,0)	0.48(0.42,0.56)	2593.38031671936	2593.61251657214
cg07417146	0.618017860407823	0.305374249571795	ADE	AE	0.6(0.53,0.66)	NA	0.4(0.34,0.4)	0.57(0.48,0.67)	0(0,0)	0.38(0.33,0.44)	2797.82555618309	2797.92916128115
cg07421368	0.106300888090055	0.207061236694486	ACE	CE	NA	0.13(0.05,0.21)	0.87(0.79,0.95)	NA	0.13(0.05,0.22)	0.87(0.77,0.98)	3026.43235992364	3028.59018595656
cg07504977	0.594847358308164	0.254499476265063	ADE	ADE	0.19(0,0.63)	0.41(0,0.66)	0.4(0.34,0.4)	0.19(0,1)	0.4(0,1)	0.39(0.34,0.45)	2834.9336333077	2837.08890103565
cg07526042	-0.0118081	-0.0745422	ADE	uniE	NA	NA	1(1,1)	NA	NA	0.99(0.91,1.08)	3030.92144504547	3030.92144518903
cg07631435	0.492271666825918	0.0550175860315953	ADE	NA	0(0,0.37)	0.49(0.11,0.56)	0.51(0.44,0.51)	0(0,0.37)	0.48(0.11,0.59)	0.51(0.44,0.59)	2587.67287412285	2593.12380329236
cg07699454	0.302914913986442	0.219014075008561	ACE	AE	0.28(0.19,0.36)	NA	0.72(0.64,0.81)	0.27(0.18,0.36)	0(0,0)	0.69(0.61,0.79)	2957.33457148204	2957.70974429253
cg07720851	0.376188484077949	0.406932827103717	ACE	CE	NA	0.31(0.24,0.39)	0.69(0.61,0.76)	NA	0.28(0.21,0.37)	0.62(0.55,0.7)	2876.76962566316	2882.2101511688
cg07772781	0.39218714800501	0.24154068556673	ACE	AE	0.36(0.27,0.43)	NA	0.64(0.57,0.72)	0.33(0.24,0.43)	0(0,0)	0.6(0.53,0.69)	2910.09822120659	2910.29956418822
cg07775147	0.104841260298714	0.0951610348041636	ACE	CE	NA	0.1(0.02,0.18)	0.9(0.82,0.99)	NA	0.1(0.01,0.19)	0.9(0.8,1.02)	3027.77564254929	3027.95042753881
cg07939445	0.502572173821795	0.147295854905123	ADE	ADE	0.03(0,0.53)	0.46(0,0.57)	0.5(0.43,0.5)	0.03(0,1)	0.45(0,1)	0.5(0,0.57)	2909.18571953371	2911.54776612691
cg07950000	0.401242747667663	0.407934849723026	ACE	CE	NA	0.26(0.24,0.34)	0.74(0.66,0.76)	NA	0.21(0.14,0.29)	0.6(0.53,0.68)	2777.50801499502	2778.80575771335
cg07959978	0.0359118475387189	-0.015253	ADE	uniE	NA	NA	1(1,1)	NA	NA	1(0.92,1.09)	3038.53241506321	3038.60501351131
cg07960624	0.705602975767929	0.349900291148961	ADE	AE	0.71(0.66,0.76)	NA	0.29(0.24,0.29)	0.69(0.6,0.8)	0(0,0)	0.28(0.24,0.32)	2717.12262728048	2717.9412623078
cg08051604	0.343910616433713	0.219267780263603	ACE	AE	0.34(0.25,0.42)	NA	0.66(0.58,0.75)	0.33(0.24,0.43)	0(0,0)	0.65(0.57,0.75)	2969.11250329562	2969.46199864219
cg08052292	0.4605984572656	0.194431327578226	ADE	AE	0.43(0.35,0.5)	NA	0.57(0.5,0.57)	0.41(0.32,0.51)	0(0,0)	0.55(0.48,0.63)	2910.78128819005	2912.12551041101
cg08074767	0.42951183841212	0.360101733880142	ACE	CE	NA	0.4(0.33,0.47)	0.6(0.53,0.67)	NA	0.4(0.31,0.5)	0.59(0.52,0.67)	2930.69703909633	2934.3484689407
cg08099136	0.669234644067817	0.31385296505754	ADE	AE	0.61(0.55,0.67)	NA	0.39(0.33,0.39)	0.54(0.45,0.63)	0(0,0)	0.34(0.3,0.39)	2701.72550590832	2701.86600808353
cg08304103	0.33868112288516	0.207723236049358	ADE	AE	0.26(0.17,0.35)	NA	0.74(0.65,0.74)	0.23(0.21,0.33)	0(0,0)	0.66(0.58,0.75)	2884.14642785432	2884.32176976882
cg08309687	0.711095800631775	0.355200339444429	ACE	AE	0.69(0.63,0.73)	NA	0.31(0.27,0.37)	0.65(0.56,0.75)	0(0,0)	0.3(0.26,0.34)	2714.63697753213	2714.64279925875
cg08422172	0.312550837740174	0.25827453782378	ACE	CE	NA	0.24(0.16,0.32)	0.76(0.68,0.84)	NA	0.23(0.23,0.31)	0.71(0.63,0.8)	2930.47495980407	2931.32354718755
cg08443038	0.380238630694929	-0.0900655	ADE	ADE	0(0,0.33)	0.32(0,0.4)	0.68(0.6,0.68)	0(0,0)	0.31(0,1)	0.64(0,0.74)	2940.94329491804	2944.41348135701
cg08540100	0.432330984275518	0.253681878454796	ADE	AE	0.36(0.28,0.44)	NA	0.64(0.56,0.64)	0.32(0.24,0.41)	0(0,0)	0.57(0.5,0.65)	2855.91890675348	2856.64422434532
cg08548559	0.669458138036433	0.456175330096633	ACE	ACE	0.47(0.24,0.69)	0.19(0,0.4)	0.34(0.29,0.4)	0.45(0.23,1)	0.18(0,0.4)	0.33(0.29,0.39)	2761.33546528762	2763.51259603936
cg08570691	0.496483881341525	0.355474923272795	ACE	AE	0.46(0.39,0.53)	NA	0.54(0.47,0.61)	0.43(0.34,0.52)	0(0,0)	0.5(0.44,0.57)	2853.80947559274	2855.48592664823
cg08594681	0.319739031693106	0.242402618489582	ADE	AE	0.27(0.18,0.35)	NA	0.73(0.65,0.73)	0.25(0.16,0.34)	0(0,0)	0.68(0.59,0.77)	2918.63197094657	2918.65579070983
cg08639339	0.740334481165082	0.296625904494636	ADE	ADE	0.27(0,0.76)	0.47(0,0.78)	0.26(0.22,0.26)	0.27(0,1)	0.46(0,1)	0.25(0.22,0.29)	2699.40118890172	2702.53207401238
cg08696931	0.35078160224472	0.29482543502783	ACE	CE	NA	0.33(0.25,0.4)	0.67(0.6,0.75)	NA	0.32(0.24,0.41)	0.66(0.59,0.75)	2961.56623477126	2963.99034996978
cg08753172	0.623044593763383	0.424673589832117	ACE	AE	0.63(0.57,0.68)	NA	0.37(0.32,0.43)	0.62(0.52,0.72)	0(0,0)	0.37(0.32,0.42)	2810.94	2812.62125744689
cg08813944	0.503424627798423	0.236954143211643	ADE	AE	0.5(0.42,0.57)	NA	0.5(0.43,0.5)	0.5(0.4,0.6)	0(0,0)	0.5(0.44,0.58)	2916.24246382526	2916.34258070362
cg08818207	0.473140340370575	0.217846862741831	ADE	AE	0.4(0.31,0.48)	NA	0.6(0.52,0.6)	0.35(0.27,0.45)	0(0,0)	0.53(0.47,0.61)	2836.56643195092	2837.5275364868
cg08824847	0.786956056514634	0.401996234226864	ACE	AE	0.78(0.74,0.81)	NA	0.22(0.19,0.26)	0.74(0.65,0.85)	0(0,0)	0.21(0.19,0.25)	2615.29942316065	2615.41597155748
cg08857797	0.509399781839863	0.154385484576433	ADE	ADE	0(0,0.48)	0.44(0,0.52)	0.56(0.48,0.56)	0(0,0)	0.4(0,1)	0.5(0,0.57)	2832.28768783356	2834.29603050556
cg08865524	0.0608818640209535	-0.104484	ADE	uniE	NA	NA	1(1,1)	NA	NA	1(0.92,1.09)	3037.27111223512	3037.67734552252
cg08872742	0.564721938526134	0.310484970006892	ADE	AE	0.52(0.44,0.59)	NA	0.48(0.41,0.48)	0.47(0.38,0.56)	0(0,0)	0.43(0.38,0.5)	2796.38498548762	2797.20806590301
cg08876103	0.63531943394159	0.426096889687647	ADE	AE	0.53(0.46,0.6)	NA	0.47(0.4,0.47)	0.39(0.32,0.47)	0(0,0)	0.34(0.3,0.4)	2572.67676771217	2572.68257129648
cg08944236	0.503040644766215	0.296753232921558	ADE	AE	0.42(0.33,0.49)	NA	0.58(0.51,0.58)	0.35(0.27,0.44)	0(0,0)	0.5(0.43,0.57)	2781.56841775352	2783.1262473275
cg08972190	0.578546697443431	0.414804422672719	ADE	AE	0.5(0.42,0.57)	NA	0.5(0.43,0.5)	0.41(0.33,0.49)	0(0,0)	0.41(0.36,0.47)	2707.94818660067	2707.98500473971
cg08995871	0.626320486864503	0.400055695539816	ACE	AE	0.63(0.57,0.68)	NA	0.37(0.32,0.43)	0.61(0.52,0.72)	0(0,0)	0.36(0.32,0.42)	2805.14884228405	2805.9258517652
cg09082287	0.515555309769331	0.40023860119054	ACE	AE	0.42(0.34,0.5)	NA	0.58(0.5,0.66)	0.35(0.27,0.43)	0(0,0)	0.48(0.42,0.55)	2751.12018317067	2751.52982456571
cg09092525	0.772711792187558	0.362687037911093	ADE	ADE	0(0,0.52)	0.75(0.23,0.78)	0.25(0.22,0.25)	0(0,0)	0.63(0.2,1)	0.22(0,0.25)	2550.23481960763	2558.36963783404
cg09109383	0.650311022117647	0.181049685395566	ADE	ADE	0.03(0,0.62)	0.61(0.02,0.7)	0.36(0.3,0.36)	0.03(0,0.63)	0.61(0.02,1)	0.36(0.31,0.41)	2824.87982442203	2828.9725604205
cg09142829	0.44753958472748	0.3821487588786	ACE	AE	0.41(0.32,0.48)	NA	0.59(0.52,0.68)	0.37(0.28,0.46)	0(0,0)	0.53(0.47,0.61)	2849.47898331542	2850.67639720454
cg09147065	0.457136918039514	0.380628533350492	ACE	CE	NA	0.41(0.33,0.48)	0.59(0.52,0.67)	NA	0.38(0.3,0.48)	0.56(0.5,0.63)	2877.92436086581	2881.29494602611
cg09204618	0.107658876159808	0.125471994939258	ACE	CE	NA	0.11(0.03,0.2)	0.89(0.8,0.97)	NA	0.11(0.03,0.2)	0.88(0.78,1)	3022.43117159262	3022.95319519136
cg09249494	0.568699661285881	0.186175106288858	ADE	AE	0.55(0.48,0.62)	NA	0.45(0.38,0.45)	0.55(0.45,0.65)	0(0,0)	0.44(0.39,0.51)	2873.01816166609	2874.46165265953
cg09251317	0.436982287863015	0.177455803726822	ADE	AE	0.42(0.34,0.5)	NA	0.58(0.5,0.58)	0.42(0.32,0.52)	0(0,0)	0.57(0.5,0.65)	2940.84052547562	2941.19966518552
cg09282946	0.395046221482528	0.103905914217333	ADE	ADE	0(0,0.39)	0.36(0.01,0.45)	0.64(0.55,0.64)	0(0,0)	0.35(0,1)	0.6(0,0.69)	2923.42924425997	2926.2509070443
cg09297903	0.729331250498105	0.397138757565429	ADE	AE	0.74(0.69,0.78)	NA	0.26(0.22,0.26)	0.73(0.63,0.84)	0(0,0)	0.26(0.23,0.3)	2706.34545579694	2706.42316968039
cg09349128	0.518679936140321	0.461132745437802	ACE	CE	NA	0.5(0.43,0.57)	0.5(0.43,0.57)	NA	0.5(0.41,0.61)	0.5(0.44,0.56)	2564.50898278336	2569.57869222956
cg09404516	0.44890680054592	0.248495458570579	ADE	AE	0.4(0.32,0.48)	NA	0.6(0.52,0.6)	0.37(0.28,0.46)	0(0,0)	0.55(0.48,0.63)	2872.05001980753	2872.5643126176
cg09421562	0.352205117843397	0.329942086970071	ACE	CE	NA	0.31(0.23,0.39)	0.69(0.61,0.77)	NA	0.29(0.21,0.38)	0.65(0.58,0.74)	2920.09921507875	2923.02841232226
cg09456757	0.00708658254074652	-0.0313665	ADE	uniE	NA	NA	1(1,1)	NA	NA	0.99(0.91,1.08)	3028.57994104107	3028.57994112198
cg09469355	0.687652272858891	0.179079066360707	ADE	ADE	0(0,0.5)	0.6(0.11,0.66)	0.4(0.34,0.4)	0(0,0)	0.48(0.08,1)	0.32(0,1)	2624.66818972883	2629.98731668753
cg09577455	0.534954058695393	0.295128123147788	ACE	AE	0.51(0.44,0.58)	NA	0.49(0.42,0.56)	0.49(0.4,0.59)	0(0,0)	0.47(0.41,0.54)	2863.35042218182	2864.2975952503
cg09734011	0.31726201024789	0.208296456583342	ACE	AE	0.28(0.19,0.36)	NA	0.72(0.64,0.81)	0.26(0.18,0.36)	0(0,0)	0.68(0.6,0.78)	2942.6153257045	2942.64169735222
cg09737197	0.536639111972335	0.207579404202702	ADE	AE	0.52(0.44,0.59)	NA	0.48(0.41,0.48)	0.51(0.41,0.61)	0(0,0)	0.47(0.41,0.54)	2884.44025132292	2884.86227760512
cg09777883	0.49405696122866	0.308570211797514	ACE	AE	0.49(0.41,0.56)	NA	0.51(0.44,0.59)	0.48(0.38,0.59)	0(0,0)	0.5(0.44,0.58)	2576.61787899648	2576.84161056325
cg09823288	0.691193385600488	0.229225736018044	ADE	ADE	0.05(0,0.66)	0.6(0,0.7)	0.35(0.3,0.35)	0.04(0,1)	0.54(0,1)	0.32(0.28,0.36)	2711.92787036511	2715.5009525683
cg09831562	0.532131041690981	0.187775863059237	ADE	AE	0.53(0.45,0.59)	NA	0.47(0.41,0.47)	0.53(0.43,0.63)	0(0,0)	0.47(0.41,0.55)	2903.38726124063	2904.60330147432
cg09876440	0.84014364824259	0.298500054069355	ADE	ADE	0.21(0,0.77)	0.61(0.06,0.85)	0.18(0.15,0.18)	0.2(0,0.73)	0.56(0.06,1)	0.16(0.14,0.19)	2512.62787129562	2517.42586167425
cg09888721	0.0466037227503432	0.0482543429379613	ACE	uniE	NA	NA	1(1,1)	NA	NA	0.99(0.91,1.08)	3022.25399450965	3022.26531615643
cg09902818	0.283802668997643	0.145247396803282	ACE	AE	0.27(0.18,0.35)	NA	0.73(0.65,0.82)	0.26(0.17,0.35)	0(0,0)	0.71(0.63,0.81)	2973.27670274701	2973.33119184311
cg09903262	0.0722601663085147	0.0802135592281292	ACE	CE	NA	0.07(0,0.15)	0.93(0.85,1)	NA	0.07(0,0.16)	0.93(0.83,1.05)	3034.34134757659	3034.47935824884
cg09916234	0.302244678779513	0.271716133945069	ACE	CE	NA	0.29(0.25,0.36)	0.71(0.64,0.75)	NA	0.28(0.2,0.38)	0.71(0.63,0.8)	2980.32088641055	2983.15672200942
cg09935388	0.545561365858845	0.13867651314537	ADE	ADE	0(0,0.51)	0.53(0.02,0.59)	0.47(0.41,0.47)	0(0,0)	0.51(0.01,1)	0.46(0,0.53)	2871.37174298853	2875.29043310546
cg10017293	-0.106339	-0.135762	ADE	uniE	NA	NA	1(1,1)	NA	NA	1(0.92,1.09)	3034.47165130854	3034.47165162062
cg10040131	0.506254328494367	0.215665075593001	ADE	ADE	0.03(0,0.53)	0.45(0,0.56)	0.51(0.44,0.51)	0.03(0,1)	0.43(0,1)	0.49(0.42,0.56)	2878.71697744904	2880.7723430265
cg10062919	0.565171733889851	0.270639372594472	ADE	AE	0.5(0.42,0.57)	NA	0.5(0.43,0.5)	0.43(0.35,0.53)	0(0,0)	0.43(0.38,0.5)	2764.67744111477	2765.09636836609
cg10068491	0.138318622619319	0.139493445686314	ACE	CE	NA	0.13(0.04,0.21)	0.87(0.79,0.95)	NA	0.13(0.05,0.22)	0.86(0.77,0.98)	3018.7794131661	3019.50633215803
cg10094443	0.184794286492943	0.337494051934823	ACE	CE	NA	0.19(0.16,0.27)	0.81(0.73,0.84)	NA	0.18(0.13,0.27)	0.78(0.69,0.88)	2973.46066911153	2978.1195826811
cg10101600	0.48621190213908	0.298170689821606	ADE	AE	0.45(0.37,0.53)	NA	0.55(0.47,0.55)	0.41(0.32,0.51)	0(0,0)	0.5(0.43,0.57)	2838.79085694645	2838.79222684302
cg10127660	0.613531402818168	0.319241262657589	ADE	AE	0.55(0.48,0.61)	NA	0.45(0.39,0.45)	0.48(0.4,0.58)	0(0,0)	0.39(0.34,0.45)	2744.57785811496	2745.15257116535
cg10158681	0.290727887457441	0.0803462822534078	ADE	AE	0.26(0.17,0.35)	NA	0.74(0.65,0.74)	0.26(0.16,0.35)	0(0,0)	0.73(0.64,0.83)	2986.90175208325	2987.96421869559
cg10189661	0.645357805835495	0.338852009197283	ADE	AE	0.65(0.59,0.7)	NA	0.35(0.3,0.35)	0.64(0.54,0.75)	0(0,0)	0.34(0.3,0.4)	2789.40867652716	2789.57626602691
cg10381071	0.475964311371956	0.380836196098632	ACE	AE	0.43(0.35,0.5)	NA	0.57(0.5,0.65)	0.38(0.3,0.47)	0(0,0)	0.51(0.45,0.58)	2823.08085229432	2824.47367050528
cg10397932	0.352873480321022	0.111144353901353	ADE	AE	0.32(0.23,0.4)	NA	0.68(0.6,0.68)	0.31(0.22,0.41)	0(0,0)	0.66(0.58,0.76)	2963.39868216132	2964.42542405056
cg10423113	0.148662327139831	0.18977152203129	ACE	CE	NA	0.14(0.05,0.22)	0.86(0.78,0.95)	NA	0.13(0.05,0.22)	0.84(0.75,0.95)	3003.51515747652	3004.80205946898
cg10505630	0.396654908171981	-0.0192119	ADE	ADE	0(0,0.35)	0.36(0,0.44)	0.64(0.56,0.64)	0(0,0)	0.35(0,1)	0.62(0,0.71)	2952.80632954583	2956.67349707105
cg10640072	0.692562543330692	0.311480413989533	ADE	AE	0.65(0.59,0.7)	NA	0.35(0.3,0.35)	0.57(0.48,0.66)	0(0,0)	0.31(0.27,0.36)	2672.79631812465	2673.12736990367
cg10663078	0.403196970703672	0.275439279425379	ADE	AE	0.32(0.23,0.41)	NA	0.68(0.59,0.68)	0.28(0.2,0.37)	0(0,0)	0.59(0.52,0.68)	2845.63746652221	2845.65756478302
cg10738025	0.22052885813639	0.147086144700568	ADE	AE	0.2(0.11,0.29)	NA	0.8(0.71,0.8)	0.19(0.11,0.29)	0(0,0)	0.77(0.68,0.88)	2984.46888921725	2984.4703577488
cg10773745	0.0559425982314587	-0.0997676	ADE	uniE	NA	NA	1(1,1)	NA	NA	0.99(0.91,1.08)	3029.51821162427	3029.82771999085
cg10802005	0.0377925046122819	0.118046319603206	ACE	uniE	NA	NA	1(1,1)	NA	NA	0.99(0.91,1.08)	3026.42309315023	3026.9776742857
cg10811945	0.323788174178827	0.167462392125969	ADE	AE	0.29(0.2,0.38)	NA	0.71(0.62,0.71)	0.28(0.19,0.38)	0(0,0)	0.68(0.6,0.78)	2956.75430634789	2956.76809930641
cg10835711	0.152601143605192	0.167442180943329	ACE	CE	NA	0.16(0.07,0.24)	0.84(0.76,0.93)	NA	0.16(0.07,0.25)	0.84(0.75,0.95)	3023.91252338579	3025.20646263221
cg10852154	0.49330700609727	0.32141239361079	ADE	AE	0.44(0.36,0.51)	NA	0.56(0.49,0.56)	0.39(0.31,0.48)	0(0,0)	0.5(0.44,0.57)	2824.21581696862	2824.29319302633
cg10861731	0.687870788417655	0.347637655967833	ADE	ADE	0.19(0,0.68)	0.47(0,0.71)	0.34(0.29,0.34)	0.17(0,1)	0.42(0,1)	0.3(0.26,0.35)	2685.14189654531	2688.30780399374
cg10904986	0.0472122516641256	0.0164956833156064	ADE	uniE	NA	NA	1(1,1)	NA	NA	0.99(0.91,1.08)	3026.87076005562	3026.92591044702
cg10975897	0.575800228577983	0.159114414255793	ADE	ADE	0.04(0,0.59)	0.53(0,0.63)	0.43(0.37,0.43)	0.04(0,1)	0.52(0,1)	0.42(0.37,0.49)	2866.27645939337	2869.18524624597
cg11001536	0.508809595907547	0.120653357160848	ADE	ADE	0(0,0.51)	0.5(0,0.57)	0.5(0.43,0.5)	0(0,0)	0.5(0,1)	0.49(0,0.56)	2906.83985982792	2910.27041755453
cg11024682	0.631653045937142	0.302952084654588	ADE	AE	0.59(0.52,0.65)	NA	0.41(0.35,0.41)	0.54(0.45,0.63)	0(0,0)	0.37(0.32,0.43)	2756.11934699925	2757.44915950083
cg11042320	0.411073564216451	0.181609762268725	ADE	AE	0.36(0.27,0.45)	NA	0.64(0.55,0.64)	0.34(0.25,0.44)	0(0,0)	0.6(0.52,0.69)	2914.19912793236	2915.19422419419
cg11064966	0.489363583501162	0.356192924925969	ACE	AE	0.4(0.32,0.48)	NA	0.6(0.52,0.68)	0.34(0.26,0.43)	0(0,0)	0.5(0.44,0.57)	2771.58557670636	2771.6746459177
cg11078090	0.166026536380942	0.0555090513604124	ADE	AE	0.11(0.02,0.21)	NA	0.89(0.79,0.89)	0.11(0.02,0.2)	0(0,0)	0.83(0.73,0.95)	2956.78656334066	2957.91283977522
cg11080651	0.362453578714319	0.135307759253773	ADE	AE	0.36(0.27,0.44)	NA	0.64(0.56,0.64)	0.36(0.26,0.46)	0(0,0)	0.64(0.56,0.74)	2980.1173483367	2980.68735131334
cg11141503	0.021904695588652	-0.00167764	ACE	uniE	NA	NA	1(1,1)	NA	NA	0.99(0.91,1.08)	3026.71750530526	3026.72533093725
cg11173131	0.3391501116859	0.189543393531839	ADE	AE	0.31(0.22,0.39)	NA	0.69(0.61,0.69)	0.29(0.2,0.39)	0(0,0)	0.66(0.58,0.76)	2944.99784688435	2945.31224545757
cg11186858	0.572483450928883	0.425460678604307	ACE	ACE	0.33(0.07,0.6)	0.22(0,0.45)	0.45(0.39,0.52)	0.32(0.08,1)	0.21(0,0.44)	0.43(0.37,0.49)	2821.68186308051	2824.02582326257
cg11202345	0.621043569562053	0.395131970395238	ACE	AE	0.62(0.55,0.67)	NA	0.38(0.33,0.45)	0.6(0.51,0.71)	0(0,0)	0.38(0.33,0.43)	2818.3288619954	2820.28286099874
cg11303839	0.666866421261631	0.378208007354305	ACE	AE	0.64(0.58,0.69)	NA	0.36(0.31,0.42)	0.61(0.52,0.71)	0(0,0)	0.34(0.3,0.39)	2768.86828294277	2770.66115746855
cg11370064	0.614487970694621	0.367523889527738	ADE	AE	0.56(0.49,0.62)	NA	0.44(0.38,0.44)	0.49(0.41,0.58)	0(0,0)	0.38(0.34,0.44)	2739.63127283597	2739.67467796676
cg11485012	0.352675628883724	0.300978786944917	ACE	AE	0.29(0.22,0.38)	NA	0.71(0.62,0.78)	0.26(0.18,0.35)	0(0,0)	0.63(0.55,0.72)	2868.75427527307	2868.79760114216
cg11574975	0.35505364302481	0.229315602807821	ADE	AE	0.27(0.17,0.35)	NA	0.73(0.65,0.73)	0.23(0.15,0.32)	0(0,0)	0.65(0.57,0.74)	2873.10396224531	2873.15074037792
cg11614585	0.408361367368757	0.0844748548825596	ADE	ADE	0(0,0.41)	0.43(0.34,0.51)	0.57(0.49,0.57)	0(0,0)	0.43(0,1)	0.58(0,0.67)	2963.52179260452	2967.3655759786
cg11649376	0.697634313989689	0.681768305245571	ACE	AE	0.43(0.38,0.5)	NA	0.57(0.5,0.62)	0.21(0.17,0.27)	0(0,0)	0.29(0.25,0.33)	2214.09112746553	2214.43653679053
cg11660018	0.68418721827861	0.415939914337236	ACE	AE	0.62(0.56,0.67)	NA	0.38(0.33,0.44)	0.48(0.4,0.56)	0(0,0)	0.29(0.26,0.34)	2561.67755433262	2562.49752034939
cg11661512	0.239201123807263	0.211307695349504	ACE	AE	0.2(0.1,0.29)	NA	0.8(0.71,0.9)	0.19(0.1,0.28)	0(0,0)	0.75(0.66,0.86)	2951.63119290322	2951.63931816423
cg11775828	0.363634122236591	0.130193130073016	ADE	AE	0.33(0.25,0.41)	NA	0.67(0.59,0.67)	0.32(0.23,0.42)	0(0,0)	0.65(0.57,0.74)	2959.14698555062	2959.23267583093
cg11884933	0.401694455754902	0.383982572395828	ACE	CE	NA	0.3(0.22,0.38)	0.7(0.62,0.78)	NA	0.26(0.19,0.34)	0.6(0.54,0.68)	2830.87297802998	2832.46162944833
cg11927233	0.737172522217033	0.289462349332394	ADE	AE	0.69(0.64,0.74)	NA	0.31(0.26,0.31)	0.6(0.52,0.7)	0(0,0)	0.27(0.24,0.31)	2631.67378730635	2632.90869134586
cg12014818	0.448883872468518	0.281473185146157	ADE	AE	0.4(0.32,0.48)	NA	0.6(0.52,0.6)	0.36(0.28,0.46)	0(0,0)	0.54(0.47,0.62)	2855.75883740938	2855.76269195164
cg12030667	0.342977779481288	0.140775448967849	ADE	ADE	0(0,0.31)	0.34(0.01,0.43)	0.66(0.57,0.66)	0(0,0)	0.32(0.01,1)	0.62(0,0.72)	2919.14869182498	2923.09690569639
cg12054453	0.740408681070481	0.385357780430346	ACE	AE	0.72(0.67,0.76)	NA	0.28(0.24,0.33)	0.69(0.6,0.79)	0(0,0)	0.27(0.24,0.31)	2695.37456087657	2696.44980861106
cg12061886	0.523558034010945	0.394093272179224	ACE	ACE	0.25(0,0.55)	0.26(0,0.5)	0.49(0.42,0.57)	0.24(0,1)	0.25(0,0.51)	0.48(0.42,0.55)	2872.31	2875.31395495125
cg12112870	0.195048363193346	0.0833199839314549	ADE	AE	0.16(0.06,0.25)	NA	0.84(0.75,0.84)	0.16(0.08,0.25)	0(0,0)	0.82(0.72,0.94)	2995.6464562907	2996.22053319304
cg12170787	0.499394892766961	0.233208859104718	ADE	AE	0.47(0.4,0.54)	NA	0.53(0.46,0.53)	0.45(0.36,0.56)	0(0,0)	0.51(0.44,0.58)	2889.49347057301	2889.53940010966
cg12221970	0.301413256363219	0.269599126853191	ADE	AE	0.24(0.14,0.33)	NA	0.76(0.67,0.76)	0.21(0.12,0.3)	0(0,0)	0.68(0.6,0.78)	2887.61183961588	2887.61844444408
cg12364461	0.0603937611098632	-0.0300405	ADE	uniE	NA	NA	1(1,1)	NA	NA	1(0.92,1.09)	3032.76468845524	3032.94236666075
cg12593793	0.434354631396202	-0.0170158	ADE	ADE	0(0,0.37)	0.39(0.38,0.47)	0.61(0.53,0.61)	0(0,0)	0.37(0.01,1)	0.58(0,0.67)	2921.31830038833	2925.29345225545
cg12623364	0.560621892724389	0.230810037123506	ADE	AE	0.53(0.45,0.59)	NA	0.47(0.41,0.47)	0.49(0.4,0.59)	0(0,0)	0.44(0.39,0.51)	2829.82320686641	2831.35508629935
cg12671247	-0.0557316	-0.0469475	ADE	uniE	NA	NA	1(1,1)	NA	NA	1(0.92,1.09)	3036.18911019506	3036.1891103159
cg12712184	0.252792646318731	0.13661366895972	ACE	AE	0.23(0.13,0.31)	NA	0.77(0.69,0.87)	0.22(0.13,0.32)	0(0,0)	0.75(0.66,0.86)	2977.65617711012	2977.67294002908
cg13039251	0.767665024685664	0.483460063716224	ADE	AE	0.75(0.7,0.78)	NA	0.25(0.22,0.25)	0.64(0.56,0.74)	0(0,0)	0.22(0.19,0.25)	2548.60969674724	2549.34885040478
cg13166171	0.456857949832228	0.207872311475238	ADE	AE	0.4(0.32,0.48)	NA	0.6(0.52,0.6)	0.37(0.28,0.47)	0(0,0)	0.55(0.48,0.63)	2876.39093873008	2877.1151326973
cg13243168	0.278261256594899	0.0519022113616895	ADE	AE	0.26(0.17,0.35)	NA	0.74(0.65,0.74)	0.26(0.18,0.37)	0(0,0)	0.74(0.64,0.84)	3004.22376630015	3004.96308626695
cg13274938	0.344213403327095	0.19438154702662	ADE	AE	0.3(0.21,0.38)	NA	0.7(0.62,0.7)	0.27(0.19,0.37)	0(0,0)	0.65(0.57,0.74)	2911.52611792852	2912.05698300563
cg13276570	0.361902888238768	0.086187641835852	ADE	AE	0.34(0.31,0.43)	NA	0.66(0.57,0.66)	0.34(0.25,0.45)	0(0,0)	0.65(0.57,0.75)	2978.85468483125	2980.27381700848
cg13380562	0.0615398394794259	0.0916606576478573	ACE	uniE	NA	NA	1(1,1)	NA	NA	1(0.92,1.09)	3030.10466773472	3030.48112187767
cg13384122	0.0325751050802548	0.01416183046696	ADE	uniE	NA	NA	1(1,1)	NA	NA	0.99(0.91,1.08)	3028.55101758787	3028.55102726881
cg13419390	0.412776068450114	-0.0227113	ADE	ADE	0(0,0.25)	0.38(0.12,0.46)	0.62(0.54,0.62)	0(0,0)	0.37(0.12,1)	0.59(0,1)	2935.33507567123	2941.5774101283
cg13429144	0.223439048631258	0.0918856258808027	ADE	AE	0.2(0.1,0.3)	NA	0.8(0.7,0.8)	0.2(0.1,0.3)	0(0,0)	0.79(0.69,0.9)	3000.65739962529	3000.81566235953
cg13437525	0.526051409217993	0.399046948264029	ACE	AE	0.51(0.44,0.58)	NA	0.49(0.42,0.56)	0.48(0.39,0.57)	0(0,0)	0.45(0.4,0.52)	2833.19918210358	2834.43798070044
cg13518625	0.659194476062682	0.393013198958818	ACE	AE	0.64(0.59,0.7)	NA	0.36(0.3,0.41)	0.61(0.52,0.72)	0(0,0)	0.34(0.3,0.39)	2765.09179684111	2765.46700805582
cg13562284	0.580851241716361	0.142146721896187	ADE	ADE	0(0,0.38)	0.59(0.21,0.65)	0.41(0.35,0.41)	0(0,0)	0.57(0.2,1)	0.39(0,1)	2829.28192726293	2837.07701345568
cg13583535	0.360683108481597	0.215805604766017	ACE	AE	0.36(0.37,0.44)	NA	0.64(0.56,0.63)	0.36(0.26,0.47)	0(0,0)	0.65(0.57,0.75)	2657.30382812636	2657.34530957466
cg13590277	0.404264813260325	0.138951517096917	ADE	AE	0.36(0.27,0.44)	NA	0.64(0.56,0.64)	0.33(0.24,0.43)	0(0,0)	0.59(0.52,0.68)	2893.35660928872	2894.34033994275
cg13597051	0.121068708481852	0.140202406025656	ACE	CE	NA	0.12(0.04,0.21)	0.88(0.79,0.96)	NA	0.12(0.04,0.21)	0.87(0.77,0.98)	3016.44323108611	3017.29021134727
cg13641690	0.42935002548734	0.312264641663033	ACE	AE	0.31(0.22,0.39)	NA	0.69(0.61,0.78)	0.26(0.18,0.34)	0(0,0)	0.58(0.51,0.66)	2801.97477274064	2802.60217175837
cg13668823	0.356167776630289	0.220461459321742	ACE	AE	0.34(0.25,0.42)	NA	0.66(0.58,0.75)	0.32(0.23,0.42)	0(0,0)	0.64(0.56,0.74)	2949.11701166268	2949.49960272041
cg13691961	0.627574305526648	0.171935887506955	ADE	ADE	0(0,0.55)	0.6(0.04,0.65)	0.4(0.35,0.4)	0(0,0)	0.56(0.04,1)	0.37(0,0.43)	2790.33863177391	2794.7158056092
cg13700939	0.588436676365524	0.4715204947065	ACE	AE	0.51(0.44,0.58)	NA	0.49(0.42,0.56)	0.41(0.34,0.5)	0(0,0)	0.4(0.35,0.46)	2689.43890346675	2689.95721939339
cg13708645	0.770152664737018	0.468589649181578	ACE	ACE	0.57(0.36,0.79)	0.19(0,0.4)	0.24(0.2,0.28)	0.56(0.35,1)	0.19(0,0.4)	0.23(0.2,0.27)	2647.05081349576	2649.23828629813
cg13781414	0.370011699987896	0.200762348324787	ADE	AE	0.34(0.26,0.42)	NA	0.66(0.58,0.66)	0.32(0.24,0.42)	0(0,0)	0.63(0.55,0.72)	2930.78890696943	2930.80668123447
cg13784312	0.523876582519201	0.483741039173793	ACE	ACE	0.22(0,0.5)	0.31(0.06,0.53)	0.46(0.39,0.54)	0.22(0,0.5)	0.31(0.06,0.54)	0.46(0.4,0.53)	2872.1982766675	2877.91522280692
cg13840239	0.40440873347603	0.0995957813908602	ADE	ADE	0(0,0.39)	0.36(0,0.44)	0.64(0.56,0.64)	0(0,0)	0.33(0,1)	0.6(0,0.69)	2909.48926656267	2911.7600074306
cg13916835	0.541550028917007	0.415685602371111	ACE	ACE	0.36(0.1,0.61)	0.2(0,0.43)	0.44(0.38,0.52)	0.36(0.13,1)	0.2(0,0.44)	0.45(0.39,0.52)	2878.54052199587	2880.86
cg13917151	0.537017888355341	0.408428485938778	ACE	AE	0.45(0.38,0.53)	NA	0.55(0.47,0.62)	0.38(0.3,0.47)	0(0,0)	0.46(0.4,0.52)	2754.54534763854	2754.81622286508
cg13997435	0.632437435939007	0.192938726846747	ADE	ADE	0.16(0,0.64)	0.44(0,0.66)	0.39(0.34,0.39)	0.15(0,1)	0.41(0,1)	0.37(0.32,0.43)	2784.07116151406	2786.42188778206
cg14017402	0.649305913280334	0.324373011658883	ADE	AE	0.6(0.54,0.66)	NA	0.4(0.34,0.4)	0.54(0.45,0.63)	0(0,0)	0.36(0.31,0.41)	2734.33947064293	2735.93049731968
cg14097153	0.0969277812658496	-0.0951235	ADE	uniE	NA	NA	1(1,1)	NA	NA	1(0.92,1.09)	3030.26508990918	3030.9954735556
cg14103147	0.191665236532822	0.0440988757331385	ADE	AE	0.18(0.09,0.27)	NA	0.82(0.73,0.82)	0.18(0.1,0.28)	0(0,0)	0.82(0.72,0.94)	3021.90411424358	3022.40348046492
cg14117297	0.414075914228487	0.337098850411079	ACE	CE	NA	0.34(0.27,0.42)	0.66(0.58,0.73)	NA	0.32(0.24,0.41)	0.61(0.54,0.69)	2891.16371694101	2892.64238576503
cg14145338	0.767172171009358	0.299242205723826	ADE	ADE	0.29(0,0.78)	0.47(0,0.8)	0.23(0.2,0.23)	0.29(0,1)	0.47(0,1)	0.23(0.2,0.27)	2674.98126032415	2678.33028826848
cg14162417	0.654372936662845	0.269817765050233	ADE	AE	0.65(0.59,0.7)	NA	0.35(0.3,0.35)	0.64(0.54,0.75)	0(0,0)	0.34(0.3,0.4)	2791.67461994828	2792.36123540928
cg14195458	-0.0898446	0.0763830581581956	ACE	uniE	NA	NA	1(1,1)	NA	NA	0.99(0.91,1.08)	3027.10491365622	3027.10491382781
cg14225168	0.688395121413171	0.344371195885559	ACE	AE	0.68(0.62,0.72)	NA	0.32(0.28,0.38)	0.66(0.56,0.76)	0(0,0)	0.32(0.27,0.36)	2757.56241108042	2757.60947100201
cg14237301	0.492819824891474	0.300800782382467	ACE	AE	0.44(0.37,0.52)	NA	0.56(0.48,0.63)	0.41(0.32,0.5)	0(0,0)	0.51(0.45,0.58)	2854.45925251836	2854.80038992881
cg14270612	-0.0607002	0.024673369387473	ACE	uniE	NA	NA	1(1,1)	NA	NA	1(0.92,1.09)	3034.80302145939	3034.80302150948
cg14286546	0.0811470007925719	-0.0338146	ADE	uniE	NA	NA	1(1,1)	NA	NA	1(0.92,1.09)	3031.71056425932	3032.00270701907
cg14399122	0.827015206208351	0.455459527553194	ACE	AE	0.8(0.77,0.83)	NA	0.2(0.17,0.23)	0.74(0.65,0.84)	0(0,0)	0.18(0.16,0.21)	2519.2999221937	2521.16223723681
cg14468658	0.500529322042231	0.0285270334968416	ADE	ADE	0(0,0.31)	0.46(0.14,0.53)	0.54(0.47,0.54)	0(0,0)	0.44(0.13,1)	0.51(0,1)	2893.32062585637	2899.4611080881
cg14476101	0.807969532400744	0.344350309399062	ADE	ADE	0.34(0,0.82)	0.47(0,0.83)	0.19(0.16,0.19)	0.33(0,1)	0.45(0,1)	0.19(0.16,0.22)	2583.15860948298	2586.40172745702
cg14505439	0.228914232704343	0.0605594960343684	ADE	AE	0.16(0.08,0.25)	NA	0.84(0.75,0.84)	0.15(0.06,0.24)	0(0,0)	0.79(0.69,0.9)	2952.67353882031	2953.49514958858
cg14508508	0.233543162367837	0.211310848330609	ACE	CE	NA	0.17(0.09,0.25)	0.83(0.75,0.91)	NA	0.16(0.09,0.24)	0.78(0.69,0.88)	2948.23919302054	2949.3318133872
cg14509967	0.611449938016067	0.366688190956925	ACE	AE	0.6(0.54,0.66)	NA	0.4(0.34,0.46)	0.59(0.5,0.69)	0(0,0)	0.39(0.34,0.45)	2826.66142802926	2827.41205130343
cg14549811	0.0158319896946767	0.144433305384729	ACE	uniE	NA	NA	1(1,1)	NA	NA	1(0.92,1.09)	3032.97817080465	3033.68347211844
cg14564351	0.538614753452595	0.423106760973995	ACE	AE	0.44(0.36,0.52)	NA	0.56(0.48,0.64)	0.36(0.29,0.45)	0(0,0)	0.46(0.4,0.52)	2730.52055500466	2731.03816350864
cg14640670	0.479790655234705	0.268810245859344	ACE	AE	0.46(0.37,0.53)	NA	0.54(0.47,0.63)	0.42(0.33,0.51)	0(0,0)	0.5(0.43,0.57)	2841.20799047375	2841.2118752329
cg14693090	0.372202913054335	0.208451665752438	ADE	AE	0.31(0.22,0.4)	NA	0.69(0.6,0.69)	0.28(0.19,0.38)	0(0,0)	0.63(0.55,0.72)	2890.1084991248	2891.49006549582
cg14714222	0.745230069863225	0.311320385571458	ADE	AE	0.75(0.7,0.79)	NA	0.25(0.21,0.25)	0.76(0.66,0.87)	0(0,0)	0.25(0.22,0.29)	2708.90910015515	2710.30233911808
cg14781394	0.507390826317443	0.110931027885526	ADE	ADE	0(0,0.45)	0.51(0.05,0.58)	0.49(0.42,0.49)	0(0,0)	0.51(0.05,1)	0.49(0,0.56)	2918.37426196085	2923.03198774264
cg14783904	0.479462075648491	0.0491789805060735	ADE	ADE	0(0,0.35)	0.47(0.12,0.55)	0.53(0.45,0.53)	0(0,0)	0.46(0.11,1)	0.52(0,0.6)	2915.31019816595	2921.08155335584
cg14837598	0.773734060908143	0.294211544480974	ADE	ADE	0.19(0,0.73)	0.53(0,0.76)	0.28(0.24,0.28)	0.15(0,1)	0.44(0,1)	0.23(0.2,0.27)	2548.50668164012	2552.13802650835
cg14838757	0.376011666650207	0.206409317182006	ADE	AE	0.32(0.23,0.41)	NA	0.68(0.59,0.68)	0.3(0.21,0.4)	0(0,0)	0.63(0.55,0.72)	2915.23188772285	2915.35596870806
cg14870271	0.666476028168938	0.343124281068693	ACE	AE	0.66(0.6,0.71)	NA	0.34(0.29,0.4)	0.65(0.56,0.76)	0(0,0)	0.33(0.29,0.39)	2787.10427771539	2787.12473465395
cg14917244	0.30959666753919	0.126806260412516	ADE	AE	0.23(0.15,0.32)	NA	0.77(0.68,0.77)	0.21(0.13,0.3)	0(0,0)	0.7(0.62,0.8)	2919.12264453553	2919.89854419621
cg14968543	0.159362981317402	0.0267979332544186	ADE	AE	0.13(0.03,0.23)	NA	0.87(0.77,0.87)	0.13(0.04,0.22)	0(0,0)	0.85(0.74,0.97)	2999.62370955402	2999.79507782268
cg15231794	0.158426016091271	0.14385135808131	ACE	CE	NA	0.14(0.06,0.23)	0.86(0.77,0.94)	NA	0.14(0.06,0.23)	0.84(0.75,0.95)	3010.82641232873	3011.47741515492
cg15323828	0.762251468108939	0.34107136431349	ADE	AE	0.76(0.72,0.8)	NA	0.24(0.2,0.24)	0.76(0.66,0.87)	0(0,0)	0.24(0.21,0.27)	2679.14794874351	2679.54271997431
cg15416179	0.433901626323175	0.415858520017029	ACE	CE	NA	0.34(0.26,0.41)	0.66(0.59,0.74)	NA	0.29(0.22,0.37)	0.57(0.51,0.65)	2813.15144095786	2814.8522819809
cg15505737	0.249309477176108	0.0896048446717245	ADE	AE	0.2(0.11,0.29)	NA	0.8(0.71,0.8)	0.19(0.11,0.29)	0(0,0)	0.76(0.67,0.87)	2969.90636239972	2970.37041544629
cg15550036	-0.0195474	0.041300148169664	ACE	uniE	NA	NA	1(1,1)	NA	NA	1.02(0.93,1.11)	2719.63570453404	2719.63570460825
cg15603354	0.175890737909275	0.148045699121837	ACE	AE	0.18(0.09,0.27)	NA	0.82(0.73,0.91)	0.18(0.09,0.28)	0(0,0)	0.81(0.71,0.93)	3016.00627003411	3016.22718895427
cg15612847	0.180615217000541	0.0152008226907613	ADE	AE	0.17(0.07,0.26)	NA	0.83(0.74,0.83)	0.16(0.08,0.26)	0(0,0)	0.83(0.73,0.95)	3014.17262313108	3014.8085282685
cg15650694	0.1615465112484	0.101110367976448	ACE	AE	0.16(0.07,0.25)	NA	0.84(0.75,0.93)	0.16(0.07,0.26)	0(0,0)	0.83(0.73,0.95)	3015.85060719588	3015.8597415976
cg15672022	0.720159575862606	0.374188604905639	ADE	AE	0.71(0.66,0.75)	NA	0.29(0.25,0.29)	0.68(0.59,0.78)	0(0,0)	0.28(0.24,0.32)	2699.5593159885	2699.65669850603
cg15695155	0.649808583046156	0.345071226167151	ADE	AE	0.65(0.6,0.71)	NA	0.35(0.29,0.35)	0.65(0.56,0.76)	0(0,0)	0.35(0.3,0.4)	2805.43640560739	2805.44065081788
cg15697257	0.284685674946558	0.136770876583895	ACE	AE	0.26(0.17,0.34)	NA	0.74(0.66,0.83)	0.25(0.23,0.35)	0(0,0)	0.73(0.64,0.83)	2986.45407092515	2986.4608376964
cg15721584	0.556654515182816	0.259797350763485	ACE	AE	0.54(0.47,0.61)	NA	0.46(0.39,0.53)	0.54(0.44,0.64)	0(0,0)	0.45(0.39,0.52)	2880.46848927361	2880.47544790432
cg15763258	0.43925247114804	0.299467024483272	ADE	AE	0.38(0.3,0.46)	NA	0.62(0.54,0.62)	0.34(0.25,0.43)	0(0,0)	0.55(0.48,0.63)	2841.98736065119	2842.01078237945
cg15812586	0.292929517369605	0.180348944218785	ACE	AE	0.27(0.22,0.36)	NA	0.73(0.64,0.78)	0.27(0.18,0.36)	0(0,0)	0.7(0.62,0.81)	2971.28866601007	2971.43994392819
cg15857470	0.224457733109981	0.258293723399852	ACE	CE	NA	0.23(0.15,0.31)	0.77(0.69,0.85)	NA	0.23(0.22,0.32)	0.76(0.68,0.86)	3000.44744764791	3003.27097961612
cg15871086	0.510249958298478	0.335628774389952	ACE	AE	0.5(0.42,0.56)	NA	0.5(0.44,0.58)	0.48(0.39,0.58)	0(0,0)	0.49(0.43,0.56)	2887.71937827515	2888.61825034641
cg15880704	0.609276780878263	0.295627254210617	ADE	AE	0.61(0.54,0.66)	NA	0.39(0.34,0.39)	0.6(0.51,0.71)	0(0,0)	0.39(0.34,0.45)	2843.00893788898	2843.22016641763
cg15939937	0.164226961625432	0.129120036934866	ACE	AE	0.17(0.07,0.26)	NA	0.83(0.74,0.93)	0.17(0.07,0.26)	0(0,0)	0.83(0.73,0.95)	3021.32077900625	3021.50706155301
cg15941159	0.0222143415108263	-0.117099	ADE	uniE	NA	NA	1(1,1)	NA	NA	1(0.92,1.09)	3035.84232981407	3035.87920277861
cg15995265	0.347358043426283	0.227557626222358	ACE	AE	0.29(0.2,0.38)	NA	0.71(0.62,0.8)	0.27(0.18,0.36)	0(0,0)	0.65(0.57,0.75)	2909.90598068557	2910.1415871373
cg16001613	0.340394339565116	0.256732207086001	ACE	AE	0.33(0.24,0.42)	NA	0.67(0.58,0.76)	0.32(0.23,0.43)	0(0,0)	0.64(0.56,0.74)	2951.94631685233	2952.01112056367
cg16047567	0.630493431784187	0.263913288911642	ADE	AE	0.57(0.5,0.63)	NA	0.43(0.37,0.43)	0.5(0.41,0.59)	0(0,0)	0.38(0.33,0.44)	2738.69025900242	2739.38055632127
cg16097041	0.465206851116894	0.253280689481997	ADE	AE	0.45(0.37,0.53)	NA	0.55(0.47,0.55)	0.44(0.34,0.54)	0(0,0)	0.53(0.46,0.61)	2899.93121325199	2900.24887722012
cg16140253	0.445174269365927	0.364079601756408	ACE	AE	0.39(0.37,0.47)	NA	0.61(0.53,0.63)	0.34(0.26,0.43)	0(0,0)	0.54(0.47,0.62)	2834.89298765768	2834.97750479781
cg16144331	0.306925230319458	0.224569286034345	ACE	CE	NA	0.27(0.19,0.35)	0.73(0.65,0.81)	NA	0.27(0.19,0.36)	0.71(0.64,0.81)	2973.84229207502	2974.69206654895
cg16151960	0.418857394239329	0.0594709751567632	ADE	ADE	0(0,0.34)	0.39(0.03,0.47)	0.61(0.53,0.61)	0(0,0)	0.38(0.03,1)	0.59(0,0.68)	2930.85984710852	2935.21614841342
cg16222698	-0.040821	-0.0464702	ADE	uniE	NA	NA	1(1,1)	NA	NA	1(0.92,1.09)	3037.90870690756	3037.9087070229
cg16519923	0.453785809623252	0.37850368385345	ACE	AE	0.4(0.36,0.48)	NA	0.6(0.52,0.68)	0.36(0.27,0.45)	0(0,0)	0.53(0.46,0.61)	2832.67159762424	2833.44862433391
cg16526287	0.0265015538962505	-0.0697261	ADE	uniE	NA	NA	1(1,1)	NA	NA	1(0.92,1.09)	3035.15116092314	3035.23698961095
cg16599983	0.221476858888645	0.161699162254821	ACE	AE	0.13(0.04,0.22)	NA	0.87(0.78,0.96)	0.12(0.04,0.21)	0(0,0)	0.78(0.69,0.89)	2918.05207153145	2918.14464277803
cg16611584	0.786648849270104	0.30661248390524	ADE	ADE	0(0,0.47)	0.77(0.3,0.8)	0.23(0.2,0.23)	0(0,0)	0.67(0.26,1)	0.2(0,1)	2555.47603348522	2565.33113213324
cg16618104	0.497214834947282	0.392918485662183	ADE	AE	0.38(0.29,0.46)	NA	0.62(0.54,0.62)	0.3(0.22,0.38)	0(0,0)	0.49(0.43,0.56)	2716.82442736293	2716.97334455182
cg16618260	0.124270404762806	0.0351842369177041	ADE	AE	0.12(0.02,0.22)	NA	0.88(0.78,0.88)	0.12(0.02,0.22)	0(0,0)	0.88(0.77,1)	3024.22403223668	3024.60854197125
cg16638248	0.405070930030515	0.239395683509605	ADE	AE	0.33(0.29,0.41)	NA	0.67(0.59,0.67)	0.29(0.21,0.38)	0(0,0)	0.6(0.52,0.68)	2862.05221017317	2862.31186513545
cg16655795	0.458122251366845	0.195977115582202	ADE	AE	0.42(0.34,0.49)	NA	0.58(0.51,0.58)	0.4(0.31,0.49)	0(0,0)	0.55(0.48,0.63)	2891.85414105833	2892.18387655441
cg16735495	0.425009342341899	0.0353121106508749	ADE	ADE	0(0,0.28)	0.43(0.1,0.51)	0.57(0.49,0.57)	0(0,0)	0.43(0.18,1)	0.57(0,0.66)	2956.11898258281	2961.62298010002
cg16764778	0.383675631566119	0.320475681507405	ACE	AE	0.35(0.26,0.43)	NA	0.65(0.57,0.74)	0.32(0.23,0.41)	0(0,0)	0.6(0.52,0.68)	2885.67908645565	2886.04313395594
cg16766325	0.25281222281185	0.157148856309127	ACE	AE	0.24(0.15,0.33)	NA	0.76(0.67,0.85)	0.23(0.14,0.33)	0(0,0)	0.75(0.66,0.85)	2989.62797398437	2989.84835595368
cg16914953	0.244050337465566	0.115331686956771	ADE	AE	0.24(0.18,0.33)	NA	0.76(0.67,0.76)	0.24(0.15,0.34)	0(0,0)	0.76(0.66,0.86)	3006.64273160195	3006.64763351054
cg16936953	0.648085446913175	0.283039890144802	ACE	AE	0.62(0.56,0.67)	NA	0.38(0.33,0.44)	0.6(0.51,0.7)	0(0,0)	0.37(0.32,0.42)	2801.93831096918	2802.18458522063
cg17058475	0.472936477507803	0.150009255607591	ADE	AE	0.45(0.37,0.53)	NA	0.55(0.47,0.55)	0.45(0.35,0.55)	0(0,0)	0.54(0.47,0.62)	2921.43056835816	2922.66213757638
cg17061862	0.611398639011106	0.106716254683678	ADE	ADE	0(0,0.52)	0.54(0.02,0.61)	0.46(0.39,0.46)	0(0,0)	0.47(0.02,1)	0.39(0,0.45)	2743.17811567587	2747.25870648988
cg17174275	0.395948354526846	0.117065241429762	ADE	ADE	0(0,0.41)	0.38(0.29,0.46)	0.62(0.54,0.62)	0(0,0)	0.36(0,1)	0.6(0,0.69)	2933.58462203231	2935.71436616539
cg17287155	0.460364115410422	0.33850615720717	ADE	AE	0.42(0.34,0.5)	NA	0.58(0.5,0.58)	0.38(0.3,0.47)	0(0,0)	0.52(0.46,0.6)	2850.49374163138	2850.49565021839
cg17438457	0.251046989223012	0.0694595051034601	ADE	AE	0.25(0.17,0.34)	NA	0.75(0.66,0.75)	0.25(0.15,0.35)	0(0,0)	0.75(0.66,0.86)	3009.00827313651	3009.70581838817
cg17459290	0.0629206665954235	-0.00784646	ADE	uniE	NA	NA	1(1,1)	NA	NA	0.99(0.91,1.08)	3021.76127473213	3021.8791686051
cg17478979	0.546957348533428	0.332110587900757	ACE	AE	0.53(0.46,0.6)	NA	0.47(0.4,0.54)	0.52(0.42,0.62)	0(0,0)	0.45(0.4,0.52)	2866.7031761903	2867.62612296624
cg17580616	0.621138289676045	0.280014644995344	ADE	AE	0.61(0.55,0.67)	NA	0.39(0.33,0.39)	0.6(0.51,0.71)	0(0,0)	0.38(0.34,0.44)	2830.20724892003	2830.44959359769
cg17675386	0.298189057447185	0.216432720331456	ACE	AE	0.28(0.21,0.36)	NA	0.72(0.64,0.79)	0.26(0.17,0.36)	0(0,0)	0.69(0.6,0.79)	2951.42317604618	2951.56335826926
cg17738521	0.376804064806343	0.240140547049283	ACE	CE	NA	0.34(0.26,0.41)	0.66(0.59,0.74)	NA	0.34(0.26,0.44)	0.66(0.58,0.74)	2968.57224777122	2970.78740751477
cg17810765	0.682701470536114	0.325002063234391	ADE	AE	0.68(0.63,0.73)	NA	0.32(0.27,0.32)	0.69(0.59,0.8)	0(0,0)	0.32(0.28,0.37)	2783.6936537739	2783.92219382361
cg17820878	0.499402903323634	0.366316315308826	ADE	AE	0.44(0.36,0.51)	NA	0.56(0.49,0.56)	0.38(0.3,0.47)	0(0,0)	0.49(0.43,0.56)	2796.22621700536	2796.25686629232
cg17866373	0.549275276027643	0.134067198923867	ADE	ADE	0.05(0,0.56)	0.49(0,0.61)	0.46(0.39,0.46)	0.05(0,1)	0.47(0,1)	0.44(0.38,0.5)	2847.8254369246	2850.90937286406
cg17894755	0.402045517662382	0.274745383801426	ADE	AE	0.34(0.25,0.43)	NA	0.66(0.57,0.66)	0.3(0.21,0.39)	0(0,0)	0.58(0.51,0.66)	2846.20680464888	2846.82745132043
cg17901584	0.650981114007495	0.176410791518466	ADE	ADE	0.04(0,0.64)	0.59(0,0.68)	0.37(0.32,0.37)	0.04(0,1)	0.56(0,1)	0.36(0.31,0.41)	2795.18243766369	2798.4162886449
cg17953816	0.37910153504347	0.379471371584704	ACE	CE	NA	0.31(0.23,0.38)	0.69(0.62,0.77)	NA	0.28(0.2,0.36)	0.62(0.55,0.7)	2868.74354597002	2871.35392376383
cg18018313	0.599352637225479	0.33356354409143	ADE	AE	0.58(0.51,0.65)	NA	0.42(0.35,0.42)	0.53(0.44,0.63)	0(0,0)	0.38(0.33,0.44)	2766.08917958556	2766.39958477215
cg18030453	0.545031948356935	0.25835406995757	ADE	ADE	0(0,0.5)	0.47(0,0.54)	0.53(0.46,0.53)	0(0,0)	0.4(0,1)	0.45(0,0.52)	2767.69620460295	2770.37518023766
cg18120259	0.572632893811786	0.410666374100817	ACE	ACE	0.39(0.13,0.63)	0.19(0,0.42)	0.42(0.36,0.49)	0.39(0.13,1)	0.19(0,0.43)	0.42(0.37,0.49)	2859.43402322238	2861.44271141593
cg18177814	0.511889787746295	0.359927815990827	ADE	AE	0.48(0.4,0.55)	NA	0.52(0.45,0.52)	0.43(0.34,0.53)	0(0,0)	0.47(0.41,0.54)	2816.57298711087	2816.60994496733
cg18181703	0.688042247933642	0.326065995464664	ADE	AE	0.65(0.59,0.7)	NA	0.35(0.3,0.35)	0.58(0.49,0.68)	0(0,0)	0.32(0.28,0.37)	2699.82888196373	2700.60187634031
cg18219562	0.267912909668907	0.0411467207280628	ADE	AE	0.2(0.1,0.29)	NA	0.8(0.71,0.8)	0.18(0.1,0.28)	0(0,0)	0.75(0.66,0.86)	2945.90698688055	2946.90331572317
cg18251417	0.177817229572673	0.0555554836673648	ADE	AE	0.14(0.06,0.23)	NA	0.86(0.77,0.86)	0.13(0.04,0.22)	0(0,0)	0.83(0.73,0.95)	2985.88173249483	2985.90989549893
cg18282388	0.346988495070397	0.286696638207724	ACE	CE	NA	0.29(0.21,0.37)	0.71(0.63,0.79)	NA	0.28(0.2,0.36)	0.67(0.59,0.76)	2927.77252569083	2928.95725481853
cg18307303	0.346040891224505	0.243902513232894	ACE	CE	NA	0.31(0.29,0.39)	0.69(0.61,0.71)	NA	0.31(0.23,0.4)	0.68(0.61,0.77)	2972.88519612874	2974.04078770658
cg18369990	0.657583374841974	0.372710250675387	ADE	ADE	0.09(0,0.6)	0.49(0,0.64)	0.42(0.36,0.42)	0.07(0,1)	0.38(0,1)	0.33(0.28,0.38)	2602.63353503943	2605.6897199511
cg18527651	0.54979332908462	0.300235743660945	ACE	AE	0.56(0.49,0.62)	NA	0.44(0.38,0.51)	0.56(0.47,0.67)	0(0,0)	0.44(0.38,0.5)	2880.79538823513	2880.79538835647
cg18568872	0.419695816116581	0.278952737947163	ACE	AE	0.42(0.33,0.5)	NA	0.58(0.5,0.67)	0.4(0.31,0.5)	0(0,0)	0.56(0.49,0.64)	2911.25112487642	2911.3525311921
cg18569182	0.343440958287978	0.0965922413943615	ADE	AE	0.32(0.23,0.41)	NA	0.68(0.59,0.68)	0.32(0.22,0.43)	0(0,0)	0.66(0.58,0.76)	2966.71017436481	2968.50661877042
cg18608055	0.452288253414988	0.301596790372603	ACE	AE	0.44(0.36,0.51)	NA	0.56(0.49,0.64)	0.43(0.34,0.53)	0(0,0)	0.55(0.48,0.63)	2925.82053552932	2927.32513869465
cg18676273	0.375923359192072	0.172261351085449	ADE	AE	0.36(0.28,0.45)	NA	0.64(0.55,0.64)	0.36(0.26,0.46)	0(0,0)	0.62(0.54,0.71)	2953.90934614406	2954.21519535335
cg18745507	0.62606827609554	0.325689457078766	ADE	AE	0.61(0.55,0.67)	NA	0.39(0.33,0.39)	0.59(0.5,0.7)	0(0,0)	0.37(0.33,0.43)	2808.43805897562	2808.65673527836
cg18749990	-0.123595	0.0190713488692533	ACE	uniE	NA	NA	1(1,1)	NA	NA	0.99(0.91,1.08)	3026.31196845373	3026.31196847393
cg18768347	0.310983287102347	0.0965631309784465	ADE	AE	0.26(0.21,0.35)	NA	0.74(0.65,0.74)	0.26(0.17,0.35)	0(0,0)	0.71(0.63,0.81)	2970.26786988761	2970.30224483919
cg18774692	0.482187035904219	0.102219619009307	ADE	ADE	0(0,0.49)	0.47(0,0.54)	0.53(0.46,0.53)	0(0,0)	0.46(0,1)	0.53(0,0.61)	2928.57339016883	2931.63823531598
cg18801245	0.079440149806677	0.076336110988222	ACE	CE	NA	0.07(0,0.16)	0.93(0.84,1)	NA	0.07(0,0.16)	0.92(0.82,1.04)	3027.11563908058	3027.26997454646
cg18862566	0.353313469305617	0.327739271208949	ACE	CE	NA	0.29(0.21,0.37)	0.71(0.63,0.79)	NA	0.27(0.19,0.36)	0.66(0.59,0.75)	2910.55363619019	2912.37981777712
cg18912965	0.711497304131973	0.319184059255164	ADE	AE	0.72(0.67,0.76)	NA	0.28(0.24,0.28)	0.72(0.63,0.84)	0(0,0)	0.29(0.25,0.33)	2753.48522694831	2754.33897703897
cg18952506	0.249659736199597	0.0832881233666007	ADE	AE	0.19(0.09,0.29)	NA	0.81(0.71,0.81)	0.18(0.09,0.28)	0(0,0)	0.75(0.66,0.87)	2942.08644396498	2943.30004533863
cg19015086	0.464407140317743	0.193179961585434	ADE	AE	0.43(0.35,0.51)	NA	0.57(0.49,0.57)	0.41(0.32,0.5)	0(0,0)	0.54(0.47,0.61)	2885.84686690996	2886.21331732854
cg19016694	0.526782829618449	0.159829852784464	ADE	ADE	0.07(0,0.56)	0.47(0,0.6)	0.47(0.4,0.47)	0.07(0,1)	0.47(0,1)	0.46(0.4,0.54)	2902.79484984569	2905.26907486742
cg19083497	0.406477596094247	0.123444604625415	ADE	AE	0.39(0.31,0.47)	NA	0.61(0.53,0.61)	0.39(0.29,0.49)	0(0,0)	0.6(0.53,0.69)	2959.9389075499	2960.91511075343
cg19118951	0.147911716936058	0.103602016933353	ACE	AE	0.15(0.05,0.24)	NA	0.85(0.76,0.95)	0.14(0.05,0.24)	0(0,0)	0.84(0.74,0.97)	3015.22081920742	3015.27711694165
cg19323289	0.404243431074439	0.154772411255281	ADE	ADE	0(0,0.39)	0.37(0.27,0.45)	0.63(0.55,0.63)	0(0,0)	0.34(0,1)	0.59(0,0.68)	2906.43609314058	2909.31504374415
cg19465320	0.410527348790199	0.121469308371234	ADE	AE	0.35(0.26,0.43)	NA	0.65(0.57,0.65)	0.32(0.23,0.41)	0(0,0)	0.6(0.52,0.68)	2885.08450454458	2885.87874463826
cg19501902	0.506895843301128	0.188361359753346	ADE	ADE	0(0,0.51)	0.48(0,0.55)	0.52(0.45,0.52)	0(0,0)	0.45(0,1)	0.49(0,0.57)	2868.66812553694	2871.05701586603
cg19573580	0.383683564716843	-0.0939759	ADE	NA	0(0,0.29)	0.36(0.12,0.45)	0.64(0.55,0.64)	0(0,0.28)	0.35(0.11,0.46)	0.63(0.54,0.72)	2631.73985623391	2636.6184275373
cg19693031	0.657725775909916	0.322985385494078	ADE	AE	0.63(0.56,0.68)	NA	0.37(0.32,0.37)	0.57(0.48,0.67)	0(0,0)	0.34(0.3,0.39)	2730.68249364422	2731.09129679632
cg19695507	0.426446098930709	0.277274737248205	ACE	AE	0.4(0.37,0.48)	NA	0.6(0.52,0.63)	0.38(0.29,0.48)	0(0,0)	0.57(0.5,0.66)	2913.98284469592	2914.22878454122
cg19750657	0.654372959266317	0.31024262902492	ADE	AE	0.66(0.6,0.71)	NA	0.34(0.29,0.34)	0.67(0.57,0.78)	0(0,0)	0.34(0.3,0.39)	2806.56533128214	2806.92670245629
cg19818308	0.30678423583082	0.112517489356844	ADE	AE	0.3(0.21,0.38)	NA	0.7(0.62,0.7)	0.3(0.2,0.4)	0(0,0)	0.7(0.61,0.8)	2989.17355842694	2989.51486571714
cg19837174	0.617520031794553	0.349286879350645	ADE	AE	0.63(0.57,0.69)	NA	0.37(0.31,0.37)	0.63(0.53,0.74)	0(0,0)	0.37(0.32,0.42)	2821.74407182474	2821.74408199329
cg19936757	0.412956136819252	0.181950189510498	ADE	ADE	0(0,0.4)	0.36(0,0.44)	0.64(0.56,0.64)	0(0,0)	0.32(0,1)	0.58(0,0.67)	2871.27907785562	2873.47370226764
cg19951107	0.215140318100878	0.0775424217086004	ADE	AE	0.2(0.1,0.29)	NA	0.8(0.71,0.8)	0.19(0.11,0.29)	0(0,0)	0.79(0.7,0.91)	3005.55344901278	3006.04300691459
cg19998073	0.228429177718176	0.293883118913697	ACE	CE	NA	0.2(0.13,0.28)	0.8(0.72,0.87)	NA	0.19(0.11,0.27)	0.75(0.66,0.84)	2944.25330195998	2946.05429170306
cg20052079	0.600548362515369	0.198365164396761	ADE	AE	0.58(0.51,0.64)	NA	0.42(0.36,0.42)	0.57(0.47,0.67)	0(0,0)	0.42(0.36,0.48)	2852.17	2853.11011551569
cg20117675	0.4010036233279	0.195693742599269	ADE	AE	0.41(0.39,0.49)	NA	0.59(0.51,0.59)	0.41(0.32,0.52)	0(0,0)	0.59(0.52,0.68)	2964.73323717218	2964.87002155145
cg20130744	0.475741989121892	0.19357054010434	ADE	AE	0.47(0.39,0.54)	NA	0.53(0.46,0.53)	0.46(0.37,0.57)	0(0,0)	0.53(0.46,0.61)	2926.52932564923	2927.14523230007
cg20399616	0.144976608111621	0.100818649703241	ACE	AE	0.15(0.06,0.25)	NA	0.85(0.75,0.94)	0.15(0.05,0.25)	0(0,0)	0.84(0.74,0.96)	3019.80493167292	3019.85474620375
cg20444256	0.528232470340413	0.12339139029328	ADE	ADE	0(0,0.32)	0.48(0.15,0.55)	0.52(0.45,0.52)	0(0,0)	0.43(0.13,1)	0.46(0,1)	2813.65937970152	2820.09449103129
cg20445774	0.566808340784358	0.355574582779825	ADE	NA	0(0,0.46)	0.55(0.07,0.62)	0.45(0.38,0.45)	0(0,0.42)	0.49(0.06,0.6)	0.4(0.35,0.47)	2462.26320278517	2467.27079071543
cg20457732	0.669724145528387	0.533996491380343	ACE	ACE	0.19(0,0.44)	0.47(0.22,0.65)	0.35(0.3,0.41)	0.18(0,0.43)	0.46(0.23,0.67)	0.34(0.3,0.39)	2753.91908687036	2765.51700182205
cg20544516	0.324464632465132	0.0230123681589805	ADE	ADE	0(0,0.34)	0.3(0,0.39)	0.7(0.61,0.7)	0(0,0)	0.29(0,1)	0.68(0,0.78)	2967.50873240271	2969.74979305517
cg20587874	0.592881380318005	0.277801322248067	ACE	AE	0.55(0.49,0.62)	NA	0.45(0.38,0.51)	0.52(0.43,0.62)	0(0,0)	0.42(0.37,0.48)	2819.86536172261	2820.05045160045
cg20678353	0.399915657014415	0.265851919947484	ACE	AE	0.41(0.33,0.49)	NA	0.59(0.51,0.67)	0.41(0.31,0.51)	0(0,0)	0.58(0.51,0.67)	2950.34918621753	2950.96200041262
cg20690125	0.477833787617488	0.18455270566211	ADE	AE	0.38(0.29,0.45)	NA	0.62(0.55,0.62)	0.33(0.25,0.42)	0(0,0)	0.54(0.48,0.62)	2823.08011966854	2824.60841389805
cg20981127	0.50776815085941	0.236694845540172	ADE	AE	0.45(0.38,0.53)	NA	0.55(0.47,0.55)	0.42(0.33,0.52)	0(0,0)	0.51(0.44,0.58)	2859.80793868535	2860.01819401663
cg21037180	0.50097266668853	0.204404815104273	ADE	AE	0.48(0.4,0.55)	NA	0.52(0.45,0.52)	0.47(0.38,0.58)	0(0,0)	0.51(0.45,0.59)	2914.27768923236	2914.43618438864
cg21060925	0.0613369156841476	0.0563338091384949	ACE	uniE	NA	NA	1(1,1)	NA	NA	0.99(0.91,1.08)	3026.99607644556	3027.01259958664
cg21161138	0.481948420004918	0.279137267461037	ACE	AE	0.44(0.36,0.51)	NA	0.56(0.49,0.64)	0.4(0.32,0.5)	0(0,0)	0.51(0.45,0.59)	2854.08094380092	2854.53132267938
cg21232015	0.456628277016178	0.465176528583371	ACE	CE	NA	0.28(0.2,0.36)	0.72(0.64,0.8)	NA	0.21(0.15,0.28)	0.54(0.48,0.61)	2692.21616922288	2693.87046365307
cg21282997	0.209510426723007	0.016929263560709	ADE	AE	0.17(0.07,0.26)	NA	0.83(0.74,0.83)	0.16(0.06,0.26)	0(0,0)	0.8(0.7,0.92)	2982.53329150984	2983.33694878788
cg21322436	0.226725664288072	0.19198383285305	ACE	AE	0.2(0.11,0.29)	NA	0.8(0.71,0.89)	0.19(0.09,0.28)	0(0,0)	0.76(0.66,0.86)	2955.03160443303	2955.14551961258
cg21344746	0.350745731343723	0.218273505331985	ACE	AE	0.34(0.3,0.42)	NA	0.66(0.58,0.7)	0.34(0.25,0.44)	0(0,0)	0.65(0.57,0.75)	2975.46058374244	2975.79491490696
cg21387604	0.427711397693038	0.365537261565948	ACE	AE	0.38(0.3,0.46)	NA	0.62(0.54,0.7)	0.34(0.26,0.43)	0(0,0)	0.55(0.48,0.63)	2849.45088073747	2850.55592868427
cg21429551	0.692715814726284	0.358542731721035	ACE	AE	0.66(0.6,0.71)	NA	0.34(0.29,0.4)	0.56(0.48,0.65)	0(0,0)	0.29(0.25,0.34)	2632.22669168098	2632.72643997453
cg21506299	0.306730240788472	0.122952631125183	ADE	AE	0.27(0.2,0.36)	NA	0.73(0.64,0.73)	0.26(0.17,0.36)	0(0,0)	0.7(0.61,0.8)	2963.6497191079	2964.22664642978
cg21545535	0.427916931425063	0.184975054588111	ADE	AE	0.41(0.33,0.49)	NA	0.59(0.51,0.59)	0.4(0.31,0.5)	0(0,0)	0.58(0.51,0.66)	2938.5313895758	2939.71618610935
cg21669326	0.256804833862205	0.0919535354978503	ADE	AE	0.23(0.15,0.32)	NA	0.77(0.68,0.77)	0.23(0.13,0.33)	0(0,0)	0.75(0.66,0.86)	2992.17817674336	2992.74066054949
cg21723486	0.639054204353896	0.32170381484571	ADE	AE	0.59(0.52,0.65)	NA	0.41(0.35,0.41)	0.52(0.44,0.62)	0(0,0)	0.36(0.32,0.42)	2734.27	2734.45918358361
cg21750887	0.471084888443929	0.245872749373086	ACE	AE	0.47(0.39,0.54)	NA	0.53(0.46,0.61)	0.46(0.37,0.57)	0(0,0)	0.52(0.46,0.6)	2920.05210150971	2920.05308161945
cg21912938	0.30783391845755	0.107205275820458	ADE	AE	0.28(0.19,0.37)	NA	0.72(0.63,0.72)	0.28(0.25,0.37)	0(0,0)	0.69(0.61,0.8)	2967.76687316706	2968.67210388934
cg21946195	0.504059995097993	0.100641744193352	ADE	ADE	0(0,0.44)	0.5(0.05,0.57)	0.5(0.43,0.5)	0(0,0)	0.49(0.05,1)	0.49(0,0.57)	2910.25940788264	2914.81001039464
cg21975834	0.532775211103213	0.175953450475605	ADE	ADE	0.07(0,0.56)	0.45(0,0.59)	0.48(0.41,0.48)	0.07(0,1)	0.43(0,1)	0.46(0.4,0.54)	2876.91892700293	2879.08428291929
cg22016779	0.590567146742689	0.384914050621924	ADE	AE	0.44(0.35,0.51)	NA	0.56(0.49,0.56)	0.32(0.25,0.4)	0(0,0)	0.41(0.36,0.47)	2613.37322317792	2614.01210260614
cg22068629	0.527109522587906	0.440592283216891	ACE	AE	0.43(0.35,0.5)	NA	0.57(0.5,0.65)	0.35(0.27,0.43)	0(0,0)	0.47(0.41,0.53)	2733.38298643171	2734.89922698252
cg22083047	0.302403376271259	0.231658127049567	ACE	AE	0.3(0.21,0.38)	NA	0.7(0.62,0.79)	0.29(0.2,0.39)	0(0,0)	0.69(0.6,0.79)	2970.79206021908	2970.97832092671
cg22107533	0.686359928925072	0.476076362887116	ACE	ACE	0.43(0.18,0.68)	0.22(0,0.44)	0.36(0.3,0.42)	0.38(0.16,1)	0.19(0,0.41)	0.32(0.28,0.37)	2688.94247304217	2691.35048409626
cg22289643	0.352175711387941	0.0265034904005557	ADE	ADE	0(0,0.33)	0.35(0.01,0.44)	0.65(0.56,0.65)	0(0,0)	0.35(0.01,1)	0.65(0,0.75)	2985.60234683605	2989.56753130545
cg22302772	0.148063271172061	0.175488947655401	ACE	CE	NA	0.13(0.04,0.21)	0.87(0.79,0.96)	NA	0.12(0.06,0.21)	0.85(0.75,0.96)	2994.73034939645	2995.98356746397
cg22341908	0.21558419225527	0.00311611035245295	ADE	AE	0.19(0.1,0.28)	NA	0.81(0.72,0.81)	0.19(0.1,0.29)	0(0,0)	0.81(0.71,0.92)	3016.09602247169	3016.83204384346
cg22406758	0.25372774947941	0.269916594471494	ACE	CE	NA	0.26(0.17,0.33)	0.74(0.67,0.83)	NA	0.25(0.18,0.34)	0.74(0.66,0.83)	2989.84219803785	2992.30676564624
cg22479226	0.318706392709141	0.178712534342886	ADE	AE	0.24(0.2,0.32)	NA	0.76(0.68,0.76)	0.21(0.13,0.3)	0(0,0)	0.68(0.6,0.78)	2888.07760741219	2888.75329398235
cg22496859	0.119563433278672	-0.0227307	ADE	AE	0.09(0,0.18)	NA	0.91(0.82,0.91)	0.09(0,0.18)	0(0,0)	0.9(0.79,1.01)	3019.37145742546	3019.72301703543
cg22510074	0.732978353353661	0.313295852528314	ADE	ADE	0.13(0,0.67)	0.59(0.04,0.75)	0.29(0.24,0.29)	0.11(0,0.61)	0.52(0.03,1)	0.25(0.22,0.29)	2626.64738974614	2631.05067835418
cg22510139	0.650272732637882	0.255643138931357	ADE	AE	0.64(0.58,0.69)	NA	0.36(0.31,0.36)	0.63(0.53,0.73)	0(0,0)	0.36(0.31,0.41)	2804.49808167561	2805.08707771662
cg22529541	-0.0291213	0.0162364700508183	ACE	uniE	NA	NA	1(1,1)	NA	NA	1(0.92,1.09)	3035.91185885734	3035.91185889166
cg22570970	0.329299183810559	0.107556383787507	ADE	AE	0.31(0.22,0.4)	NA	0.69(0.6,0.69)	0.31(0.21,0.42)	0(0,0)	0.68(0.59,0.78)	2978.8566171238	2980.20988960527
cg22635096	0.581966936401722	0.175879934161427	ADE	ADE	0(0,0.48)	0.57(0.09,0.64)	0.43(0.36,0.43)	0(0,0)	0.53(0.16,1)	0.39(0,0.46)	2795.69003321772	2800.99073708474
cg22669566	0.101213322986407	-0.00215115	ADE	AE	0.08(0,0.18)	NA	0.92(0.82,0.92)	0.08(0,0.18)	0(0,0)	0.91(0.8,1.04)	3028.09625091334	3028.40482917089
cg22700686	0.436018569606058	0.220239847692231	ACE	AE	0.38(0.3,0.46)	NA	0.62(0.54,0.7)	0.36(0.27,0.45)	0(0,0)	0.57(0.5,0.66)	2893.35136610076	2893.38486711022
cg22749855	0.170224970510185	0.0653775896979209	ADE	AE	0.15(0.06,0.24)	NA	0.85(0.76,0.85)	0.15(0.05,0.24)	0(0,0)	0.84(0.74,0.96)	3011.61586875529	3011.62490349627
cg22851200	0.670583321451139	0.359286278471126	ADE	AE	0.66(0.6,0.71)	NA	0.34(0.29,0.34)	0.64(0.54,0.74)	0(0,0)	0.33(0.28,0.38)	2758.01982106712	2758.31611073925
cg22875823	0.794302833556871	0.329739929026561	ADE	AE	0.79(0.75,0.82)	NA	0.21(0.18,0.21)	0.76(0.66,0.86)	0(0,0)	0.21(0.18,0.24)	2603.59	2604.61111280517
cg22929787	0.474272340633217	0.090369686256156	ADE	ADE	0(0,0.47)	0.46(0,0.53)	0.54(0.47,0.54)	0(0,0)	0.44(0,1)	0.53(0,0.61)	2910.53640107877	2913.77990794704
cg22940798	0.601358892032378	0.301641338279215	ACE	AE	0.56(0.49,0.62)	NA	0.44(0.38,0.51)	0.5(0.42,0.6)	0(0,0)	0.4(0.35,0.46)	2772.77411530472	2773.40593622457
cg23032421	0.436016556127173	0.255849477301847	ACE	AE	0.42(0.34,0.49)	NA	0.58(0.51,0.66)	0.41(0.32,0.51)	0(0,0)	0.56(0.5,0.65)	2928.64030255598	2929.63516034554
cg23141745	-0.0123812	-0.148486	ADE	uniE	NA	NA	1(1,1)	NA	NA	1(0.92,1.09)	3032.30258080971	3032.30258116464
cg23159992	-0.0187926	-0.00766926	ADE	uniE	NA	NA	1(1,1)	NA	NA	1(0.92,1.09)	3032.74006440604	3032.74006444417
cg23200931	0.109986747717083	0.0656358855716688	ADE	AE	0.1(0,0.2)	NA	0.9(0.8,0.9)	0.1(0,0.2)	0(0,0)	0.88(0.78,1.01)	3012.8633087395	3013.04613761565
cg23230158	0.5208311255879	0.241064635955283	ADE	ADE	0.09(0,0.55)	0.42(0,0.58)	0.49(0.42,0.49)	0.09(0,1)	0.41(0,1)	0.47(0.41,0.55)	2890.15753379228	2892.1595154888
cg23232188	0.384423943572338	0.155763206223469	ADE	AE	0.37(0.28,0.45)	NA	0.63(0.55,0.63)	0.37(0.27,0.47)	0(0,0)	0.62(0.54,0.71)	2956.91521356586	2957.97566011244
cg23261715	0.664309829410769	0.192825638694559	ADE	AE	0.58(0.51,0.64)	NA	0.42(0.36,0.42)	0.46(0.38,0.55)	0(0,0)	0.34(0.29,0.39)	2625.9988289579	2626.41388499768
cg23302730	0.414171515086095	0.250066577133588	ACE	AE	0.42(0.34,0.49)	NA	0.58(0.51,0.66)	0.42(0.32,0.52)	0(0,0)	0.58(0.51,0.67)	2954.99791095134	2955.32129807453
cg23353046	0.0711175106696155	0.154186214732405	ACE	CE	NA	0.08(0,0.16)	0.92(0.84,1)	NA	0.08(0,0.17)	0.91(0.81,1.03)	3019.87623838417	3020.8477494623
cg23463186	0.254195483522959	0.185115186069674	ADE	AE	0.19(0.1,0.29)	NA	0.81(0.71,0.81)	0.18(0.09,0.27)	0(0,0)	0.74(0.65,0.85)	2927.23781794842	2927.35977782874
cg23570810	0.620242490154389	0.159096188927279	ADE	ADE	0(0,0.57)	0.58(0.01,0.64)	0.42(0.36,0.42)	0(0,0)	0.53(0.01,1)	0.39(0,1)	2787.38184930039	2791.34798231992
cg23594693	0.534478551970224	0.349555832217456	ACE	AE	0.52(0.44,0.58)	NA	0.48(0.42,0.56)	0.48(0.39,0.58)	0(0,0)	0.45(0.4,0.52)	2840.41067503457	2840.43032596431
cg23598089	0.586202527722656	0.182376922129985	ADE	ADE	0.07(0,0.6)	0.51(0,0.64)	0.42(0.36,0.42)	0.07(0,1)	0.5(0,1)	0.41(0.36,0.48)	2857.44101420045	2860.12327398086
cg23655939	0.302781735876774	0.364554377551346	ACE	CE	NA	0.27(0.19,0.35)	0.73(0.65,0.81)	NA	0.26(0.18,0.35)	0.69(0.62,0.78)	2944.3109146065	2949.44813709676
cg23697275	-0.0310726	0.069344135414239	ACE	uniE	NA	NA	1(1,1)	NA	NA	0.99(0.91,1.08)	3026.88035190113	3026.88035204353
cg23698124	0.367611106169969	0.284043879079845	ACE	AE	0.32(0.24,0.4)	NA	0.68(0.6,0.76)	0.3(0.21,0.39)	0(0,0)	0.63(0.55,0.72)	2908.42840782767	2908.67407616241
cg23732483	0.431735217763205	0.35375093890196	ACE	CE	NA	0.38(0.3,0.45)	0.62(0.55,0.7)	NA	0.35(0.27,0.44)	0.59(0.52,0.66)	2887.24000346831	2889.66516621558
cg23733845	0.698067021985064	0.461942731836898	ACE	AE	0.71(0.66,0.75)	NA	0.29(0.25,0.34)	0.7(0.61,0.81)	0(0,0)	0.29(0.25,0.33)	2743.78389136796	2745.19583521634
cg23797615	0.242047917375051	0.178212312363226	ADE	AE	0.22(0.12,0.31)	NA	0.78(0.69,0.78)	0.21(0.11,0.31)	0(0,0)	0.75(0.65,0.85)	2964.69258783151	2964.72847072583
cg23933289	0.195045240954399	0.149106876921399	ACE	AE	0.19(0.11,0.29)	NA	0.81(0.71,0.89)	0.19(0.13,0.29)	0(0,0)	0.79(0.7,0.91)	3002.87320569578	3002.9780210511
cg23998749	0.450292841435032	0.229897969165601	ADE	AE	0.42(0.34,0.5)	NA	0.58(0.5,0.58)	0.39(0.3,0.49)	0(0,0)	0.55(0.48,0.63)	2889.21651205725	2889.25388790346
cg24069840	0.00126074795361272	-0.0837148	ADE	uniE	NA	NA	1(1,1)	NA	NA	0.98(0.91,1.07)	3019.48758352595	3019.48758381124
cg24222165	0.0131190922165286	0.0680026895504227	ACE	uniE	NA	NA	1(1,1)	NA	NA	0.99(0.91,1.08)	3029.82178868783	3030.03334584794
cg24332767	0.333173756809131	0.379733742979676	ACE	CE	NA	0.3(0.22,0.37)	0.7(0.63,0.78)	NA	0.28(0.2,0.37)	0.66(0.58,0.74)	2914.97540584548	2921.68795485404
cg24362829	0.584414092223744	0.264964508394185	ADE	AE	0.55(0.48,0.62)	NA	0.45(0.38,0.45)	0.51(0.42,0.61)	0(0,0)	0.41(0.36,0.48)	2802.68179736212	2803.88187028352
cg24403644	0.399053875296223	0.256052332770043	ADE	AE	0.35(0.26,0.43)	NA	0.65(0.57,0.65)	0.32(0.23,0.41)	0(0,0)	0.6(0.52,0.68)	2885.83298349837	2885.83860865677
cg24454143	0.342908591232071	-0.0596924	ADE	ADE	0(0,0.26)	0.33(0.05,0.42)	0.67(0.58,0.67)	0(0,0)	0.33(0.05,1)	0.67(0,1)	2985.68663178972	2990.46284082542
cg24469729	0.593235408707848	0.251228328702382	ADE	AE	0.59(0.52,0.65)	NA	0.41(0.35,0.41)	0.58(0.49,0.69)	0(0,0)	0.41(0.36,0.47)	2852.85608074376	2853.99860571383
cg24512093	0.473777931836349	0.107102247723318	ADE	NA	0(0,0.43)	0.4(0.33,0.48)	0.6(0.52,0.6)	0(0,0.39)	0.35(0,0.45)	0.53(0.46,0.61)	2522.43615884157	2525.19987589759
cg24556395	0.105947366455251	0.0509207526905188	ADE	AE	0.11(0.01,0.2)	NA	0.89(0.8,0.89)	0.11(0.01,0.21)	0(0,0)	0.89(0.78,1.02)	3031.81325406103	3031.83871529937
cg24681499	0.376158621266762	0.219482165583845	ADE	AE	0.32(0.23,0.41)	NA	0.68(0.59,0.68)	0.29(0.2,0.39)	0(0,0)	0.61(0.54,0.71)	2886.26342437383	2887.39644224804
cg24720038	0.407891483932184	0.216899277699672	ADE	AE	0.41(0.32,0.49)	NA	0.59(0.51,0.59)	0.4(0.31,0.51)	0(0,0)	0.59(0.51,0.68)	2950.0731961376	2950.33320728578
cg24744557	0.472866473934206	-0.0425355	ADE	ADE	0(0,0.23)	0.46(0.21,0.53)	0.54(0.47,0.54)	0(0,0)	0.46(0.21,1)	0.54(0,1)	2940.52399078486	2948.95299009567
cg24750752	0.423636291792644	0.349701582699016	ACE	AE	0.39(0.3,0.47)	NA	0.61(0.53,0.7)	0.35(0.27,0.45)	0(0,0)	0.56(0.49,0.64)	2866.78116011874	2868.19932935597
cg24834637	0.0189349103963769	0.229866982110045	ACE	CE	NA	0.07(0,0.15)	0.93(0.85,1)	NA	0.07(0,0.15)	0.93(0.83,1.05)	3033.86120453363	3035.29363961803
cg24945462	0.581180534920977	0.212962971853428	ADE	ADE	0(0,0.53)	0.56(0.03,0.62)	0.44(0.38,0.44)	0(0,0)	0.52(0.02,1)	0.41(0,0.47)	2811.40615422692	2815.59669068513
cg24954168	0.145738117150121	0.0764968756658126	ADE	AE	0.13(0.03,0.23)	NA	0.87(0.77,0.87)	0.13(0.03,0.23)	0(0,0)	0.85(0.74,0.97)	3002.94117105256	3002.98281906828
cg25023095	0.327087381703542	0.205456875627659	ADE	AE	0.26(0.17,0.35)	NA	0.74(0.65,0.74)	0.24(0.16,0.33)	0(0,0)	0.67(0.59,0.77)	2903.51256005844	2903.8171878379
cg25124943	0.296924383371093	0.0358523309315733	ADE	ADE	0(0,0.35)	0.31(0,0.4)	0.69(0.6,0.69)	0(0,0)	0.31(0,1)	0.69(0,0.8)	2999.59468783497	3001.86130819778
cg25153726	0.117947765952082	0.0728069778112428	ADE	AE	0.1(0,0.19)	NA	0.9(0.81,0.9)	0.1(0,0.19)	0(0,0)	0.88(0.78,1)	3009.47033294504	3009.47122148885
cg25178683	0.72320670981798	0.347832222560079	ADE	AE	0.71(0.66,0.75)	NA	0.29(0.25,0.29)	0.69(0.6,0.8)	0(0,0)	0.28(0.24,0.32)	2716.82849837853	2716.87959919679
cg25213452	0.458870441703267	0.22440647244033	ADE	AE	0.42(0.34,0.5)	NA	0.58(0.5,0.58)	0.41(0.32,0.51)	0(0,0)	0.56(0.49,0.64)	2917.8403815261	2917.91431766571
cg25217710	0.369039026312912	0.193219397748091	ADE	AE	0.36(0.28,0.44)	NA	0.64(0.56,0.64)	0.36(0.26,0.46)	0(0,0)	0.63(0.55,0.72)	2962.72165891354	2962.75832930228
cg25250013	0.577161882102991	0.412879276612211	ACE	AE	0.54(0.47,0.61)	NA	0.46(0.39,0.53)	0.47(0.39,0.57)	0(0,0)	0.4(0.35,0.46)	2749.83861885843	2749.91247309861
cg25251738	0.188895431776412	0.0777209884268558	ADE	AE	0.17(0.08,0.27)	NA	0.83(0.73,0.83)	0.17(0.09,0.27)	0(0,0)	0.82(0.72,0.93)	3012.18049306424	3012.36743124035
cg25607249	0.536396663889142	0.373592807277368	ACE	AE	0.47(0.4,0.54)	NA	0.53(0.46,0.6)	0.41(0.33,0.5)	0(0,0)	0.46(0.4,0.53)	2786.44538188958	2787.29553485409
cg25639557	0.013861931355039	-0.0209824	ADE	uniE	NA	NA	1(1,1)	NA	NA	1(0.92,1.09)	3033.20058054168	3033.21896093097
cg25652701	0.348692760502614	0.116864529971885	ADE	AE	0.32(0.23,0.41)	NA	0.68(0.59,0.68)	0.31(0.22,0.41)	0(0,0)	0.66(0.58,0.76)	2960.65615870842	2962.42302443337
cg25695172	0.164809470274857	0.0298983114686699	ADE	AE	0.15(0.06,0.25)	NA	0.85(0.75,0.85)	0.15(0.06,0.26)	0(0,0)	0.85(0.74,0.97)	3024.23383089466	3024.80184925348
cg25757598	0.0732536305195033	0.124565240867348	ACE	CE	NA	0.07(0,0.15)	0.93(0.85,1)	NA	0.06(0,0.15)	0.91(0.81,1.03)	3010.87397599292	3011.41578303453
cg25817701	0.484874377114981	0.350465275627572	ADE	AE	0.48(0.4,0.55)	NA	0.52(0.45,0.52)	0.44(0.35,0.54)	0(0,0)	0.48(0.42,0.56)	2844.16026527703	2844.16026527723
cg26118045	0.479514403162333	0.377975083555868	ACE	AE	0.45(0.39,0.53)	NA	0.55(0.47,0.61)	0.42(0.33,0.52)	0(0,0)	0.5(0.44,0.58)	2534.95935984439	2535.3628710905
cg26118759	0.205828869299841	0.19369097727328	ACE	CE	NA	0.2(0.11,0.28)	0.8(0.72,0.89)	NA	0.2(0.12,0.3)	0.82(0.72,0.93)	2706.11116759213	2706.62984082566
cg26257082	0.431827506990638	0.347229696036023	ACE	AE	0.41(0.32,0.49)	NA	0.59(0.51,0.68)	0.37(0.28,0.46)	0(0,0)	0.53(0.47,0.61)	2848.08542771836	2848.20188134883
cg26312965	0.281997365918465	0.0333009580448478	ADE	AE	0.25(0.16,0.34)	NA	0.75(0.66,0.75)	0.24(0.15,0.35)	0(0,0)	0.74(0.64,0.84)	2986.64515308694	2988.54627537576
cg26315417	0.112686625105175	0.193428408405583	ACE	CE	NA	0.13(0.05,0.21)	0.87(0.79,0.94)	NA	0.13(0.05,0.22)	0.86(0.76,0.97)	3016.03896068585	3017.62990284198
cg26315985	0.312135460357102	0.198723984083263	ACE	AE	0.31(0.22,0.39)	NA	0.69(0.61,0.78)	0.3(0.21,0.4)	0(0,0)	0.68(0.6,0.78)	2982.65439204622	2982.86976828777
cg26347007	0.103753037457762	-0.174223	ADE	uniE	NA	NA	1(1,1)	NA	NA	1(0.92,1.09)	3031.9159532173	3032.8484008318
cg26354221	0.400343112812438	0.220714861099288	ADE	AE	0.37(0.28,0.45)	NA	0.63(0.55,0.63)	0.35(0.26,0.45)	0(0,0)	0.6(0.53,0.69)	2925.23096564529	2925.30301134391
cg26399994	0.361064576246252	0.158286033609576	ADE	AE	0.32(0.24,0.41)	NA	0.68(0.59,0.68)	0.31(0.22,0.41)	0(0,0)	0.65(0.57,0.74)	2944.31382958938	2944.96805507801
cg26401796	0.219304955634762	0.305454749382828	ACE	CE	NA	0.2(0.13,0.28)	0.8(0.72,0.87)	NA	0.19(0.11,0.28)	0.76(0.67,0.86)	2958.71132876869	2961.96571616595
cg26403843	0.76956159375995	0.3093822823441	ADE	AE	0.75(0.71,0.79)	NA	0.25(0.21,0.25)	0.72(0.63,0.83)	0(0,0)	0.24(0.21,0.27)	2651.81323690346	2652.43885173851
cg26405097	0.537112411571586	0.374621250547572	ADE	AE	0.47(0.4,0.54)	NA	0.53(0.46,0.53)	0.41(0.33,0.5)	0(0,0)	0.46(0.4,0.52)	2776.71244903344	2776.73016721138
cg26409712	0.436854526775132	0.138834290801397	ADE	ADE	0.03(0,0.49)	0.42(0,0.53)	0.55(0.47,0.55)	0.03(0,1)	0.43(0,1)	0.55(0.48,0.64)	2951.13041071102	2953.2948282447
cg26446803	0.440307197291015	0.288216772139676	ACE	AE	0.44(0.36,0.51)	NA	0.56(0.49,0.64)	0.43(0.34,0.53)	0(0,0)	0.55(0.48,0.63)	2931.2314708073	2931.83605481869
cg26562921	0.472541988146698	0.300691571545907	ADE	ADE	0(0,0.4)	0.37(0,0.45)	0.63(0.55,0.63)	0(0,0)	0.3(0,1)	0.52(0,0.59)	2763.50342361153	2765.9310167821
cg26640901	0.423691093412972	0.339988984247436	ACE	CE	NA	0.4(0.32,0.47)	0.6(0.53,0.68)	NA	0.4(0.31,0.49)	0.6(0.53,0.68)	2937.02830518908	2939.74119524776
cg26651978	0.639484860888456	0.223094299157802	ADE	ADE	0.15(0,0.65)	0.47(0,0.68)	0.38(0.32,0.38)	0.15(0,1)	0.45(0,1)	0.36(0.32,0.42)	2804.08381927272	2806.6206331618
cg26661640	0.665483565642804	0.172019306900012	ADE	ADE	0(0,0.46)	0.65(0.19,0.7)	0.35(0.3,0.35)	0(0,0)	0.63(0.18,1)	0.34(0,1)	2793.87075601825	2800.72543221185
cg26662102	0.194640743035888	0.0429958141968019	ADE	AE	0.16(0.07,0.25)	NA	0.84(0.75,0.84)	0.16(0.07,0.26)	0(0,0)	0.82(0.73,0.94)	3009.98288843124	3010.10272299957
cg26663590	0.438567358352372	0.221466665473068	ACE	AE	0.44(0.36,0.51)	NA	0.56(0.49,0.64)	0.44(0.34,0.54)	0(0,0)	0.56(0.49,0.64)	2948.26743132282	2948.26750633512
cg26673195	0.432917892791629	0.235593797037954	ADE	AE	0.34(0.25,0.42)	NA	0.66(0.58,0.66)	0.3(0.22,0.39)	0(0,0)	0.58(0.5,0.66)	2839.93960275745	2840.4608293474
cg26687842	0.519650276586238	0.249984999235336	ADE	AE	0.5(0.43,0.57)	NA	0.5(0.43,0.5)	0.49(0.39,0.59)	0(0,0)	0.48(0.42,0.55)	2881.56741131683	2881.75665530015
cg26695387	0.562979828902688	0.400632822143361	ACE	AE	0.47(0.4,0.54)	NA	0.53(0.46,0.6)	0.39(0.31,0.48)	0(0,0)	0.44(0.38,0.5)	2730.31259245664	2730.70664960952
cg26736341	0.391180643394864	0.411349444288025	ACE	CE	NA	0.34(0.27,0.42)	0.66(0.58,0.73)	NA	0.32(0.24,0.4)	0.61(0.54,0.69)	2885.46577656568	2890.29579077933
cg26766064	0.456017323329786	0.284254602922478	ACE	AE	0.39(0.33,0.47)	NA	0.61(0.53,0.69)	0.35(0.27,0.44)	0(0,0)	0.54(0.47,0.62)	2843.99538029628	2844.00866650103
cg26800893	0.394711412455535	0.035708488861795	ADE	ADE	0(0,0.38)	0.39(0,0.47)	0.61(0.53,0.61)	0(0,0)	0.39(0,1)	0.61(0,1)	2969.47062785415	2973.24784044336
cg26836479	0.397868780871322	0.208937627666426	ACE	AE	0.36(0.28,0.44)	NA	0.64(0.56,0.72)	0.34(0.25,0.44)	0(0,0)	0.6(0.53,0.69)	2919.3188680026	2919.40565710022
cg26912636	0.614274799399119	0.349479763757521	ADE	AE	0.56(0.49,0.63)	NA	0.44(0.37,0.44)	0.5(0.41,0.59)	0(0,0)	0.38(0.33,0.44)	2740.15006200272	2740.64049249836
cg26950531	0.671782423205775	0.277072120148372	ADE	AE	0.65(0.59,0.71)	NA	0.35(0.29,0.35)	0.61(0.52,0.71)	0(0,0)	0.32(0.28,0.37)	2737.49146795149	2737.69840969133
cg26955383	0.899209764891409	0.416440895635288	ADE	AE	0.9(0.88,0.92)	NA	0.1(0.08,0.1)	0.9(0.8,1.01)	0(0,0)	0.1(0.09,0.12)	2374.03697426114	2375.13449431197
cg26980692	0.486253001070054	0.228582621654197	ADE	AE	0.45(0.37,0.52)	NA	0.55(0.48,0.55)	0.42(0.33,0.52)	0(0,0)	0.52(0.45,0.59)	2877.88954942848	2878.25321709374
cg27023597	0.359949025997786	0.191948123287318	ACE	AE	0.35(0.26,0.43)	NA	0.65(0.57,0.74)	0.34(0.25,0.44)	0(0,0)	0.65(0.57,0.74)	2969.82241438553	2970.00723181635
cg27037013	0.620099333723064	0.240788267466682	ADE	AE	0.59(0.53,0.65)	NA	0.41(0.35,0.41)	0.57(0.48,0.67)	0(0,0)	0.39(0.34,0.45)	2810.77609013978	2812.33596103369
cg27050612	0.335241789802062	0.323665374138366	ACE	CE	NA	0.32(0.25,0.4)	0.68(0.6,0.75)	NA	0.31(0.23,0.4)	0.66(0.58,0.74)	2942.20157469441	2946.33253919869
cg27063372	0.257845547736355	0.103004317514003	ADE	AE	0.25(0.16,0.34)	NA	0.75(0.66,0.75)	0.25(0.16,0.35)	0(0,0)	0.75(0.66,0.85)	3003.02025690418	3003.13561946226
cg27108889	0.617783676191789	0.254970586663587	ADE	AE	0.58(0.51,0.64)	NA	0.42(0.36,0.42)	0.53(0.45,0.64)	0(0,0)	0.38(0.34,0.44)	2775.94845981511	2777.38058088525
cg27115863	0.602749283072109	0.516334268399538	ACE	NA	0.3(0.04,0.62)	0.3(0,0.54)	0.4(0.34,0.47)	0.29(0.06,0.6)	0.29(0,0.53)	0.39(0.34,0.45)	2476.58138753156	2480.26873969007
cg27120405	0.565038242769608	0.136668974175454	ADE	ADE	0(0,0.58)	0.56(0,0.62)	0.44(0.38,0.44)	0(0,0)	0.56(0,1)	0.44(0,0.5)	2883.52825338798	2886.84285957293
cg27147615	0.427103794593257	0.258651882994661	ACE	AE	0.41(0.33,0.49)	NA	0.59(0.51,0.67)	0.4(0.31,0.5)	0(0,0)	0.57(0.5,0.65)	2926.07463685417	2926.18113315308
cg27184903	0.491092846355687	0.330994568966367	ACE	AE	0.51(0.43,0.57)	NA	0.49(0.43,0.57)	0.5(0.4,0.61)	0(0,0)	0.49(0.43,0.56)	2901.69009218353	2902.0282736705
cg27243685	0.4775756562892	0.148181018023213	ADE	AE	0.46(0.38,0.53)	NA	0.54(0.47,0.54)	0.46(0.36,0.56)	0(0,0)	0.54(0.47,0.62)	2931.18608433955	2931.97443623993
cg27247382	0.0308625495118056	0.0858916922915627	ACE	uniE	NA	NA	1(1,1)	NA	NA	0.99(0.91,1.08)	3028.64216471708	3028.92185568056
cg27262054	0.803027582606371	0.311448272992994	ADE	AE	0.8(0.76,0.83)	NA	0.2(0.17,0.2)	0.8(0.7,0.91)	0(0,0)	0.2(0.18,0.23)	2626.03877215003	2627.54868012768
cg27288091	0.250549591906087	0.064633181187065	ADE	AE	0.23(0.14,0.32)	NA	0.77(0.68,0.77)	0.23(0.14,0.33)	0(0,0)	0.76(0.67,0.87)	3004.28865216017	3004.79411707622
cg27298324	0.313305505514778	0.158845647922115	ADE	AE	0.27(0.17,0.36)	NA	0.73(0.64,0.73)	0.25(0.18,0.35)	0(0,0)	0.68(0.59,0.78)	2924.84354971793	2925.47957143415
cg27320734	0.0333678402157643	0.100231830860136	ACE	uniE	NA	NA	1(1,1)	NA	NA	0.98(0.9,1.07)	3017.91849491328	3018.43271041815
cg27367170	0.302928064910246	0.226227895951941	ACE	AE	0.29(0.2,0.37)	NA	0.71(0.63,0.79)	0.28(0.19,0.38)	0(0,0)	0.69(0.6,0.78)	2961.54491512915	2961.83383656198
cg27493411	0.465576711847933	0.286752734597901	ACE	AE	0.48(0.4,0.55)	NA	0.52(0.45,0.6)	0.48(0.38,0.58)	0(0,0)	0.52(0.46,0.6)	2928.64663090881	2928.85901461201
cg27547344	0.457441244400053	0.207090986409313	ADE	AE	0.43(0.35,0.51)	NA	0.57(0.49,0.57)	0.41(0.31,0.51)	0(0,0)	0.54(0.47,0.62)	2887.94536960651	2889.0292520285
cg27571769	0.53589165302198	0.458570575247443	ACE	AE	0.48(0.4,0.55)	NA	0.52(0.45,0.6)	0.41(0.32,0.49)	0(0,0)	0.44(0.38,0.5)	2746.04176982384	2746.76737748984
cg27573549	0.261517302084685	-0.00529017	ADE	ADE	0(0,0.28)	0.24(0,0.33)	0.76(0.67,0.76)	0(0,0)	0.24(0,1)	0.75(0,0.86)	2998.56490000671	3000.67678719336
cg27577928	0.280984478522595	0.0462576767322862	ADE	AE	0.23(0.14,0.32)	NA	0.77(0.68,0.77)	0.22(0.13,0.32)	0(0,0)	0.74(0.65,0.84)	2971.07939862836	2972.18732307875
cg27614723	0.427420192571392	0.202472086803613	ACE	AE	0.39(0.32,0.47)	NA	0.61(0.53,0.68)	0.38(0.29,0.47)	0(0,0)	0.58(0.51,0.66)	2916.63187320862	2916.70617364784
*model1, best-fitting saturated ACE or ADE models; model2, best-fitting submodels; AIC1 refers to the Akaike Information Criterion value for a given saturated model (corresponding to “ACE” or “ADE” in model1), whereas AIC2 denotes the Akaike Information Criterion value for an alternative saturated model (“ACE” or “ADE”); a2, additive genetic effect; c2, common environmental effect; d2, nonadditiv…

## Sheet: Supplementary Table5
Supplementary Table5. Parameter estimates in saturated ACE or ADE models for obesity-associated CpGs in full study population
CpG	rMZ	rDZ	model1	model2	a2	cd2	e2	A	CD	E	h2
cg00010853	0.491256064962521	0.217905663257369	ADE	ADE	0.41(0,0.55)	0.06(0,0.53)	0.52(0.45,0.6)	0.4(0,0.56)	0.06(0,0.54)	0.5(0.44,0.58)	0.47(0.4,0.55)
cg00019151	0.0918655643386478	0.0305568309125846	ADE	ADE	0.06(0,0.18)	0.03(0,0.18)	0.91(0.82,1)	0.06(0,0.18)	0.03(0,0.19)	0.91(0.8,1.04)	0.09(0,0.18)
cg00050692	0.382344563672486	0.173271384178412	ADE	ADE	0.33(0,0.45)	0.05(0,0.45)	0.63(0.54,0.71)	0.32(0,0.46)	0.04(0,0.45)	0.61(0.53,0.7)	0.38(0.29,0.46)
cg00134210	0.482278866695247	0.407027149745337	ACE	ACE	0.31(0.02,0.53)	0.15(0,0.41)	0.54(0.46,0.62)	0.29(0.02,0.52)	0.14(0,0.38)	0.5(0.43,0.58)	0.31(0.02,0.53)
cg00171729	0.196490208930942	0.215669657991404	ACE	ACE	0.04(0,0.3)	0.17(0,0.28)	0.79(0.69,0.79)	0.04(0,0.31)	0.17(0,0.29)	0.79(0.68,0.9)	0.04(0,0.3)
cg00189389	0.152031557450528	0.489801291163651	ACE	ACE	0(0,0.13)	0.3(0.24,0.38)	0.7(0.62,0.77)	0(0,0)	0.3(0.19,0.39)	0.69(0.61,0.78)	0(0,0.13)
cg00193021	0.258553031796863	0.0982110862855517	ADE	ADE	0(0,0.27)	0.2(0,0.29)	0.8(0.71,0.89)	0(0,0)	0.18(0.09,0.28)	0.74(0.65,0.85)	0.2(0.11,0.29)
cg00214970	0.546949961893062	0.255630671352468	ADE	ADE	0.35(0,0.58)	0.17(0,0.58)	0.48(0.41,0.55)	0.33(0,0.59)	0.16(0,0.58)	0.45(0.39,0.52)	0.52(0.45,0.59)
cg00220721	0.547287297776028	0.188421058923259	ADE	ADE	0.17(0,0.59)	0.38(0,0.61)	0.45(0.39,0.52)	0.17(0,0.62)	0.38(0,0.65)	0.45(0.39,0.52)	0.55(0.48,0.61)
cg00222799	0.518563818821008	0.301883902053038	ADE	ADE	0.52(0,0.59)	0.01(0,0.56)	0.48(0.41,0.55)	0.51(0,0.62)	0(0,0)	0.47(0.41,0.54)	0.53(0.45,0.59)
cg00234046	0.741616144444203	0.321573606577842	ADE	ADE	0.45(0,0.77)	0.28(0,0.76)	0.27(0.23,0.31)	0.44(0,0.81)	0.27(0,0.78)	0.26(0.23,0.3)	0.73(0.69,0.77)
cg00234616	0.467581856240272	0.204179904848695	ACE	ACE	0.18(0,0.38)	0.12(0,0.35)	0.7(0.62,0.79)	0.14(0,0.31)	0.09(0,0.28)	0.54(0.48,0.62)	0.18(0,0.38)
cg00390784	0.210889937007094	0.116780062557808	ADE	ADE	0.2(0,0.3)	0.01(0,0.3)	0.79(0.7,0.89)	0.2(0,0.3)	0.01(0,0.31)	0.79(0.69,0.9)	0.21(0.11,0.3)
cg00442282	0.294247586152229	0.037897103775055	ADE	ADE	0(0,0.33)	0.28(0,0.37)	0.72(0.63,0.8)	0(0,0)	0.28(0,0.38)	0.71(0.63,0.82)	0.28(0.2,0.37)
cg00502932	0.0314179335234265	0.16429398636675	ACE	ACE	0(0,0.12)	0.05(0,0.14)	0.95(0.86,1)	0(0,0)	0.05(0,0.14)	0.93(0.83,1.05)	0(0,0.12)
cg00547480	0.466665251057701	0.210778899525582	ADE	ADE	0(0,0.44)	0.42(0,0.5)	0.58(0.5,0.67)	0(0,0)	0.38(0,0.47)	0.52(0.46,0.6)	0.42(0.33,0.5)
cg00574958	0.466526829226424	0.133625382373694	ADE	ADE	0.1(0,0.5)	0.34(0,0.52)	0.56(0.48,0.64)	0.1(0,0.5)	0.33(0,0.53)	0.54(0.47,0.62)	0.44(0.36,0.52)
cg00583068	0.334484431457035	0.204005573023897	ACE	ACE	0.18(0,0.37)	0.1(0,0.33)	0.72(0.63,0.81)	0.17(0,0.36)	0.1(0,0.32)	0.67(0.59,0.78)	0.18(0,0.37)
cg00585790	0.434249123859622	0.266549392524983	ADE	ADE	0.07(0,0.42)	0.29(0,0.44)	0.64(0.56,0.72)	0.06(0,0.39)	0.25(0,0.4)	0.56(0.49,0.65)	0.36(0.28,0.44)
cg00604840	0.408306455331744	0.0864575703624055	ADE	ADE	0(0,0.39)	0.37(0.21,0.45)	0.63(0.55,0.72)	0(0,0)	0.35(0,0.45)	0.6(0.53,0.69)	0.37(0.28,0.45)
cg00608661	0.227102712035708	0.20762887547375	ACE	ACE	0.11(0,0.31)	0.11(0,0.28)	0.78(0.69,0.87)	0.11(0,0.32)	0.11(0,0.29)	0.77(0.67,0.88)	0.11(0,0.31)
cg00701951	0.492566240317722	0.311645309770947	ACE	ACE	0.41(0.19,0.57)	0.09(0,0.34)	0.5(0.43,0.58)	0.41(0.13,0.6)	0.09(0,0.35)	0.5(0.44,0.58)	0.41(0.19,0.57)
cg00705661	0.550332073147185	0.042769464065594	ADE	ADE	0(0,0.38)	0.53(0.14,0.6)	0.47(0.4,0.54)	0(0,0)	0.53(0.14,0.63)	0.46(0.4,0.53)	0.53(0.46,0.6)
cg00714874	0.459150324451215	0.23861811883385	ADE	ADE	0.17(0,0.49)	0.26(0,0.5)	0.58(0.5,0.61)	0.16(0,0.47)	0.24(0,0.49)	0.53(0.46,0.61)	0.43(0.39,0.5)
cg00718518	0.406411577618768	0.15754807389144	ADE	ADE	0(0,0.42)	0.37(0,0.46)	0.63(0.54,0.71)	0(0,0)	0.35(0,0.45)	0.58(0.51,0.67)	0.37(0.29,0.46)
cg00741986	0.543556976483124	0.332130797458821	ADE	ADE	0.39(0,0.56)	0.1(0,0.55)	0.51(0.44,0.59)	0.34(0,0.52)	0.09(0,0.5)	0.45(0.39,0.52)	0.49(0.41,0.56)
cg00748195	0.367840468876338	-0.0462902	ADE	ADE	0(0,0.22)	0.38(0.16,0.46)	0.62(0.54,0.72)	0(0,0)	0.38(0.14,0.49)	0.63(0.54,0.73)	0.38(0.28,0.46)
cg00821731	0.346750239591861	0.265405773338005	ACE	ACE	0.18(0,0.39)	0.13(0,0.34)	0.69(0.61,0.79)	0.17(0,0.39)	0.12(0,0.34)	0.65(0.57,0.75)	0.18(0,0.39)
cg00826902	0.451303616153324	0.237073749509713	ADE	ADE	0.43(0,0.52)	0.02(0,0.51)	0.55(0.48,0.63)	0.42(0,0.54)	0.02(0,0.52)	0.54(0.47,0.63)	0.45(0.37,0.52)
cg00863378	0.435209423033555	0.187899280746164	ADE	ADE	0.02(0,0.43)	0.35(0,0.45)	0.63(0.55,0.71)	0.02(0,0.41)	0.32(0,0.43)	0.57(0.5,0.66)	0.37(0.29,0.45)
cg00871207	0.300662219533019	0.356245484668523	ACE	ACE	0(0,0.33)	0.28(0,0.36)	0.72(0.64,0.8)	0(0,0)	0.27(0,0.36)	0.7(0.62,0.79)	0(0,0.33)
cg00916899	0.470582530202058	0.408029355239709	ADE	ADE	0.32(0,0.44)	0.04(0,0.44)	0.64(0.56,0.71)	0.25(0,0.37)	0.04(0,0.36)	0.51(0.44,0.58)	0.36(0.29,0.44)
cg00919013	0.240191363332246	0.189441816127784	ACE	ACE	0.05(0,0.29)	0.14(0,0.26)	0.81(0.71,0.9)	0.05(0,0.28)	0.13(0,0.25)	0.77(0.67,0.87)	0.05(0,0.29)
cg00921350	0.586687447434169	0.352340935679122	ADE	ADE	0.3(0,0.6)	0.25(0,0.61)	0.45(0.39,0.53)	0.26(0,0.55)	0.22(0,0.56)	0.39(0.34,0.46)	0.55(0.47,0.61)
cg00937359	0.25510990424791	0.259808876703174	ACE	ACE	0.02(0,0.32)	0.23(0,0.32)	0.76(0.66,0.77)	0.02(0,0.32)	0.22(0,0.33)	0.74(0.65,0.84)	0.02(0,0.32)
cg00960906	0.629336485612637	0.21374112438593	ADE	ADE	0.1(0,0.63)	0.55(0.01,0.7)	0.35(0.3,0.41)	0.1(0,0.64)	0.55(0.01,0.76)	0.35(0.31,0.41)	0.65(0.59,0.7)
cg00973118	0.579042864587303	0.398690730241746	ACE	ACE	0.39(0.13,0.63)	0.19(0,0.42)	0.42(0.36,0.49)	0.38(0.13,0.64)	0.18(0,0.42)	0.41(0.36,0.48)	0.39(0.13,0.63)
cg01048810	0.300832682797063	0.0792060518362163	ADE	ADE	0(0,0.3)	0.27(0.16,0.36)	0.73(0.64,0.73)	0(0,0)	0.25(0.22,0.35)	0.69(0.59,0.79)	0.27(0.27,0.36)
cg01112778	0.431160451244912	0.230187832338135	ADE	ADE	0.33(0,0.5)	0.11(0,0.5)	0.57(0.49,0.65)	0.32(0,0.52)	0.1(0,0.51)	0.56(0.49,0.65)	0.44(0.35,0.51)
cg01117339	0.428387815577423	0.225713786335166	ACE	ACE	0.31(0,0.48)	0.09(0,0.39)	0.59(0.52,0.68)	0.31(0,0.5)	0.09(0,0.39)	0.59(0.51,0.67)	0.31(0,0.48)
cg01130991	0.325914663124511	0.22269618250461	ACE	ACE	0.24(0,0.38)	0.06(0,0.31)	0.71(0.62,0.8)	0.22(0,0.38)	0.06(0,0.3)	0.67(0.58,0.77)	0.24(0,0.38)
cg01172150	0.56033201788868	0.496417832825791	ACE	ACE	0.29(0.01,0.55)	0.2(0,0.45)	0.51(0.44,0.59)	0.24(0.01,0.48)	0.17(0,0.38)	0.43(0.37,0.49)	0.29(0.01,0.55)
cg01176028	0.419613415424992	0.228886926529899	ACE	ACE	0.28(0,0.45)	0.09(0,0.38)	0.63(0.55,0.72)	0.26(0,0.43)	0.08(0,0.36)	0.58(0.51,0.67)	0.28(0,0.45)
cg01243072	0.43130904620622	0.204121401805435	ADE	ADE	0.11(0,0.47)	0.3(0,0.49)	0.59(0.51,0.67)	0.11(0,0.47)	0.28(0,0.49)	0.56(0.49,0.64)	0.41(0.33,0.49)
cg01300684	0.456809002493096	0.234214686135561	ADE	ADE	0.15(0,0.45)	0.23(0,0.47)	0.61(0.53,0.7)	0.13(0,0.42)	0.2(0,0.43)	0.54(0.47,0.62)	0.38(0.3,0.47)
cg01309328	0.545127205006645	0.234147429343883	ADE	ADE	0.36(0,0.55)	0.13(0,0.55)	0.51(0.44,0.59)	0.33(0,0.54)	0.12(0,0.53)	0.47(0.41,0.54)	0.49(0.41,0.56)
cg01316152	0.421381141616697	0.261811545317277	ADE	ADE	0.28(0,0.48)	0.12(0,0.48)	0.6(0.52,0.69)	0.26(0,0.48)	0.11(0,0.48)	0.57(0.49,0.66)	0.40(0.31, 0.48)
cg01378158	0.365103370333427	0.307438684792368	ACE	ACE	0.2(0,0.45)	0.17(0,0.39)	0.63(0.54,0.68)	0.2(0,0.46)	0.17(0,0.4)	0.62(0.54,0.71)	0.2(0,0.45)
cg01378159	0.0925424445755973	0.100520283252847	ACE	ACE	0.01(0,0.19)	0.09(0,0.17)	0.91(0.81,0.99)	0.01(0,0.19)	0.08(0,0.18)	0.91(0.8,1.03)	0.01(0,0.19)
cg01413281	0.50612921115555	0.200632032932246	ADE	ADE	0.25(0,0.56)	0.26(0,0.57)	0.5(0.43,0.57)	0.25(0,0.59)	0.25(0,0.6)	0.49(0.43,0.57)	0.51(0.43,0.57)
cg01419914	0.534565903964514	0.316682499737813	ACE	ACE	0.36(0.08,0.56)	0.14(0,0.38)	0.5(0.43,0.58)	0.31(0.07,0.51)	0.12(0,0.34)	0.43(0.38,0.5)	0.36(0.08,0.56)
cg01438090	0.694500336524911	0.337674760443711	ADE	ADE	0.31(0,0.71)	0.37(0,0.72)	0.32(0.27,0.38)	0.29(0,0.71)	0.35(0,0.71)	0.3(0.26,0.35)	0.68(0.62,0.73)
cg01492538	0.462878551487209	0.185378535110281	ADE	ADE	0(0,0.46)	0.42(0,0.49)	0.58(0.51,0.67)	0(0,0)	0.38(0,0.48)	0.53(0.46,0.61)	0.42(0.33,0.49)
cg01526748	0.827243348810117	0.225140087161287	ADE	ADE	0.07(0,0.64)	0.75(0.19,0.85)	0.18(0.15,0.21)	0.07(0,0.65)	0.74(0.27,0.92)	0.17(0.15,0.2)	0.82(0.79,0.85)
cg01565130	0.270962059016221	0.307319046070708	ACE	ACE	0(0,0.32)	0.25(0,0.33)	0.75(0.67,0.83)	0(0,0)	0.24(0,0.33)	0.72(0.64,0.81)	0(0,0.32)
cg01681525	0.627992179597817	0.267488254122901	ADE	ADE	0.33(0,0.65)	0.28(0,0.66)	0.39(0.33,0.46)	0.3(0,0.62)	0.24(0,0.62)	0.35(0.3,0.4)	0.61(0.54,0.67)
cg01802953	0.0511677986953257	-0.0729414	ADE	ADE	0(0,0.12)	0.04(0,0.13)	0.96(0.87,1)	0(0,0)	0.04(0,0.14)	0.96(0.84,1.08)	0.04(0,0.13)
cg01824466	0.617978993444156	0.408067926863359	ACE	ACE	0.49(0.22,0.65)	0.11(0,0.36)	0.41(0.35,0.47)	0.46(0.2,0.65)	0.1(0,0.35)	0.38(0.33,0.44)	0.49(0.22,0.65)
cg01877352	0.53036382193863	0.318844462392958	ADE	ADE	0.34(0,0.54)	0.14(0,0.54)	0.52(0.45,0.6)	0.31(0,0.52)	0.12(0,0.51)	0.47(0.41,0.54)	0.48(0.4,0.55)
cg01881899	0.200695522329249	0.0920290766725592	ACE	ACE	0.15(0,0.25)	0.01(0,0.23)	0.84(0.75,0.92)	0.15(0,0.26)	0.01(0,0.24)	0.83(0.73,0.96)	0.15 (0.00, 0.25)
cg01885635	0.494228063655543	0.339993364944043	ACE	ACE	0.41(0.11,0.53)	0.05(0,0.32)	0.54(0.47,0.63)	0.37(0.1,0.51)	0.04(0,0.29)	0.5(0.43,0.57)	0.41(0.11,0.53)
cg01890836	0.469290312112896	0.249844581260534	ADE	ADE	0.39(0,0.56)	0.11(0,0.55)	0.51(0.44,0.59)	0.39(0,0.6)	0.11(0,0.58)	0.51(0.44,0.59)	0.5(0.41,0.56)
cg01940273	0.687826252283278	0.246843707178225	ADE	ADE	0.24(0,0.66)	0.38(0,0.67)	0.38(0.32,0.44)	0.19(0,0.55)	0.3(0,0.57)	0.3(0.26,0.35)	0.62(0.56,0.68)
cg01971407	0.624799800725706	0.342094270486884	ACE	ACE	0.5(0.24,0.64)	0.08(0,0.34)	0.42(0.36,0.49)	0.45(0.23,0.61)	0.07(0,0.32)	0.38(0.33,0.43)	0.5(0.24,0.64)
cg02015582	0.255370757513206	0.193774823289658	ACE	ACE	0.21(0,0.33)	0.02(0,0.26)	0.77(0.67,0.87)	0.2(0,0.32)	0.02(0,0.25)	0.73(0.64,0.85)	0.21(0,0.33)
cg02027561	0.350150423171854	0.103849560793212	ADE	ADE	0(0,0.37)	0.33(0,0.42)	0.67(0.58,0.75)	0(0,0)	0.32(0,0.42)	0.64(0.56,0.74)	0.33(0.25,0.42)
cg02119938	0.546535790103561	0.233141924254389	ADE	ADE	0.38(0,0.59)	0.14(0,0.58)	0.47(0.41,0.55)	0.37(0,0.6)	0.14(0,0.58)	0.45(0.4,0.53)	0.52(0.45,0.59)
cg02211741	0.368752537713828	0.28780294231952	ACE	ACE	0.24(0,0.4)	0.07(0,0.34)	0.69(0.6,0.75)	0.22(0,0.37)	0.07(0,0.32)	0.63(0.55,0.72)	0.24(0,0.4)
cg02283735	0.576161197583904	0.345844909327511	ACE	ACE	0.37(0.08,0.59)	0.17(0,0.43)	0.47(0.4,0.54)	0.34(0.07,0.58)	0.16(0,0.41)	0.43(0.38,0.5)	0.37(0.08,0.59)
cg02323699	0.421190873130903	0.210507546179673	ADE	ADE	0.19(0,0.47)	0.21(0,0.47)	0.6(0.52,0.68)	0.18(0,0.47)	0.2(0,0.47)	0.57(0.5,0.66)	0.4(0.32,0.48)
cg02347487	0.558867467490307	0.222077509351551	ADE	ADE	0.28(0,0.6)	0.27(0,0.61)	0.45(0.38,0.52)	0.27(0,0.62)	0.26(0,0.63)	0.43(0.38,0.5)	0.55(0.48,0.62)
cg02370100	0.312508962369499	0.0439243446428986	ADE	ADE	0(0,0.32)	0.28(0,0.37)	0.72(0.63,0.8)	0(0,0)	0.27(0,0.37)	0.7(0.61,0.8)	0.28(0.2,0.37)
cg02393428	0.459338394875752	0.282879666766276	ACE	ACE	0.42(0.12,0.54)	0.05(0,0.31)	0.54(0.46,0.62)	0.41(0.12,0.57)	0.05(0,0.32)	0.53(0.46,0.61)	0.42(0.12,0.54)
cg02417857	0.575751126014358	0.230439103399106	ADE	ADE	0.42(0,0.63)	0.16(0,0.62)	0.43(0.37,0.5)	0.41(0,0.67)	0.16(0,0.64)	0.42(0.37,0.49)	0.58(0.5,0.63)
cg02436098	0.537471166611325	0.299553457956208	ADE	ADE	0.42(0,0.56)	0.07(0,0.55)	0.51(0.44,0.59)	0.38(0,0.54)	0.06(0,0.51)	0.46(0.4,0.53)	0.49(0.41,0.56)
cg02669349	0.14086301987354	0.229142000349991	ACE	ACE	0(0,0.21)	0.14(0,0.22)	0.86(0.78,0.93)	0(0,0)	0.13(0,0.22)	0.83(0.74,0.94)	0(0,0.21)
cg02682525	0.322641081275126	-0.0810498	ADE	ADE	0(0,0.24)	0.31(0.05,0.4)	0.69(0.6,0.77)	0(0,0)	0.31(0.05,0.41)	0.68(0.59,0.79)	0.31(0.23,0.4)
cg02695873	0.377709837714614	0.00292027847879812	ADE	ADE	0(0,0.32)	0.36(0.03,0.45)	0.64(0.55,0.71)	0(0,0)	0.36(0.03,0.47)	0.63(0.55,0.72)	0.36(0.29,0.45)
cg02711608	0.473873644496248	0.169087144722399	ADE	ADE	0.27(0,0.52)	0.18(0,0.52)	0.55(0.48,0.63)	0.27(0,0.54)	0.18(0,0.53)	0.54(0.47,0.62)	0.45(0.37,0.52)
cg02716826	0.451191790588096	0.409630599512809	ACE	ACE	0.1(0,0.42)	0.27(0,0.42)	0.64(0.56,0.66)	0.08(0,0.37)	0.23(0,0.38)	0.55(0.48,0.63)	0.1(0,0.42)
cg02740606	0.399422780229663	0.384132092247177	ACE	ACE	0.19(0,0.4)	0.12(0,0.34)	0.69(0.6,0.79)	0.16(0,0.35)	0.11(0,0.3)	0.59(0.51,0.68)	0.19(0,0.4)
cg02743674	0.357260149350538	0.194303651929839	ADE	ADE	0(0,0.34)	0.28(0.19,0.37)	0.72(0.63,0.82)	0(0,0)	0.24(0,0.34)	0.63(0.55,0.72)	0.28(0.18,0.37)
cg02747254	0.29264710889872	0.25996489795957	ACE	ACE	0.19(0,0.31)	0.04(0,0.27)	0.78(0.69,0.87)	0.17(0,0.29)	0.03(0,0.26)	0.7(0.62,0.8)	0.19(0,0.31)
cg02793828	0.41551120695429	0.162900858038835	ADE	ADE	0(0,0.35)	0.32(0.23,0.41)	0.68(0.59,0.73)	0(0,0)	0.28(0,0.37)	0.59(0.51,0.68)	0.32(0.27,0.41)
cg02819992	0.848582854285974	0.51511574548873	ACE	ACE	0.65(0.45,0.86)	0.2(0,0.39)	0.16(0.13,0.18)	0.64(0.45,0.87)	0.19(0,0.4)	0.15(0.13,0.18)	0.65(0.45,0.86)
cg02850602	0.0799793684161202	0.00742705585410991	ADE	ADE	0(0,0.15)	0.06(0,0.16)	0.94(0.84,1)	0(0,0)	0.06(0,0.16)	0.92(0.81,1.05)	0.06(0,0.16)
cg02871985	0.439899983166824	0.250906615440626	ADE	ADE	0.03(0,0.46)	0.38(0,0.49)	0.59(0.51,0.68)	0.02(0,0.43)	0.34(0,0.46)	0.53(0.47,0.62)	0.41(0.32,0.49)
cg02878618	-0.0110489	-0.105888	ADE	ADE	0(0,0.07)	0(0,0.08)	1(0.92,1)	0(0,0)	0(0,0)	1(0.89,1.09)	0(0,0.08)
cg02893429	0.340480691771096	0.196222366808033	ACE	ACE	0.26(0,0.41)	0.06(0,0.32)	0.68(0.59,0.77)	0.25(0,0.41)	0.06(0,0.32)	0.65(0.57,0.75)	0.26(0,0.41)
cg02990705	0.548268044680647	0.192114203173219	ADE	ADE	0.15(0,0.58)	0.39(0,0.6)	0.46(0.4,0.54)	0.14(0,0.6)	0.38(0,0.63)	0.46(0.4,0.53)	0.54(0.46,0.6)
cg03050965	0.285799652860221	0.140779755125745	ADE	ADE	0.12(0,0.36)	0.17(0,0.38)	0.72(0.62,0.78)	0.11(0,0.37)	0.17(0,0.39)	0.7(0.61,0.81)	0.29(0.22,0.38)
cg03065459	0.0981870332768784	0.239646390701245	ACE	ACE	0(0,0.18)	0.14(0,0.22)	0.86(0.78,0.95)	0(0,0)	0.14(0,0.23)	0.86(0.77,0.98)	0(0,0.18)
cg03159676	0.868907417822105	0.445973020305308	ADE	ADE	0.71(0.21,0.9)	0.17(0,0.67)	0.12(0.1,0.15)	0.71(0.25,1)	0.17(0,0.68)	0.12(0.11,0.14)	0.88(0.85,0.9)
cg03183540	0.601459681831691	0.340555140693101	ADE	ADE	0.53(0,0.62)	0.03(0,0.6)	0.44(0.38,0.51)	0.48(0,0.61)	0.03(0,0.56)	0.4(0.35,0.46)	0.56(0.49,0.62)
cg03218374	0.540949850757203	0.216390777072852	ADE	ADE	0.36(0,0.59)	0.18(0,0.59)	0.47(0.4,0.54)	0.35(0,0.62)	0.17(0,0.61)	0.46(0.4,0.53)	0.54(0.46,0.6)
cg03248837	0.0859430749081666	-0.0321642	ADE	ADE	0(0,0.16)	0.07(0,0.17)	0.93(0.83,1)	0(0,0)	0.07(0,0.17)	0.92(0.81,1.06)	0.07(0,0.17)
cg03297731	0.419410660825747	0.306225014702692	ACE	ACE	0.24(0,0.49)	0.18(0,0.42)	0.58(0.51,0.67)	0.24(0,0.51)	0.18(0,0.44)	0.58(0.51,0.67)	0.24(0,0.49)
cg03303585	0.489388696622396	0.350131831377931	ACE	ACE	0.24(0,0.53)	0.24(0,0.49)	0.52(0.45,0.6)	0.24(0,0.55)	0.24(0,0.5)	0.52(0.45,0.6)	0.24(0,0.53)
cg03327570	0.215253676463463	0.0478550073039861	ADE	ADE	0(0,0.28)	0.21(0,0.3)	0.79(0.7,0.89)	0(0,0)	0.21(0,0.31)	0.78(0.69,0.9)	0.21(0.11,0.3)
cg03334425	0.345375283600484	0.192465656723312	ACE	ACE	0.24(0,0.39)	0.06(0,0.34)	0.7(0.61,0.79)	0.23(0,0.38)	0.06(0,0.33)	0.67(0.59,0.77)	0.24(0,0.39)
cg03345232	0.764091259760499	0.312743350290713	ADE	ADE	0.41(0,0.8)	0.36(0,0.8)	0.23(0.19,0.27)	0.41(0,0.86)	0.36(0,0.85)	0.23(0.2,0.27)	0.77(0.73,0.81)
cg03358113	0.289033962857303	0.028423875771327	ADE	ADE	0(0,0.34)	0.28(0.19,0.37)	0.72(0.63,0.8)	0(0,0)	0.28(0,0.38)	0.71(0.62,0.82)	0.28(0.2,0.37)
cg03358636	0.57522427051082	0.177769971813536	ADE	ADE	0(0,0.5)	0.49(0,0.56)	0.51(0.44,0.59)	0(0,0)	0.4(0,0.49)	0.42(0.37,0.49)	0.49(0.41,0.56)
cg03430597	0.704017515615805	0.352721604368017	ACE	ACE	0.63(0.36,0.72)	0.05(0,0.3)	0.33(0.28,0.38)	0.59(0.34,0.73)	0.04(0,0.29)	0.31(0.27,0.35)	0.63(0.36,0.72)
cg03433986	0.308470098519903	0.271571636277617	ACE	ACE	0.17(0,0.35)	0.09(0,0.3)	0.74(0.65,0.84)	0.15(0,0.34)	0.09(0,0.28)	0.68(0.59,0.78)	0.17(0,0.35)
cg03435979	0.143002381109401	0.0798108714380435	ADE	ADE	0.08(0,0.22)	0.05(0,0.23)	0.87(0.77,0.96)	0.08(0,0.23)	0.05(0,0.23)	0.86(0.75,0.98)	0.13(0.04,0.23)
cg03465499	0.510499631835079	0.313676703023885	ACE	ACE	0.32(0.01,0.51)	0.11(0,0.4)	0.56(0.49,0.65)	0.29(0.01,0.48)	0.1(0,0.36)	0.51(0.44,0.58)	0.32(0.01,0.51)
cg03500056	0.606684455762827	0.300410995464672	ADE	ADE	0.53(0,0.65)	0.06(0,0.62)	0.41(0.35,0.47)	0.51(0,0.68)	0.06(0,0.62)	0.4(0.34,0.46)	0.59(0.53,0.65)
cg03508235	0.288059604849262	0.155397098738539	ADE	ADE	0.21(0,0.36)	0.07(0,0.37)	0.72(0.63,0.8)	0.21(0,0.37)	0.06(0,0.37)	0.7(0.61,0.81)	0.28(0.2,0.37)
cg03519879	0.497334155991635	0.279742263533807	ADE	ADE	0.44(0,0.52)	0.01(0,0.5)	0.55(0.48,0.63)	0.4(0,0.5)	0.01(0,0.48)	0.51(0.44,0.58)	0.45(0.37,0.52)
cg03523676	0.541125558931758	0.346376353870176	ACE	ACE	0.42(0.14,0.6)	0.13(0,0.38)	0.46(0.39,0.53)	0.41(0.15,0.64)	0.13(0,0.38)	0.46(0.4,0.53)	0.42(0.14,0.6)
cg03528519	0.183909940760546	0.265421288316581	ACE	ACE	0(0,0.24)	0.15(0,0.24)	0.85(0.76,0.93)	0(0,0)	0.14(0,0.23)	0.79(0.7,0.89)	0(0,0.24)
cg03562528	0.246504828074685	-0.137669	ADE	ADE	0(0,0.2)	0.23(0.04,0.32)	0.77(0.68,0.87)	0(0,0)	0.23(0,0.33)	0.77(0.67,0.89)	0.23(0.13,0.32)
cg03606098	0.41030127282312	0.222483007575275	ADE	ADE	0.35(0,0.47)	0.04(0,0.46)	0.61(0.53,0.7)	0.33(0,0.47)	0.04(0,0.46)	0.59(0.51,0.68)	0.39(0.3,0.47)
cg03607951	0.618459396529533	0.0871281505932806	ADE	ADE	0(0,0.63)	0.6(0,0.66)	0.4(0.34,0.47)	0(0,0.65)	0.59(0,0.7)	0.39(0.34,0.45)	0.60 (0.53, 0.66)
cg03619256	0.507825534050054	0.290427581087916	ADE	ADE	0.47(0,0.58)	0.04(0,0.56)	0.49(0.42,0.56)	0.46(0,0.61)	0.04(0,0.57)	0.48(0.42,0.55)	0.51(0.44,0.58)
cg03702413	0.169821498257765	0.257337296347594	ACE	ACE	0(0,0.22)	0.17(0,0.25)	0.83(0.75,0.92)	0(0,0)	0.16(0,0.25)	0.81(0.72,0.92)	0(0,0.22)
cg03744043	0.517586018957963	0.356270292755024	ADE	ADE	0.4(0,0.49)	0.02(0,0.48)	0.58(0.51,0.67)	0.33(0,0.43)	0.02(0,0.42)	0.48(0.42,0.56)	0.42(0.33,0.49)
cg03747456	0.47505156208577	0.232246058993643	ADE	ADE	0.2(0,0.52)	0.26(0,0.54)	0.54(0.46,0.62)	0.19(0,0.52)	0.25(0,0.54)	0.51(0.45,0.59)	0.46(0.38,0.54)
cg03800922	0.561589353461627	0.380100685619301	ACE	ACE	0.46(0.18,0.61)	0.09(0,0.33)	0.46(0.39,0.53)	0.43(0.22,0.61)	0.08(0,0.32)	0.43(0.38,0.5)	0.46(0.18,0.61)
cg03885055	0.192029487716565	0.0792089190112492	ADE	ADE	0.06(0,0.28)	0.13(0,0.29)	0.81(0.71,0.91)	0.06(0,0.28)	0.13(0,0.29)	0.81(0.7,0.92)	0.19(0.09,0.29)
cg03930965	0.315094895296932	-0.0357059	ADE	ADE	0(0,0.35)	0.3(0,0.38)	0.7(0.62,0.77)	0(0,0.36)	0.29(0.2,0.39)	0.68(0.6,0.78)	0.30 (0.23, 0.38)
cg03978682	0.265750876911661	0.134085496187016	ADE	ADE	0.1(0,0.33)	0.15(0,0.34)	0.75(0.66,0.84)	0.1(0,0.34)	0.15(0,0.35)	0.73(0.64,0.84)	0.25(0.16,0.34)
cg04037707	0.508751387522082	0.18682235584296	ADE	ADE	0(0,0.36)	0.43(0.06,0.51)	0.57(0.49,0.66)	0(0,0)	0.37(0.05,0.46)	0.49(0.42,0.56)	0.43(0.34,0.51)
cg04084236	0.407272542755547	0.345753128866989	ACE	ACE	0.11(0,0.43)	0.27(0,0.43)	0.62(0.54,0.65)	0.11(0,0.43)	0.26(0,0.44)	0.6(0.52,0.69)	0.11(0,0.43)
cg04142988	0.314993984914384	0.169810740391094	ACE	ACE	0.24(0,0.33)	0(0,0.27)	0.76(0.67,0.85)	0.22(0,0.31)	0(0,0)	0.7(0.62,0.8)	0.24(0,0.33)
cg04161365	0.395581148760829	0.263587088022157	ADE	ADE	0.3(0,0.43)	0.05(0,0.43)	0.65(0.56,0.72)	0.27(0,0.41)	0.05(0,0.4)	0.58(0.51,0.67)	0.35(0.28,0.44)
cg04170359	0.432453188980543	0.382955708577157	ACE	ACE	0.23(0,0.41)	0.1(0,0.36)	0.67(0.58,0.76)	0.19(0,0.36)	0.08(0,0.31)	0.56(0.49,0.64)	0.23(0,0.41)
cg04264638	0.196697628222956	0.113793735813133	ACE	ACE	0.15(0,0.24)	0.01(0,0.21)	0.85(0.76,0.93)	0.14(0,0.24)	0.01(0,0.21)	0.81(0.71,0.93)	0.15(0,0.24)
cg04266152	0.280527520622327	0.169239015957305	ADE	ADE	0(0,0.29)	0.21(0,0.3)	0.79(0.7,0.82)	0(0,0)	0.19(0.11,0.29)	0.71(0.63,0.82)	0.21(0.18,0.3)
cg04346272	0.0468716667076567	0.0753600002913943	ACE	ACE	0(0,0.14)	0.05(0,0.13)	0.95(0.87,1)	0(0,0)	0.05(0,0.13)	0.94(0.84,1.07)	0(0,0.14)
cg04424621	0.570415450536318	0.414248002450374	ACE	ACE	0.45(0.14,0.52)	0(0,0.28)	0.55(0.48,0.63)	0.34(0.1,0.42)	0(0,0)	0.42(0.37,0.48)	0.45(0.14,0.52)
cg04582295	0.153856773365236	0.0622065753860346	ADE	ADE	0.05(0,0.26)	0.12(0,0.28)	0.83(0.72,0.94)	0.05(0,0.27)	0.12(0,0.28)	0.83(0.72,0.96)	0.17(0.06,0.28)
cg04583842	0.565510370986562	0.431608272216766	ACE	ACE	0.15(0,0.48)	0.35(0.04,0.54)	0.5(0.43,0.57)	0.14(0,0.44)	0.32(0.03,0.52)	0.45(0.39,0.52)	0.15(0,0.48)
cg04616529	0.350693457485348	0.156262332487511	ADE	ADE	0.12(0,0.4)	0.2(0,0.41)	0.68(0.59,0.76)	0.11(0,0.39)	0.2(0,0.41)	0.65(0.56,0.74)	0.32(0.24,0.41)
cg04624110	0.36918171703398	0.238014820558141	ADE	ADE	0.32(0,0.4)	0(0,0.4)	0.68(0.6,0.77)	0.29(0,0.38)	0(0,0)	0.62(0.55,0.71)	0.32(0.23,0.4)
cg04671742	0.57081800288802	0.497781580012811	ACE	ACE	0.36(0.07,0.56)	0.13(0,0.4)	0.51(0.44,0.58)	0.29(0.06,0.48)	0.11(0,0.33)	0.41(0.36,0.47)	0.36(0.07,0.56)
cg04699227	-0.00915627	0.0499857918625905	ACE	ACE	0(0,0.09)	0(0,0.09)	1(0.91,1)	0(0,0)	0(0,0)	0.99(0.88,1.09)	0(0,0.09)
cg04858631	0.352814861118264	0.116118464472567	ADE	ADE	0.02(0,0.4)	0.31(0,0.42)	0.67(0.58,0.75)	0.02(0,0.4)	0.31(0,0.43)	0.65(0.57,0.75)	0.33(0.25,0.42)
cg04869770	0.523440654465331	0.295392041814494	ACE	ACE	0.43(0.14,0.54)	0.03(0,0.29)	0.53(0.46,0.62)	0.39(0.12,0.51)	0.03(0,0.27)	0.48(0.41,0.55)	0.43(0.14,0.54)
cg04927537	0.759810097571976	0.315707247189186	ADE	ADE	0.44(0,0.79)	0.32(0,0.79)	0.24(0.2,0.28)	0.43(0,0.84)	0.32(0,0.81)	0.24(0.2,0.27)	0.76(0.72,0.8)
cg04973995	0.545234854414229	0.394805546471808	ACE	ACE	0.49(0.2,0.57)	0.01(0,0.27)	0.5(0.43,0.58)	0.43(0.17,0.53)	0.01(0,0.24)	0.44(0.38,0.51)	0.49(0.2,0.57)
cg04982951	0.142875875338039	0.133456187091113	ACE	ACE	0.04(0,0.24)	0.1(0,0.22)	0.86(0.76,0.95)	0.04(0,0.25)	0.1(0,0.22)	0.86(0.75,0.98)	0.04(0,0.24)
cg04999824	0.402194739495425	0.359605069834294	ACE	ACE	0.08(0,0.41)	0.29(0,0.43)	0.62(0.54,0.63)	0.08(0,0.4)	0.28(0,0.44)	0.6(0.52,0.69)	0.08(0,0.41)
cg05209483	0.555777678471195	0.336050118404103	ADE	ADE	0.45(0,0.57)	0.05(0,0.55)	0.5(0.43,0.57)	0.4(0,0.54)	0.04(0,0.51)	0.44(0.38,0.51)	0.5(0.43,0.57)
cg05223392	0.193266292942635	0.244628341257547	ACE	ACE	0(0,0.24)	0.16(0,0.24)	0.84(0.76,0.92)	0(0,0)	0.15(0,0.24)	0.8(0.71,0.9)	0(0,0.24)
cg05223638	0.170952998614516	-0.0320621	ADE	ADE	0(0,0.21)	0.13(0,0.24)	0.87(0.76,0.97)	0(0,0.21)	0.13(0,0.24)	0.86(0.75,1)	0.13 (0.03, 0.24)
cg05272827	0.574216946500282	0.139909515212305	ADE	ADE	0(0,0.55)	0.57(0.02,0.63)	0.43(0.37,0.5)	0(0,0)	0.57(0.02,0.68)	0.43(0.37,0.49)	0.57(0.5,0.63)
cg05339414	0.496974315951357	0.135562300876967	ADE	ADE	0(0,0.45)	0.53(0.07,0.6)	0.47(0.4,0.55)	0(0,0.48)	0.56(0.07,0.68)	0.49(0.43,0.57)	0.53(0.45, 0.60)
cg05399785	0.511728864805879	0.203925923301928	ADE	ADE	0.25(0,0.55)	0.24(0,0.55)	0.51(0.44,0.59)	0.24(0,0.57)	0.23(0,0.57)	0.5(0.43,0.57)	0.49(0.41,0.56)
cg05418719	0.353886850135014	0.0938731147243512	ADE	ADE	0(0,0.4)	0.35(0,0.43)	0.65(0.57,0.75)	0(0,0)	0.34(0,0.44)	0.64(0.56,0.74)	0.35(0.25,0.43)
cg05573654	0.456286405581771	0.197146062830279	ADE	ADE	0.2(0,0.52)	0.26(0,0.53)	0.54(0.47,0.63)	0.2(0,0.54)	0.25(0,0.55)	0.54(0.47,0.62)	0.46(0.37,0.53)
cg05575921	0.671386614370726	0.327365359895283	ADE	ADE	0.54(0,0.66)	0.06(0,0.63)	0.4(0.34,0.47)	0.44(0,0.58)	0.05(0,0.53)	0.33(0.29,0.38)	0.6(0.53,0.66)
cg05648472	0.553000684944662	0.174977528209773	ADE	ADE	0.13(0,0.59)	0.42(0,0.61)	0.45(0.39,0.52)	0.13(0,0.61)	0.41(0,0.65)	0.45(0.39,0.52)	0.55(0.48,0.61)
cg05664072	0.468978794655915	0.185495762414477	ACE	ACE	0.4(0.07,0.5)	0.03(0,0.34)	0.57(0.5,0.65)	0.38(0.06,0.51)	0.03(0,0.33)	0.55(0.48,0.63)	0.4(0.07,0.5)
cg05778424	0.518265080339259	0.164523370572684	ADE	ADE	0.17(0,0.55)	0.32(0,0.56)	0.51(0.44,0.58)	0.16(0,0.55)	0.31(0,0.57)	0.48(0.42,0.56)	0.49(0.42,0.56)
cg05845030	0.508879378800944	0.290661263690537	ACE	ACE	0.41(0.1,0.54)	0.06(0,0.34)	0.53(0.46,0.61)	0.39(0.1,0.54)	0.06(0,0.33)	0.5(0.43,0.57)	0.41(0.1,0.54)
cg05895868	0.0812771991551453	-0.0224822	ADE	ADE	0(0,0.16)	0.08(0,0.18)	0.92(0.82,1)	0(0,0)	0.08(0,0.18)	0.92(0.81,1.06)	0.08(0,0.18)
cg05899984	0.338439744149558	0.21990961178305	ADE	ADE	0(0,0.32)	0.26(0,0.35)	0.74(0.65,0.84)	0(0,0)	0.22(0.14,0.32)	0.64(0.56,0.74)	0.26(0.16,0.35)
cg05915981	0.367270252002772	0.385777978312357	ACE	ACE	0.12(0,0.38)	0.18(0,0.36)	0.7(0.62,0.77)	0.1(0,0.34)	0.16(0,0.33)	0.62(0.54,0.71)	0.12(0,0.38)
cg05918312	0.21352924563303	0.131341975876347	ACE	ACE	0.16(0,0.28)	0.03(0,0.25)	0.81(0.72,0.9)	0.15(0,0.29)	0.03(0,0.25)	0.79(0.69,0.9)	0.16(0,0.28)
cg05945608	0.215512775233892	0.0497178825192877	ADE	ADE	0(0,0.26)	0.19(0,0.29)	0.81(0.71,0.91)	0(0,0)	0.19(0,0.29)	0.79(0.69,0.9)	0.19(0.09,0.29)
cg05978306	0.289989223109526	0.32251477941301	ACE	ACE	0(0,0.28)	0.22(0,0.3)	0.78(0.7,0.85)	0(0,0)	0.19(0,0.28)	0.7(0.63,0.8)	0(0,0.28)
cg06100161	0.758588168287076	0.260681160822927	ADE	ADE	0.35(0,0.77)	0.39(0,0.77)	0.26(0.22,0.31)	0.33(0,0.79)	0.38(0,0.79)	0.25(0.22,0.29)	0.74(0.69,0.78)
cg06164683	0.0768283830851279	0.0325606030524974	ADE	ADE	0.03(0,0.17)	0.05(0,0.18)	0.92(0.82,1)	0.03(0,0.17)	0.05(0,0.18)	0.92(0.81,1.06)	0.08(0,0.18)
cg06180099	0.314353938396514	0.0516792604390774	ADE	ADE	0(0,0.36)	0.3(0,0.39)	0.7(0.61,0.79)	0(0,0)	0.3(0,0.4)	0.7(0.61,0.8)	0.3(0.21,0.39)
cg06188083	0.469858041091074	0.130384783712027	ADE	ADE	0.24(0,0.52)	0.21(0,0.52)	0.55(0.48,0.63)	0.24(0,0.54)	0.21(0,0.54)	0.54(0.47,0.62)	0.45(0.37,0.52)
cg06189394	0.761298846818494	0.205338557990756	ADE	ADE	0.36(0,0.77)	0.38(0,0.77)	0.26(0.22,0.31)	0.35(0,0.81)	0.37(0,0.8)	0.25(0.22,0.29)	0.74(0.69,0.78)
cg06192883	0.647139665961566	0.229010357659881	ADE	ADE	0.1(0,0.64)	0.52(0,0.68)	0.38(0.32,0.44)	0.09(0,0.64)	0.5(0,0.69)	0.36(0.31,0.42)	0.62(0.56,0.68)
cg06202737	0.53720672534422	0.291353482973286	ADE	ADE	0.06(0,0.53)	0.43(0,0.56)	0.51(0.44,0.59)	0.05(0,0.49)	0.38(0,0.52)	0.45(0.4,0.52)	0.49(0.41,0.56)
cg06421614	0.304842915737377	0.190636747780182	ADE	ADE	0.16(0,0.31)	0.07(0,0.31)	0.78(0.69,0.85)	0.14(0,0.29)	0.06(0,0.29)	0.7(0.61,0.8)	0.23(0.15,0.31)
cg06430309	0.270530653362898	0.245138976462507	ACE	ACE	0.12(0,0.33)	0.12(0,0.3)	0.76(0.67,0.81)	0.11(0,0.33)	0.12(0,0.3)	0.72(0.63,0.82)	0.12(0,0.33)
cg06470727	0.494807357809132	0.343808153356698	ADE	ADE	0.34(0,0.48)	0.07(0,0.47)	0.6(0.52,0.68)	0.28(0,0.42)	0.06(0,0.42)	0.5(0.44,0.58)	0.41(0.32,0.48)
cg06486622	0.596738880210132	0.400225969537361	ACE	ACE	0.39(0.13,0.63)	0.19(0,0.43)	0.41(0.36,0.48)	0.38(0.21,0.65)	0.19(0,0.43)	0.41(0.35,0.47)	0.39(0.13,0.63)
cg06500161	0.464366256424566	0.0708012632361172	ADE	ADE	0(0,0.44)	0.46(0.01,0.53)	0.54(0.47,0.62)	0(0,0)	0.45(0.01,0.55)	0.53(0.46,0.61)	0.46(0.38,0.53)
cg06516769	0.235658157219753	0.227636944278599	ACE	ACE	0.07(0,0.27)	0.11(0,0.24)	0.83(0.73,0.92)	0.06(0,0.26)	0.1(0,0.23)	0.76(0.67,0.87)	0.07(0,0.27)
cg06568490	0.425896249723348	0.234458101350555	ACE	ACE	0.42(0.11,0.5)	0.01(0,0.29)	0.58(0.5,0.66)	0.41(0.1,0.53)	0.01(0,0.29)	0.57(0.5,0.66)	0.42(0.11,0.5)
cg06876354	0.361485109700753	0.142021418091556	ADE	ADE	0(0,0.34)	0.29(0,0.37)	0.71(0.63,0.8)	0(0,0)	0.26(0,0.35)	0.65(0.57,0.74)	0.29(0.2,0.37)
cg06936155	0.211587742295677	0.264571063009823	ACE	ACE	0.03(0,0.29)	0.17(0,0.27)	0.8(0.71,0.85)	0.03(0,0.29)	0.16(0,0.27)	0.77(0.67,0.87)	0.03(0,0.29)
cg07008193	0.624983328844278	0.268513002289622	ACE	ACE	0.41(0.1,0.56)	0.08(0,0.36)	0.51(0.44,0.59)	0.3(0.08,0.44)	0.06(0,0.27)	0.38(0.33,0.44)	0.41(0.1,0.56)
cg07021906	0.308974344886317	0.30352845138969	ACE	ACE	0(0,0.35)	0.3(0,0.38)	0.7(0.62,0.78)	0(0,0.36)	0.31(0.21,0.41)	0.71(0.63,0.81)	0.00 (0.00, 0.35)
cg07031070	0.20974366714669	-0.0119787	ADE	ADE	0(0,0.26)	0.19(0,0.28)	0.81(0.72,0.91)	0(0,0)	0.18(0,0.28)	0.79(0.7,0.91)	0.19(0.09,0.28)
cg07107976	0.371169754474207	0.233630952782933	ACE	ACE	0.29(0,0.39)	0.02(0,0.29)	0.69(0.61,0.78)	0.26(0,0.37)	0.02(0,0.27)	0.63(0.55,0.72)	0.29(0,0.39)
cg07120889	0.433982518239974	0.237396420898323	ACE	ACE	0.32(0,0.49)	0.1(0,0.38)	0.59(0.51,0.67)	0.31(0,0.51)	0.09(0,0.38)	0.57(0.5,0.66)	0.32(0,0.49)
cg07180646	0.61242878400365	0.400375692546656	ACE	ACE	0.49(0.23,0.66)	0.12(0,0.35)	0.4(0.34,0.47)	0.46(0.22,0.67)	0.11(0,0.35)	0.38(0.33,0.44)	0.49(0.23,0.66)
cg07184013	0.486664257909878	0.35200815988228	ACE	ACE	0.27(0,0.49)	0.16(0,0.44)	0.58(0.5,0.66)	0.24(0,0.47)	0.14(0,0.41)	0.52(0.46,0.6)	0.27(0,0.49)
cg07201319	0.262417166634098	-0.00424904	ADE	ADE	0(0,0.22)	0.16(0,0.26)	0.84(0.74,0.94)	0(0,0)	0.15(0,0.24)	0.76(0.66,0.87)	0.16(0.06,0.26)
cg07248377	0.510923608462599	0.271345375332486	ADE	ADE	0.38(0,0.6)	0.15(0,0.59)	0.47(0.4,0.55)	0.39(0,0.65)	0.15(0,0.64)	0.48(0.41,0.55)	0.53(0.45, 0.60)
cg07417146	0.618017860407823	0.305374249571795	ADE	ADE	0.51(0,0.66)	0.09(0,0.63)	0.4(0.34,0.47)	0.48(0,0.67)	0.09(0,0.62)	0.38(0.33,0.44)	0.6(0.53,0.66)
cg07421368	0.106300888090055	0.207061236694486	ACE	ACE	0(0,0.18)	0.13(0,0.21)	0.87(0.79,0.95)	0(0,0)	0.13(0,0.22)	0.87(0.77,0.98)	0(0,0.18)
cg07504977	0.594847358308164	0.254499476265063	ADE	ADE	0.19(0,0.63)	0.41(0,0.66)	0.4(0.34,0.47)	0.19(0,0.65)	0.4(0,0.68)	0.39(0.34,0.45)	0.6(0.53,0.66)
cg07526042	-0.0118081	-0.0745422	ADE	ADE	0(0,0.07)	0(0,0.07)	1(0.93,1)	0(0,0)	0(0,0)	0.99(0.9,1.08)	0(0,0.07)
cg07631435	0.492271666825918	0.0550175860315953	ADE	ADE	0(0,0.37)	0.49(0.11,0.56)	0.51(0.44,0.55)	0(0,0.37)	0.48(0.11,0.59)	0.51(0.44,0.59)	0.49 (0.45, 0.56)
cg07699454	0.302914913986442	0.219014075008561	ACE	ACE	0.17(0,0.36)	0.1(0,0.32)	0.73(0.64,0.81)	0.16(0,0.36)	0.1(0,0.32)	0.7(0.61,0.8)	0.17(0,0.36)
cg07720851	0.376188484077949	0.406932827103717	ACE	ACE	0(0,0.26)	0.31(0.07,0.39)	0.69(0.61,0.76)	0(0,0)	0.28(0.06,0.37)	0.62(0.55,0.7)	0(0,0.26)
cg07772781	0.39218714800501	0.24154068556673	ACE	ACE	0.28(0,0.43)	0.07(0,0.35)	0.65(0.57,0.74)	0.26(0,0.42)	0.07(0,0.34)	0.61(0.53,0.7)	0.28(0,0.43)
cg07775147	0.104841260298714	0.0951610348041636	ACE	ACE	0.04(0,0.2)	0.07(0,0.18)	0.9(0.8,0.98)	0.04(0,0.21)	0.07(0,0.19)	0.89(0.78,1.02)	0.04(0,0.2)
cg07939445	0.502572173821795	0.147295854905123	ADE	ADE	0.03(0,0.53)	0.46(0,0.57)	0.5(0.43,0.58)	0.03(0,0.54)	0.45(0,0.59)	0.5(0.43,0.57)	0.49(0.42,0.57)
cg07950000	0.401242747667663	0.407934849723026	ACE	ACE	0.09(0,0.36)	0.18(0,0.34)	0.73(0.64,0.82)	0.07(0,0.3)	0.15(0,0.28)	0.59(0.52,0.68)	0.09(0,0.36)
cg07959978	0.0359118475387189	-0.015253	ADE	ADE	0(0,0.12)	0.03(0,0.13)	0.97(0.87,1)	0(0,0)	0.03(0,0.13)	0.97(0.85,1.09)	0.03(0,0.13)
cg07960624	0.705602975767929	0.349900291148961	ADE	ADE	0.48(0,0.75)	0.23(0,0.74)	0.29(0.24,0.34)	0.46(0,0.79)	0.23(0,0.74)	0.28(0.24,0.32)	0.71(0.66,0.76)
cg08051604	0.343910616433713	0.219267780263603	ACE	ACE	0.23(0,0.41)	0.1(0,0.35)	0.67(0.59,0.76)	0.23(0,0.43)	0.1(0,0.36)	0.66(0.58,0.76)	0.23(0,0.41)
cg08052292	0.4605984572656	0.194431327578226	ADE	ADE	0.05(0,0.49)	0.39(0,0.51)	0.56(0.49,0.64)	0.05(0,0.49)	0.37(0,0.52)	0.54(0.47,0.62)	0.44(0.36,0.51)
cg08074767	0.42951183841212	0.360101733880142	ACE	ACE	0.12(0,0.45)	0.3(0,0.47)	0.58(0.5,0.66)	0.12(0,0.45)	0.3(0,0.49)	0.57(0.5,0.66)	0.12(0,0.45)
cg08099136	0.669234644067817	0.31385296505754	ADE	ADE	0.5(0,0.67)	0.12(0,0.65)	0.39(0.33,0.45)	0.43(0,0.63)	0.1(0,0.59)	0.34(0.29,0.39)	0.62(0.55,0.67)
cg08304103	0.33868112288516	0.207723236049358	ADE	ADE	0.13(0,0.35)	0.14(0,0.36)	0.73(0.64,0.82)	0.11(0,0.32)	0.13(0,0.33)	0.65(0.57,0.75)	0.27(0.18,0.36)
cg08309687	0.711095800631775	0.355200339444429	ACE	ACE	0.68(0.42,0.73)	0.01(0,0.25)	0.31(0.27,0.37)	0.64(0.39,0.75)	0.01(0,0.24)	0.3(0.26,0.34)	0.68(0.42,0.73)
cg08422172	0.312550837740174	0.25827453782378	ACE	ACE	0.09(0,0.34)	0.16(0,0.32)	0.75(0.66,0.84)	0.09(0,0.33)	0.15(0,0.31)	0.7(0.61,0.8)	0.09(0,0.34)
cg08443038	0.380238630694929	-0.0900655	ADE	ADE	0(0,0.33)	0.32(0,0.4)	0.68(0.6,0.76)	0(0,0)	0.31(0,0.4)	0.64(0.57,0.74)	0.32(0.24,0.4)
cg08540100	0.432330984275518	0.253681878454796	ADE	ADE	0.06(0,0.43)	0.31(0,0.45)	0.63(0.55,0.72)	0.05(0,0.4)	0.28(0,0.42)	0.56(0.49,0.64)	0.37(0.28,0.45)
cg08548559	0.669458138036433	0.456175330096633	ACE	ACE	0.47(0.24,0.69)	0.19(0,0.4)	0.34(0.29,0.4)	0.45(0.23,0.71)	0.18(0,0.4)	0.33(0.29,0.39)	0.47(0.24,0.69)
cg08570691	0.496483881341525	0.355474923272795	ACE	ACE	0.25(0,0.52)	0.2(0,0.45)	0.55(0.47,0.63)	0.24(0,0.5)	0.18(0,0.43)	0.51(0.44,0.59)	0.25(0,0.52)
cg08594681	0.319739031693106	0.242402618489582	ADE	ADE	0.21(0,0.35)	0.06(0,0.35)	0.73(0.64,0.82)	0.2(0,0.34)	0.05(0,0.34)	0.67(0.59,0.77)	0.27(0.18,0.36)
cg08639339	0.740334481165082	0.296625904494636	ADE	ADE	0.27(0,0.76)	0.47(0,0.78)	0.26(0.22,0.31)	0.27(0,0.77)	0.46(0,0.81)	0.25(0.22,0.29)	0.74(0.69,0.78)
cg08696931	0.35078160224472	0.29482543502783	ACE	ACE	0.09(0,0.4)	0.25(0,0.4)	0.66(0.58,0.75)	0.09(0,0.41)	0.25(0,0.41)	0.65(0.57,0.75)	0.09(0,0.4)
cg08753172	0.623044593763383	0.424673589832117	ACE	ACE	0.45(0.2,0.67)	0.17(0,0.4)	0.38(0.32,0.44)	0.44(0.2,0.7)	0.17(0,0.41)	0.37(0.32,0.43)	0.45(0.2,0.67)
cg08813944	0.503424627798423	0.236954143211643	ADE	ADE	0.41(0,0.57)	0.09(0,0.56)	0.5(0.43,0.58)	0.41(0,0.6)	0.09(0,0.58)	0.5(0.43,0.57)	0.5(0.42,0.57)
cg08818207	0.473140340370575	0.217846862741831	ADE	ADE	0.1(0,0.47)	0.31(0,0.49)	0.59(0.51,0.67)	0.09(0,0.43)	0.27(0,0.46)	0.52(0.46,0.6)	0.41(0.33,0.49)
cg08824847	0.786956056514634	0.401996234226864	ACE	ACE	0.73(0.5,0.81)	0.05(0,0.27)	0.22(0.19,0.26)	0.7(0.48,0.85)	0.04(0,0.27)	0.21(0.19,0.25)	0.73(0.5,0.81)
cg08857797	0.509399781839863	0.154385484576433	ADE	ADE	0(0,0.48)	0.44(0,0.52)	0.56(0.48,0.64)	0(0,0)	0.4(0,0.49)	0.5(0.44,0.57)	0.44(0.36,0.52)
cg08865524	0.0608818640209535	-0.104484	ADE	ADE	0(0,0.13)	0.05(0,0.15)	0.95(0.85,1)	0(0,0)	0.05(0,0.15)	0.95(0.84,1.08)	0.05(0,0.15)
cg08872742	0.564721938526134	0.310484970006892	ADE	ADE	0.26(0,0.58)	0.27(0,0.59)	0.47(0.41,0.55)	0.23(0,0.55)	0.24(0,0.56)	0.43(0.37,0.49)	0.53(0.45,0.59)
cg08876103	0.63531943394159	0.426096889687647	ADE	ADE	0.51(0,0.6)	0.02(0,0.57)	0.47(0.4,0.54)	0.38(0,0.47)	0.02(0,0.43)	0.34(0.3,0.4)	0.53(0.46,0.6)
cg08944236	0.503040644766215	0.296753232921558	ADE	ADE	0.01(0,0.47)	0.42(0,0.5)	0.57(0.5,0.66)	0.01(0,0.42)	0.35(0,0.45)	0.49(0.42,0.56)	0.43(0.34,0.5)
cg08972190	0.578546697443431	0.414804422672719	ADE	ADE	0.44(0,0.57)	0.06(0,0.55)	0.5(0.43,0.58)	0.36(0,0.49)	0.05(0,0.47)	0.41(0.36,0.47)	0.5(0.42,0.57)
cg08995871	0.626320486864503	0.400055695539816	ACE	ACE	0.51(0.26,0.68)	0.12(0,0.35)	0.38(0.32,0.44)	0.5(0.25,0.71)	0.11(0,0.35)	0.37(0.32,0.43)	0.51(0.26,0.68)
cg09082287	0.515555309769331	0.40023860119054	ACE	ACE	0.31(0,0.49)	0.1(0,0.39)	0.58(0.51,0.67)	0.26(0,0.43)	0.09(0,0.33)	0.48(0.42,0.56)	0.31(0,0.49)
cg09092525	0.772711792187558	0.362687037911093	ADE	ADE	0(0,0.52)	0.75(0.23,0.78)	0.25(0.22,0.3)	0(0,0)	0.63(0.2,0.73)	0.22(0.19,0.25)	0.75(0.7,0.78)
cg09109383	0.650311022117647	0.181049685395566	ADE	ADE	0.03(0,0.62)	0.61(0.02,0.7)	0.36(0.3,0.42)	0.03(0,0.63)	0.61(0.04,0.75)	0.36(0.31,0.41)	0.64(0.58,0.7)
cg09142829	0.44753958472748	0.3821487588786	ACE	ACE	0.23(0,0.47)	0.16(0,0.41)	0.6(0.52,0.69)	0.21(0,0.44)	0.15(0,0.38)	0.54(0.47,0.63)	0.23(0,0.47)
cg09147065	0.457136918039514	0.380628533350492	ACE	ACE	0.13(0,0.46)	0.29(0,0.47)	0.58(0.5,0.66)	0.12(0,0.44)	0.28(0,0.47)	0.54(0.47,0.62)	0.13(0,0.46)
cg09204618	0.107658876159808	0.125471994939258	ACE	ACE	0(0,0.21)	0.11(0,0.2)	0.89(0.8,0.97)	0(0,0)	0.11(0,0.2)	0.88(0.78,1)	0(0,0.21)
cg09249494	0.568699661285881	0.186175106288858	ADE	ADE	0.19(0,0.6)	0.37(0,0.62)	0.44(0.38,0.51)	0.19(0,0.63)	0.36(0,0.65)	0.43(0.38,0.5)	0.56(0.49,0.62)
cg09251317	0.436982287863015	0.177455803726822	ADE	ADE	0.23(0,0.49)	0.19(0,0.5)	0.57(0.5,0.65)	0.23(0,0.52)	0.19(0,0.52)	0.56(0.49,0.65)	0.42(0.35,0.5)
cg09282946	0.395046221482528	0.103905914217333	ADE	ADE	0(0,0.39)	0.36(0.11,0.45)	0.64(0.55,0.7)	0(0,0)	0.35(0,0.45)	0.6(0.53,0.69)	0.36(0.3,0.45)
cg09297903	0.729331250498105	0.397138757565429	ADE	ADE	0.67(0.15,0.78)	0.07(0,0.59)	0.26(0.22,0.31)	0.66(0.14,0.84)	0.07(0,0.58)	0.26(0.23,0.3)	0.74(0.69,0.78)
cg09349128	0.518679936140321	0.461132745437802	ACE	ACE	0.12(0,0.48)	0.39(0.06,0.56)	0.48(0.41,0.56)	0.12(0,0.48)	0.39(0.06,0.6)	0.48(0.42,0.56)	0.12 (0.00, 0.48)
cg09404516	0.44890680054592	0.248495458570579	ADE	ADE	0.18(0,0.47)	0.23(0,0.48)	0.59(0.52,0.68)	0.16(0,0.45)	0.21(0,0.47)	0.54(0.47,0.63)	0.41(0.32,0.48)
cg09421562	0.352205117843397	0.329942086970071	ACE	ACE	0.02(0,0.37)	0.3(0,0.38)	0.69(0.6,0.77)	0.02(0,0.35)	0.28(0,0.38)	0.65(0.57,0.73)	0.02(0,0.37)
cg09456757	0.00708658254074652	-0.0313665	ADE	ADE	0(0,0.09)	0(0,0.1)	1(0.9,1)	0(0,0)	0(0,0)	0.99(0.87,1.08)	0(0,0.1)
cg09469355	0.687652272858891	0.179079066360707	ADE	ADE	0(0,0.5)	0.6(0.1,0.66)	0.4(0.34,0.47)	0(0,0)	0.48(0.11,0.56)	0.32(0.28,0.37)	0.6(0.53,0.66)
cg09577455	0.534954058695393	0.295128123147788	ACE	ACE	0.35(0.06,0.57)	0.15(0,0.41)	0.5(0.43,0.57)	0.34(0.06,0.57)	0.14(0,0.41)	0.48(0.41,0.55)	0.35(0.06,0.57)
cg09734011	0.31726201024789	0.208296456583342	ACE	ACE	0.25(0,0.36)	0.03(0,0.3)	0.72(0.64,0.81)	0.24(0,0.36)	0.03(0,0.29)	0.68(0.6,0.78)	0.25(0,0.36)
cg09737197	0.536639111972335	0.207579404202702	ADE	ADE	0.33(0,0.58)	0.2(0,0.58)	0.48(0.41,0.55)	0.32(0,0.61)	0.19(0,0.6)	0.47(0.41,0.54)	0.53(0.45,0.59)
cg09777883	0.49405696122866	0.308570211797514	ACE	ACE	0.4(0.06,0.56)	0.09(0,0.4)	0.51(0.44,0.59)	0.39(0.05,0.58)	0.09(0,0.41)	0.5(0.44,0.58)	0.40 (0.06, 0.56)
cg09823288	0.691193385600488	0.229225736018044	ADE	ADE	0.05(0,0.66)	0.6(0,0.7)	0.35(0.3,0.41)	0.04(0,0.61)	0.54(0,0.68)	0.32(0.28,0.36)	0.65(0.59,0.7)
cg09831562	0.532131041690981	0.187775863059237	ADE	ADE	0.2(0,0.58)	0.34(0,0.6)	0.47(0.4,0.54)	0.2(0,0.62)	0.34(0,0.63)	0.47(0.41,0.54)	0.54(0.46,0.6)
cg09876440	0.84014364824259	0.298500054069355	ADE	ADE	0.21(0,0.77)	0.61(0.06,0.85)	0.18(0.15,0.21)	0.2(0,0.73)	0.56(0.06,0.85)	0.16(0.14,0.19)	0.82(0.79,0.85)
cg09888721	0.0466037227503432	0.0482543429379613	ACE	ACE	0.02(0,0.13)	0.02(0,0.12)	0.96(0.87,1)	0.02(0,0.13)	0.02(0,0.12)	0.95(0.84,1.07)	0.02(0,0.13)
cg09902818	0.283802668997643	0.145247396803282	ACE	ACE	0.22(0,0.35)	0.04(0,0.3)	0.74(0.65,0.82)	0.22(0,0.35)	0.04(0,0.3)	0.72(0.63,0.82)	0.22(0,0.35)
cg09903262	0.0722601663085147	0.0802135592281292	ACE	ACE	0.01(0,0.17)	0.06(0,0.15)	0.93(0.83,1)	0.01(0,0.18)	0.06(0,0.16)	0.93(0.81,1.05)	0.01(0,0.17)
cg09916234	0.302244678779513	0.271716133945069	ACE	ACE	0(0,0.35)	0.29(0,0.36)	0.71(0.63,0.74)	0(0,0)	0.28(0,0.38)	0.71(0.62,0.8)	0(0,0.35)
cg09935388	0.545561365858845	0.13867651314537	ADE	ADE	0(0,0.51)	0.53(0.03,0.59)	0.47(0.41,0.55)	0(0,0)	0.51(0.01,0.61)	0.46(0.4,0.53)	0.53(0.45,0.59)
cg10017293	-0.106339	-0.135762	ADE	ADE	0(0,0.03)	0(0,0.04)	1(0.96,1)	0(0,0)	0(0,0)	1(0.92,1.09)	0(0,0.04)
cg10040131	0.506254328494367	0.215665075593001	ADE	ADE	0.03(0,0.53)	0.45(0,0.56)	0.51(0.44,0.59)	0.03(0,0.52)	0.43(0,0.57)	0.49(0.42,0.56)	0.48(0.41,0.56)
cg10062919	0.565171733889851	0.270639372594472	ADE	ADE	0.32(0,0.57)	0.18(0,0.57)	0.49(0.42,0.57)	0.28(0,0.52)	0.16(0,0.52)	0.43(0.37,0.49)	0.5(0.43,0.58)
cg10068491	0.138318622619319	0.139493445686314	ACE	ACE	0(0,0.21)	0.13(0,0.21)	0.87(0.79,0.96)	0(0,0)	0.13(0,0.22)	0.86(0.77,0.98)	0(0,0.21)
cg10094443	0.184794286492943	0.337494051934823	ACE	ACE	0(0,0.17)	0.19(0.03,0.27)	0.81(0.73,0.89)	0(0,0)	0.18(0.04,0.27)	0.78(0.69,0.88)	0(0,0.17)
cg10101600	0.48621190213908	0.298170689821606	ADE	ADE	0.44(0,0.53)	0.01(0,0.5)	0.55(0.47,0.63)	0.4(0,0.51)	0.01(0,0.47)	0.5(0.43,0.57)	0.45(0.37,0.53)
cg10127660	0.613531402818168	0.319241262657589	ADE	ADE	0.33(0,0.61)	0.23(0,0.61)	0.44(0.38,0.52)	0.28(0,0.57)	0.2(0,0.56)	0.39(0.34,0.45)	0.56(0.48,0.62)
cg10158681	0.290727887457441	0.0803462822534078	ADE	ADE	0(0,0.33)	0.27(0,0.36)	0.73(0.64,0.82)	0(0,0)	0.27(0,0.36)	0.72(0.63,0.82)	0.27(0.18,0.36)
cg10189661	0.645357805835495	0.338852009197283	ADE	ADE	0.54(0,0.7)	0.11(0,0.67)	0.35(0.3,0.41)	0.53(0,0.74)	0.11(0,0.66)	0.34(0.3,0.39)	0.65(0.59,0.7)
cg10381071	0.475964311371956	0.380836196098632	ACE	ACE	0.23(0,0.49)	0.18(0,0.43)	0.58(0.51,0.67)	0.21(0,0.45)	0.16(0,0.39)	0.52(0.45,0.6)	0.23(0,0.49)
cg10397932	0.352873480321022	0.111144353901353	ADE	ADE	0(0,0.39)	0.33(0,0.41)	0.67(0.59,0.76)	0(0,0)	0.32(0,0.42)	0.65(0.57,0.75)	0.33(0.24,0.41)
cg10423113	0.148662327139831	0.18977152203129	ACE	ACE	0(0,0.21)	0.14(0,0.22)	0.86(0.78,0.95)	0(0,0)	0.13(0,0.22)	0.84(0.75,0.95)	0(0,0.21)
cg10505630	0.396654908171981	-0.0192119	ADE	ADE	0(0,0.35)	0.36(0,0.44)	0.64(0.56,0.72)	0(0,0)	0.35(0,0.44)	0.62(0.55,0.71)	0.36(0.28,0.44)
cg10640072	0.692562543330692	0.311480413989533	ADE	ADE	0.49(0,0.7)	0.16(0,0.68)	0.35(0.3,0.41)	0.43(0,0.66)	0.14(0,0.62)	0.31(0.27,0.35)	0.65(0.59,0.7)
cg10663078	0.403196970703672	0.275439279425379	ADE	ADE	0.28(0,0.41)	0.04(0,0.41)	0.67(0.59,0.76)	0.25(0,0.37)	0.04(0,0.37)	0.59(0.51,0.68)	0.32(0.24,0.41)
cg10738025	0.22052885813639	0.147086144700568	ADE	ADE	0.19(0,0.29)	0.01(0,0.29)	0.8(0.71,0.83)	0.18(0,0.29)	0.01(0,0.29)	0.77(0.68,0.88)	0.2(0.17,0.29)
cg10773745	0.0559425982314587	-0.0997676	ADE	ADE	0(0,0.12)	0.04(0,0.14)	0.96(0.86,1)	0(0,0)	0.04(0,0.14)	0.96(0.84,1.08)	0.04(0,0.14)
cg10802005	0.0377925046122819	0.118046319603206	ACE	ACE	0(0,0.14)	0.05(0,0.14)	0.95(0.86,1)	0(0,0)	0.05(0,0.14)	0.94(0.84,1.06)	0(0,0.14)
cg10811945	0.323788174178827	0.167462392125969	ADE	ADE	0.26(0,0.38)	0.04(0,0.38)	0.71(0.62,0.79)	0.25(0,0.38)	0.04(0,0.38)	0.68(0.59,0.78)	0.3(0.21,0.38)
cg10835711	0.152601143605192	0.167442180943329	ACE	ACE	0(0,0.24)	0.16(0,0.24)	0.84(0.76,0.9)	0(0,0)	0.16(0,0.25)	0.84(0.75,0.95)	0(0,0.24)
cg10852154	0.49330700609727	0.32141239361079	ADE	ADE	0.35(0,0.51)	0.09(0,0.51)	0.56(0.48,0.64)	0.31(0,0.48)	0.08(0,0.47)	0.5(0.43,0.57)	0.44(0.36,0.52)
cg10861731	0.687870788417655	0.347637655967833	ADE	ADE	0.19(0,0.68)	0.47(0,0.71)	0.34(0.29,0.4)	0.17(0,0.63)	0.42(0,0.68)	0.3(0.26,0.35)	0.66(0.6,0.71)
cg10904986	0.0472122516641256	0.0164956833156064	ADE	ADE	0(0,0.13)	0.04(0,0.13)	0.96(0.87,1)	0(0,0)	0.04(0,0.13)	0.95(0.84,1.07)	0.04(0,0.13)
cg10975897	0.575800228577983	0.159114414255793	ADE	ADE	0.04(0,0.59)	0.53(0,0.63)	0.43(0.37,0.5)	0.04(0,0.6)	0.52(0,0.66)	0.42(0.37,0.49)	0.57(0.5,0.63)
cg11001536	0.508809595907547	0.120653357160848	ADE	ADE	0(0,0.51)	0.5(0,0.57)	0.5(0.43,0.57)	0(0,0)	0.5(0,0.6)	0.49(0.43,0.56)	0.5(0.43,0.57)
cg11024682	0.631653045937142	0.302952084654588	ADE	ADE	0.25(0,0.64)	0.34(0,0.65)	0.4(0.35,0.47)	0.23(0,0.61)	0.31(0,0.62)	0.37(0.32,0.42)	0.59(0.53,0.65)
cg11042320	0.411073564216451	0.181609762268725	ADE	ADE	0.08(0,0.43)	0.29(0,0.46)	0.62(0.54,0.72)	0.08(0,0.43)	0.27(0,0.46)	0.59(0.51,0.68)	0.37(0.28,0.46)
cg11064966	0.489363583501162	0.356192924925969	ACE	ACE	0.36(0.08,0.48)	0.04(0,0.3)	0.6(0.52,0.69)	0.3(0.04,0.43)	0.04(0,0.26)	0.5(0.44,0.58)	0.36(0.08,0.48)
cg11078090	0.166026536380942	0.0555090513604124	ADE	ADE	0(0,0.2)	0.13(0,0.23)	0.87(0.77,0.97)	0(0,0)	0.12(0,0.22)	0.81(0.71,0.93)	0.13(0.03,0.23)
cg11080651	0.362453578714319	0.135307759253773	ADE	ADE	0.13(0,0.43)	0.24(0,0.45)	0.63(0.55,0.63)	0.13(0,0.45)	0.24(0,0.47)	0.63(0.55,0.73)	0.37(0.37,0.45)
cg11141503	0.021904695588652	-0.00167764	ACE	ACE	0(0,0.1)	0.01(0,0.09)	0.99(0.91,1)	0(0,0)	0.01(0,0.09)	0.98(0.88,1.08)	0(0,0.1)
cg11173131	0.3391501116859	0.189543393531839	ADE	ADE	0.12(0,0.39)	0.19(0,0.4)	0.69(0.6,0.77)	0.12(0,0.38)	0.18(0,0.4)	0.66(0.57,0.75)	0.31(0.23,0.4)
cg11186858	0.572483450928883	0.425460678604307	ACE	ACE	0.33(0.07,0.6)	0.22(0,0.45)	0.45(0.39,0.52)	0.32(0.08,0.59)	0.21(0,0.44)	0.43(0.37,0.49)	0.33(0.07,0.6)
cg11202345	0.621043569562053	0.395131970395238	ACE	ACE	0.41(0.16,0.65)	0.2(0,0.43)	0.39(0.33,0.45)	0.41(0.16,0.67)	0.2(0,0.44)	0.38(0.33,0.44)	0.41(0.16,0.65)
cg11303839	0.666866421261631	0.378208007354305	ACE	ACE	0.43(0.18,0.68)	0.21(0,0.45)	0.36(0.31,0.42)	0.42(0.18,0.69)	0.2(0,0.45)	0.35(0.3,0.4)	0.43(0.18,0.68)
cg11370064	0.614487970694621	0.367523889527738	ADE	ADE	0.5(0,0.62)	0.06(0,0.6)	0.44(0.38,0.51)	0.44(0,0.58)	0.06(0,0.55)	0.38(0.33,0.44)	0.56(0.49,0.62)
cg11485012	0.352675628883724	0.300978786944917	ACE	ACE	0.25(0,0.38)	0.04(0,0.31)	0.71(0.62,0.7)	0.23(0,0.35)	0.03(0,0.28)	0.63(0.55,0.72)	0.25(0,0.38)
cg11574975	0.35505364302481	0.229315602807821	ADE	ADE	0.2(0,0.35)	0.07(0,0.35)	0.73(0.64,0.82)	0.17(0,0.32)	0.06(0,0.32)	0.65(0.57,0.74)	0.27(0.18,0.36)
cg11614585	0.408361367368757	0.0844748548825596	ADE	ADE	0(0,0.41)	0.43(0.35,0.51)	0.57(0.49,0.65)	0(0,0)	0.43(0,0.54)	0.58(0.5,0.67)	0.43(0.35,0.51)
cg11649376	0.697634313989689	0.681768305245571	ACE	ACE	0.33(0.03,0.5)	0.09(0,0.36)	0.58(0.5,0.65)	0.17(0.02,0.26)	0.04(0,0.18)	0.29(0.25,0.33)	0.33(0.03,0.5)
cg11660018	0.68418721827861	0.415939914337236	ACE	ACE	0.5(0.25,0.67)	0.12(0,0.35)	0.38(0.33,0.45)	0.38(0.19,0.55)	0.09(0,0.28)	0.3(0.26,0.34)	0.5(0.25,0.67)
cg11661512	0.239201123807263	0.211307695349504	ACE	ACE	0.18(0,0.29)	0.02(0,0.24)	0.8(0.71,0.9)	0.17(0,0.28)	0.01(0,0.23)	0.75(0.66,0.87)	0.18(0,0.29)
cg11775828	0.363634122236591	0.130193130073016	ADE	ADE	0.23(0,0.41)	0.1(0,0.41)	0.66(0.58,0.75)	0.22(0,0.42)	0.1(0,0.42)	0.65(0.57,0.74)	0.33(0.25,0.42)
cg11884933	0.401694455754902	0.383982572395828	ACE	ACE	0.08(0,0.38)	0.23(0,0.37)	0.69(0.61,0.77)	0.07(0,0.34)	0.2(0,0.34)	0.6(0.52,0.68)	0.08(0,0.38)
cg11927233	0.737172522217033	0.289462349332394	ADE	ADE	0.37(0,0.73)	0.32(0,0.73)	0.31(0.26,0.36)	0.32(0,0.68)	0.28(0,0.67)	0.27(0.23,0.31)	0.69(0.64,0.74)
cg12014818	0.448883872468518	0.281473185146157	ADE	ADE	0.38(0,0.48)	0.02(0,0.47)	0.6(0.52,0.68)	0.35(0,0.46)	0.02(0,0.44)	0.54(0.47,0.62)	0.4(0.32,0.48)
cg12030667	0.342977779481288	0.140775448967849	ADE	ADE	0(0,0.31)	0.34(0.11,0.43)	0.66(0.57,0.76)	0(0,0)	0.32(0.01,0.43)	0.62(0.53,0.72)	0.34(0.24,0.43)
cg12054453	0.740408681070481	0.385357780430346	ACE	ACE	0.57(0.32,0.75)	0.15(0,0.38)	0.28(0.24,0.33)	0.55(0.31,0.77)	0.14(0,0.38)	0.27(0.24,0.32)	0.57(0.32,0.75)
cg12061886	0.523558034010945	0.394093272179224	ACE	ACE	0.25(0,0.55)	0.26(0,0.5)	0.49(0.42,0.57)	0.24(0,0.55)	0.25(0,0.51)	0.48(0.42,0.55)	0.25(0,0.55)
cg12112870	0.195048363193346	0.0833199839314549	ADE	ADE	0(0,0.25)	0.17(0,0.27)	0.83(0.73,0.91)	0(0,0)	0.17(0,0.27)	0.81(0.71,0.93)	0.17(0.09,0.27)
cg12170787	0.499394892766961	0.233208859104718	ADE	ADE	0.41(0,0.54)	0.07(0,0.53)	0.52(0.45,0.6)	0.39(0,0.56)	0.06(0,0.53)	0.5(0.44,0.58)	0.48(0.4,0.55)
cg12221970	0.301413256363219	0.269599126853191	ADE	ADE	0.21(0,0.33)	0.03(0,0.33)	0.76(0.67,0.86)	0.19(0,0.3)	0.02(0,0.3)	0.68(0.59,0.78)	0.24(0.14,0.33)
cg12364461	0.0603937611098632	-0.0300405	ADE	ADE	0(0,0.14)	0.05(0,0.15)	0.95(0.85,1)	0(0,0)	0.05(0,0.15)	0.94(0.83,1.07)	0.05(0,0.15)
cg12593793	0.434354631396202	-0.0170158	ADE	ADE	0(0,0.37)	0.39(0.37,0.47)	0.61(0.53,0.69)	0(0,0)	0.37(0.01,0.47)	0.58(0.51,0.67)	0.39(0.31,0.47)
cg12623364	0.560621892724389	0.230810037123506	ADE	ADE	0.18(0,0.58)	0.36(0,0.6)	0.46(0.4,0.54)	0.16(0,0.57)	0.34(0,0.59)	0.43(0.38,0.5)	0.54(0.46,0.6)
cg12671247	-0.0557316	-0.0469475	ADE	ADE	0(0,0.05)	0(0,0.06)	1(0.94,1)	0(0,0)	0(0,0)	1(0.91,1.09)	0(0,0.06)
cg12712184	0.252792646318731	0.13661366895972	ACE	ACE	0.2(0,0.31)	0.02(0,0.26)	0.78(0.69,0.87)	0.2(0,0.32)	0.02(0,0.26)	0.75(0.66,0.86)	0.2(0,0.31)
cg13039251	0.767665024685664	0.483460063716224	ADE	ADE	0.53(0,0.78)	0.22(0,0.75)	0.25(0.21,0.3)	0.46(0,0.73)	0.19(0,0.65)	0.22(0.19,0.25)	0.75(0.7,0.79)
cg13166171	0.456857949832228	0.207872311475238	ADE	ADE	0.15(0,0.47)	0.26(0,0.49)	0.59(0.51,0.68)	0.14(0,0.46)	0.24(0,0.48)	0.54(0.47,0.63)	0.41(0.32,0.49)
cg13243168	0.278261256594899	0.0519022113616895	ADE	ADE	0(0,0.34)	0.27(0,0.36)	0.73(0.64,0.82)	0(0,0)	0.27(0,0.38)	0.72(0.63,0.83)	0.27(0.18,0.36)
cg13274938	0.344213403327095	0.19438154702662	ADE	ADE	0.06(0,0.38)	0.24(0,0.39)	0.69(0.61,0.79)	0.06(0,0.36)	0.22(0,0.38)	0.64(0.56,0.74)	0.3(0.21,0.39)
cg13276570	0.361902888238768	0.086187641835852	ADE	ADE	0(0,0.41)	0.36(0,0.44)	0.64(0.56,0.73)	0(0,0)	0.36(0,0.46)	0.64(0.56,0.74)	0.36(0.27,0.44)
cg13380562	0.0615398394794259	0.0916606576478573	ACE	ACE	0(0,0.15)	0.06(0,0.14)	0.94(0.86,1)	0(0,0)	0.06(0,0.15)	0.94(0.83,1.06)	0(0,0.15)
cg13384122	0.0325751050802548	0.01416183046696	ADE	ADE	0.02(0,0.11)	0(0,0.12)	0.98(0.88,1)	0.02(0,0.11)	0(0,0)	0.97(0.86,1.08)	0.02(0,0.12)
cg13419390	0.412776068450114	-0.0227113	ADE	ADE	0(0,0.25)	0.38(0.12,0.46)	0.62(0.54,0.7)	0(0,0)	0.37(0.12,0.47)	0.59(0.52,0.69)	0.38(0.3,0.46)
cg13429144	0.223439048631258	0.0918856258808027	ADE	ADE	0.09(0,0.29)	0.12(0,0.31)	0.79(0.69,0.89)	0.09(0,0.3)	0.12(0,0.31)	0.78(0.68,0.9)	0.21(0.11,0.31)
cg13437525	0.526051409217993	0.399046948264029	ACE	ACE	0.35(0.07,0.57)	0.16(0,0.41)	0.5(0.43,0.57)	0.32(0.06,0.56)	0.15(0,0.38)	0.46(0.4,0.53)	0.35(0.07,0.57)
cg13518625	0.659194476062682	0.393013198958818	ACE	ACE	0.56(0.3,0.69)	0.09(0,0.33)	0.36(0.31,0.42)	0.53(0.3,0.71)	0.08(0,0.32)	0.34(0.3,0.39)	0.56(0.3,0.69)
cg13562284	0.580851241716361	0.142146721896187	ADE	ADE	0(0,0.38)	0.59(0.21,0.65)	0.41(0.35,0.48)	0(0,0)	0.57(0.2,0.68)	0.39(0.34,0.45)	0.59(0.52,0.65)
cg13583535	0.360683108481597	0.215805604766017	ACE	ACE	0.32(0,0.44)	0.04(0,0.36)	0.64(0.56,0.73)	0.32(0,0.47)	0.04(0,0.37)	0.65(0.57,0.75)	0.32 (0.00, 0.44)
cg13590277	0.404264813260325	0.138951517096917	ADE	ADE	0.09(0,0.43)	0.28(0,0.46)	0.63(0.54,0.72)	0.08(0,0.42)	0.26(0,0.44)	0.58(0.5,0.67)	0.37(0.28,0.46)
cg13597051	0.121068708481852	0.140202406025656	ACE	ACE	0(0,0.21)	0.12(0,0.21)	0.88(0.79,0.96)	0(0,0)	0.12(0,0.21)	0.87(0.77,0.98)	0(0,0.21)
cg13641690	0.42935002548734	0.312264641663033	ACE	ACE	0.16(0,0.38)	0.14(0,0.35)	0.7(0.61,0.79)	0.14(0,0.33)	0.12(0,0.3)	0.58(0.51,0.67)	0.16(0,0.38)
cg13668823	0.356167776630289	0.220461459321742	ACE	ACE	0.23(0,0.41)	0.09(0,0.34)	0.67(0.59,0.75)	0.23(0,0.42)	0.09(0,0.34)	0.65(0.57,0.75)	0.23(0,0.41)
cg13691961	0.627574305526648	0.171935887506955	ADE	ADE	0(0,0.55)	0.6(0.04,0.65)	0.4(0.35,0.47)	0(0,0)	0.56(0.04,0.66)	0.37(0.33,0.43)	0.6(0.53,0.65)
cg13700939	0.588436676365524	0.4715204947065	ACE	ACE	0.4(0.12,0.57)	0.11(0,0.37)	0.49(0.43,0.57)	0.32(0.1,0.49)	0.09(0,0.31)	0.4(0.35,0.46)	0.4(0.12,0.57)
cg13708645	0.770152664737018	0.468589649181578	ACE	ACE	0.57(0.36,0.79)	0.19(0,0.4)	0.24(0.2,0.28)	0.56(0.35,0.81)	0.19(0,0.4)	0.23(0.2,0.27)	0.57(0.36,0.79)
cg13781414	0.370011699987896	0.200762348324787	ADE	ADE	0.3(0,0.42)	0.04(0,0.42)	0.66(0.57,0.74)	0.28(0,0.42)	0.04(0,0.42)	0.62(0.55,0.72)	0.34(0.26,0.43)
cg13784312	0.523876582519201	0.483741039173793	ACE	ACE	0.22(0,0.5)	0.31(0.06,0.53)	0.46(0.39,0.54)	0.22(0,0.5)	0.31(0.06,0.54)	0.46(0.4,0.53)	0.22(0,0.5)
cg13840239	0.40440873347603	0.0995957813908602	ADE	ADE	0(0,0.39)	0.36(0,0.44)	0.64(0.56,0.73)	0(0,0)	0.33(0,0.43)	0.6(0.52,0.69)	0.36(0.27,0.44)
cg13916835	0.541550028917007	0.415685602371111	ACE	ACE	0.36(0.1,0.61)	0.2(0,0.43)	0.44(0.38,0.52)	0.36(0.13,0.64)	0.2(0,0.44)	0.45(0.39,0.52)	0.36(0.1,0.61)
cg13917151	0.537017888355341	0.408428485938778	ACE	ACE	0.37(0.05,0.52)	0.08(0,0.37)	0.55(0.48,0.63)	0.31(0.04,0.46)	0.07(0,0.32)	0.46(0.4,0.53)	0.37(0.05,0.52)
cg13997435	0.632437435939007	0.192938726846747	ADE	ADE	0.16(0,0.64)	0.44(0,0.66)	0.39(0.34,0.46)	0.15(0,0.62)	0.41(0,0.66)	0.37(0.32,0.43)	0.6(0.54,0.66)
cg14017402	0.649305913280334	0.324373011658883	ADE	ADE	0.22(0,0.65)	0.39(0,0.66)	0.39(0.34,0.46)	0.19(0,0.61)	0.35(0,0.63)	0.35(0.31,0.41)	0.61(0.54,0.66)
cg14097153	0.0969277812658496	-0.0951235	ADE	ADE	0(0,0.15)	0.08(0,0.18)	0.92(0.82,1)	0(0,0)	0.08(0,0.18)	0.92(0.8,1.05)	0.08(0,0.18)
cg14103147	0.191665236532822	0.0440988757331385	ADE	ADE	0(0,0.26)	0.19(0,0.28)	0.81(0.72,0.91)	0(0,0)	0.19(0,0.29)	0.81(0.71,0.93)	0.19(0.09,0.28)
cg14117297	0.414075914228487	0.337098850411079	ACE	ACE	0.16(0,0.43)	0.2(0,0.41)	0.64(0.56,0.72)	0.15(0,0.42)	0.19(0,0.39)	0.59(0.52,0.68)	0.16(0,0.43)
cg14145338	0.767172171009358	0.299242205723826	ADE	ADE	0.29(0,0.78)	0.47(0,0.8)	0.23(0.2,0.28)	0.29(0,0.8)	0.47(0,0.84)	0.23(0.2,0.27)	0.76(0.72,0.8)
cg14162417	0.654372936662845	0.269817765050233	ADE	ADE	0.42(0,0.7)	0.23(0,0.69)	0.35(0.29,0.4)	0.42(0,0.74)	0.23(0,0.71)	0.34(0.29,0.39)	0.65(0.6,0.71)
cg14195458	-0.0898446	0.0763830581581956	ACE	ACE	0(0,0.05)	0(0,0.05)	1(0.95,1)	0(0,0)	0(0,0)	0.99(0.91,1.08)	0(0,0.05)
cg14225168	0.688395121413171	0.344371195885559	ACE	ACE	0.64(0.38,0.72)	0.03(0,0.28)	0.32(0.28,0.38)	0.63(0.37,0.76)	0.03(0,0.28)	0.32(0.28,0.36)	0.64(0.38,0.72)
cg14237301	0.492819824891474	0.300800782382467	ACE	ACE	0.35(0.04,0.51)	0.09(0,0.37)	0.56(0.49,0.64)	0.32(0.06,0.5)	0.08(0,0.34)	0.51(0.45,0.59)	0.35(0.04,0.51)
cg14270612	-0.0607002	0.024673369387473	ACE	ACE	0(0,0.06)	0(0,0.06)	1(0.94,1)	0(0,0)	0(0,0)	1(0.92,1.09)	0(0,0.06)
cg14286546	0.0811470007925719	-0.0338146	ADE	ADE	0(0,0.15)	0.07(0,0.17)	0.93(0.83,1)	0(0,0)	0.07(0,0.17)	0.93(0.81,1.06)	0.07(0,0.17)
cg14399122	0.827015206208351	0.455459527553194	ACE	ACE	0.63(0.42,0.83)	0.18(0,0.38)	0.2(0.17,0.23)	0.58(0.39,0.81)	0.16(0,0.37)	0.18(0.16,0.21)	0.63(0.42,0.83)
cg14468658	0.500529322042231	0.0285270334968416	ADE	ADE	0(0,0.31)	0.46(0.14,0.53)	0.54(0.47,0.62)	0(0,0)	0.44(0.13,0.54)	0.51(0.45,0.59)	0.46(0.38,0.53)
cg14476101	0.807969532400744	0.344350309399062	ADE	ADE	0.34(0,0.82)	0.47(0,0.83)	0.19(0.16,0.23)	0.33(0,0.83)	0.45(0,0.85)	0.19(0.16,0.22)	0.81(0.77,0.84)
cg14505439	0.228914232704343	0.0605594960343684	ADE	ADE	0(0,0.24)	0.17(0,0.26)	0.83(0.74,0.93)	0(0,0)	0.16(0,0.25)	0.78(0.68,0.89)	0.17(0.07,0.26)
cg14508508	0.233543162367837	0.211310848330609	ACE	ACE	0(0,0.25)	0.17(0,0.25)	0.83(0.75,0.91)	0(0,0)	0.16(0,0.24)	0.78(0.69,0.88)	0(0,0.25)
cg14509967	0.611449938016067	0.366688190956925	ACE	ACE	0.47(0.21,0.65)	0.12(0,0.37)	0.4(0.34,0.47)	0.46(0.2,0.68)	0.12(0,0.37)	0.39(0.34,0.45)	0.47(0.21,0.65)
cg14549811	0.0158319896946767	0.144433305384729	ACE	ACE	0(0,0.13)	0.05(0,0.14)	0.95(0.86,1)	0(0,0)	0.05(0,0.14)	0.95(0.84,1.07)	0(0,0.13)
cg14564351	0.538614753452595	0.423106760973995	ACE	ACE	0.32(0.01,0.51)	0.12(0,0.4)	0.56(0.49,0.64)	0.26(0.01,0.44)	0.09(0,0.33)	0.46(0.4,0.53)	0.32(0.01,0.51)
cg14640670	0.479790655234705	0.268810245859344	ACE	ACE	0.45(0.13,0.53)	0.01(0,0.3)	0.54(0.47,0.63)	0.41(0.12,0.51)	0.01(0,0.27)	0.5(0.43,0.57)	0.45(0.13,0.53)
cg14693090	0.372202913054335	0.208451665752438	ADE	ADE	0(0,0.38)	0.33(0,0.41)	0.67(0.59,0.77)	0(0,0)	0.3(0,0.39)	0.61(0.53,0.71)	0.33(0.23,0.41)
cg14714222	0.745230069863225	0.311320385571458	ADE	ADE	0.44(0,0.78)	0.31(0,0.78)	0.25(0.21,0.29)	0.44(0,0.84)	0.31(0,0.81)	0.25(0.22,0.29)	0.75(0.71,0.79)
cg14781394	0.507390826317443	0.110931027885526	ADE	ADE	0(0,0.45)	0.51(0.05,0.58)	0.49(0.42,0.57)	0(0,0)	0.51(0.05,0.62)	0.49(0.42,0.56)	0.51(0.43,0.58)
cg14783904	0.479462075648491	0.0491789805060735	ADE	ADE	0(0,0.35)	0.47(0.12,0.55)	0.53(0.45,0.61)	0(0,0)	0.46(0.11,0.57)	0.52(0.45,0.6)	0.47(0.39,0.55)
cg14837598	0.773734060908143	0.294211544480974	ADE	ADE	0.19(0,0.73)	0.53(0,0.76)	0.28(0.24,0.33)	0.15(0,0.62)	0.44(0,0.68)	0.23(0.2,0.27)	0.72(0.67,0.76)
cg14838757	0.376011666650207	0.206409317182006	ADE	ADE	0.21(0,0.4)	0.12(0,0.41)	0.67(0.59,0.76)	0.2(0,0.39)	0.11(0,0.4)	0.63(0.55,0.72)	0.33(0.24,0.41)
cg14870271	0.666476028168938	0.343124281068693	ACE	ACE	0.64(0.38,0.71)	0.02(0,0.27)	0.34(0.29,0.4)	0.63(0.37,0.76)	0.02(0,0.27)	0.33(0.29,0.39)	0.64(0.38,0.71)
cg14917244	0.30959666753919	0.126806260412516	ADE	ADE	0(0,0.31)	0.24(0,0.33)	0.76(0.67,0.85)	0(0,0)	0.22(0.14,0.31)	0.69(0.61,0.79)	0.24(0.15,0.33)
cg14968543	0.159362981317402	0.0267979332544186	ADE	ADE	0.01(0,0.22)	0.13(0,0.24)	0.86(0.76,0.97)	0.01(0,0.22)	0.13(0,0.24)	0.84(0.73,0.96)	0.14(0.03,0.24)
cg15231794	0.158426016091271	0.14385135808131	ACE	ACE	0(0,0.24)	0.14(0,0.23)	0.85(0.76,0.94)	0(0,0)	0.14(0,0.23)	0.84(0.74,0.95)	0(0,0.24)
cg15323828	0.762251468108939	0.34107136431349	ADE	ADE	0.6(0.04,0.8)	0.17(0,0.74)	0.24(0.2,0.28)	0.59(0.03,0.86)	0.16(0,0.73)	0.23(0.2,0.27)	0.77(0.72,0.8)
cg15416179	0.433901626323175	0.415858520017029	ACE	ACE	0.15(0,0.43)	0.21(0,0.4)	0.64(0.56,0.73)	0.13(0,0.38)	0.18(0,0.36)	0.55(0.48,0.64)	0.15(0,0.43)
cg15505737	0.249309477176108	0.0896048446717245	ADE	ADE	0(0,0.28)	0.21(0,0.3)	0.79(0.7,0.89)	0(0,0)	0.2(0,0.3)	0.76(0.66,0.87)	0.21(0.11,0.3)
cg15550036	-0.0195474	0.041300148169664	ACE	ACE	0(0,0.09)	0(0,0.08)	1(0.91,1)	0(0,0.09)	0(0,0.09)	1.02(0.9,1.11)	0.00 (0.00, 0.09)
cg15603354	0.175890737909275	0.148045699121837	ACE	ACE	0.1(0,0.27)	0.08(0,0.24)	0.83(0.73,0.92)	0.1(0,0.28)	0.08(0,0.24)	0.82(0.72,0.94)	0.1(0,0.27)
cg15612847	0.180615217000541	0.0152008226907613	ADE	ADE	0(0,0.25)	0.18(0,0.27)	0.82(0.73,0.92)	0(0,0)	0.17(0,0.28)	0.82(0.71,0.94)	0.18(0.08,0.27)
cg15650694	0.1615465112484	0.101110367976448	ACE	ACE	0.14(0,0.25)	0.02(0,0.22)	0.84(0.75,0.94)	0.14(0,0.26)	0.02(0,0.22)	0.83(0.73,0.95)	0.14(0,0.25)
cg15672022	0.720159575862606	0.374188604905639	ADE	ADE	0.63(0.08,0.75)	0.08(0,0.64)	0.29(0.24,0.34)	0.6(0.11,0.78)	0.08(0,0.61)	0.27(0.24,0.32)	0.71(0.66,0.76)
cg15695155	0.649808583046156	0.345071226167151	ADE	ADE	0.64(0.07,0.71)	0.02(0,0.58)	0.35(0.29,0.4)	0.63(0.07,0.76)	0.02(0,0.59)	0.34(0.3,0.4)	0.66(0.6,0.71)
cg15697257	0.284685674946558	0.136770876583895	ACE	ACE	0.24(0,0.34)	0.01(0,0.29)	0.74(0.66,0.84)	0.24(0,0.35)	0.01(0,0.29)	0.73(0.64,0.83)	0.24(0,0.34)
cg15721584	0.556654515182816	0.259797350763485	ACE	ACE	0.53(0.23,0.61)	0.01(0,0.29)	0.46(0.39,0.53)	0.53(0.23,0.64)	0.01(0,0.29)	0.45(0.39,0.52)	0.53(0.23,0.61)
cg15763258	0.43925247114804	0.299467024483272	ADE	ADE	0.34(0,0.46)	0.05(0,0.46)	0.61(0.53,0.7)	0.3(0,0.43)	0.04(0,0.42)	0.54(0.47,0.63)	0.39(0.3,0.47)
cg15812586	0.292929517369605	0.180348944218785	ACE	ACE	0.2(0,0.36)	0.06(0,0.3)	0.73(0.64,0.81)	0.2(0,0.36)	0.06(0,0.3)	0.71(0.62,0.81)	0.2(0,0.36)
cg15857470	0.224457733109981	0.258293723399852	ACE	ACE	0(0,0.29)	0.23(0,0.31)	0.77(0.69,0.85)	0(0,0)	0.23(0,0.32)	0.76(0.68,0.86)	0(0,0.29)
cg15871086	0.510249958298478	0.335628774389952	ACE	ACE	0.35(0.07,0.56)	0.13(0,0.39)	0.51(0.44,0.59)	0.34(0.14,0.57)	0.13(0,0.38)	0.5(0.43,0.58)	0.35(0.07,0.56)
cg15880704	0.609276780878263	0.295627254210617	ADE	ADE	0.48(0,0.66)	0.13(0,0.65)	0.39(0.33,0.46)	0.48(0,0.71)	0.13(0,0.67)	0.39(0.34,0.45)	0.61(0.54,0.67)
cg15939937	0.164226961625432	0.129120036934866	ACE	ACE	0.09(0,0.26)	0.07(0,0.23)	0.84(0.74,0.93)	0.09(0,0.26)	0.07(0,0.23)	0.84(0.73,0.96)	0.09(0,0.26)
cg15941159	0.0222143415108263	-0.117099	ADE	ADE	0(0,0.09)	0.01(0,0.11)	0.99(0.89,1)	0(0,0)	0.01(0,0.11)	0.99(0.87,1.09)	0.01(0,0.11)
cg15995265	0.347358043426283	0.227557626222358	ACE	ACE	0.21(0,0.38)	0.07(0,0.31)	0.71(0.62,0.81)	0.2(0,0.36)	0.07(0,0.29)	0.66(0.57,0.76)	0.21(0,0.38)
cg16001613	0.340394339565116	0.256732207086001	ACE	ACE	0.29(0,0.42)	0.04(0,0.3)	0.67(0.58,0.76)	0.28(0,0.42)	0.03(0,0.29)	0.65(0.56,0.75)	0.29(0,0.42)
cg16047567	0.630493431784187	0.263913288911642	ADE	ADE	0.32(0,0.62)	0.25(0,0.63)	0.43(0.37,0.5)	0.28(0,0.58)	0.22(0,0.58)	0.38(0.33,0.43)	0.57(0.5,0.63)
cg16097041	0.465206851116894	0.253280689481997	ADE	ADE	0.3(0,0.53)	0.16(0,0.53)	0.54(0.47,0.63)	0.29(0,0.54)	0.15(0,0.53)	0.52(0.45,0.6)	0.46(0.37,0.53)
cg16140253	0.445174269365927	0.364079601756408	ACE	ACE	0.34(0.01,0.47)	0.05(0,0.34)	0.61(0.53,0.7)	0.3(0.01,0.43)	0.04(0,0.3)	0.54(0.47,0.62)	0.34(0.01,0.47)
cg16144331	0.306925230319458	0.224569286034345	ACE	ACE	0.15(0,0.38)	0.14(0,0.34)	0.71(0.62,0.8)	0.15(0,0.39)	0.14(0,0.35)	0.69(0.6,0.8)	0.15(0,0.38)
cg16151960	0.418857394239329	0.0594709751567632	ADE	ADE	0(0,0.34)	0.39(0.03,0.47)	0.61(0.53,0.7)	0(0,0)	0.38(0.03,0.48)	0.59(0.51,0.68)	0.39(0.3,0.47)
cg16222698	-0.040821	-0.0464702	ADE	ADE	0(0,0.06)	0(0,0.06)	1(0.94,1)	0(0,0)	0(0,0)	1(0.91,1.09)	0(0,0.06)
cg16519923	0.453785809623252	0.37850368385345	ACE	ACE	0.26(0,0.47)	0.14(0,0.4)	0.61(0.53,0.67)	0.23(0,0.44)	0.12(0,0.36)	0.54(0.47,0.62)	0.26(0,0.47)
cg16526287	0.0265015538962505	-0.0697261	ADE	ADE	0(0,0.1)	0.02(0,0.12)	0.98(0.88,1)	0(0,0)	0.02(0,0.12)	0.98(0.86,1.09)	0.02(0,0.12)
cg16599983	0.221476858888645	0.161699162254821	ACE	ACE	0.07(0,0.22)	0.06(0,0.2)	0.87(0.78,0.96)	0.06(0,0.2)	0.05(0,0.19)	0.78(0.69,0.89)	0.07(0,0.22)
cg16611584	0.786648849270104	0.30661248390524	ADE	ADE	0(0,0.47)	0.77(0.3,0.8)	0.23(0.2,0.28)	0(0,0)	0.67(0.26,0.77)	0.2(0.18,0.24)	0.77(0.72,0.8)
cg16618104	0.497214834947282	0.392918485662183	ADE	ADE	0.26(0,0.46)	0.12(0,0.46)	0.62(0.54,0.71)	0.2(0,0.38)	0.1(0,0.38)	0.49(0.42,0.56)	0.38(0.29,0.46)
cg16618260	0.124270404762806	0.0351842369177041	ADE	ADE	0(0,0.21)	0.13(0,0.23)	0.87(0.77,0.98)	0(0,0)	0.13(0,0.24)	0.87(0.75,1)	0.13(0.02,0.23)
cg16638248	0.405070930030515	0.239395683509605	ADE	ADE	0.18(0,0.41)	0.16(0,0.42)	0.66(0.58,0.76)	0.16(0,0.38)	0.14(0,0.39)	0.59(0.51,0.68)	0.34(0.24,0.42)
cg16655795	0.458122251366845	0.195977115582202	ADE	ADE	0.23(0,0.49)	0.2(0,0.5)	0.58(0.5,0.66)	0.22(0,0.49)	0.18(0,0.49)	0.54(0.47,0.62)	0.43(0.34,0.5)
cg16735495	0.425009342341899	0.0353121106508749	ADE	ADE	0(0,0.28)	0.43(0.1,0.51)	0.57(0.49,0.66)	0(0,0)	0.43(0.1,0.54)	0.57(0.49,0.66)	0.43(0.34,0.51)
cg16764778	0.383675631566119	0.320475681507405	ACE	ACE	0.25(0,0.42)	0.09(0,0.35)	0.66(0.58,0.75)	0.23(0,0.41)	0.08(0,0.33)	0.6(0.53,0.7)	0.25(0,0.42)
cg16766325	0.25281222281185	0.157148856309127	ACE	ACE	0.15(0,0.32)	0.08(0,0.28)	0.77(0.68,0.85)	0.15(0,0.33)	0.08(0,0.29)	0.75(0.66,0.86)	0.15(0,0.32)
cg16914953	0.244050337465566	0.115331686956771	ADE	ADE	0.22(0,0.33)	0.02(0,0.33)	0.76(0.67,0.84)	0.22(0,0.34)	0.02(0,0.34)	0.75(0.66,0.86)	0.24(0.16,0.33)
cg16936953	0.648085446913175	0.283039890144802	ACE	ACE	0.54(0.25,0.67)	0.08(0,0.35)	0.38(0.33,0.44)	0.52(0.25,0.7)	0.08(0,0.35)	0.37(0.32,0.43)	0.54(0.25,0.67)
cg17058475	0.472936477507803	0.150009255607591	ADE	ADE	0.12(0,0.51)	0.34(0,0.54)	0.54(0.46,0.62)	0.12(0,0.53)	0.33(0,0.56)	0.53(0.46,0.61)	0.46(0.38,0.54)
cg17061862	0.611398639011106	0.106716254683678	ADE	ADE	0(0,0.52)	0.54(0.02,0.61)	0.46(0.39,0.53)	0(0,0)	0.47(0.02,0.56)	0.39(0.34,0.45)	0.54(0.47,0.61)
cg17174275	0.395948354526846	0.117065241429762	ADE	ADE	0(0,0.41)	0.38(0.29,0.46)	0.62(0.54,0.7)	0(0,0)	0.36(0,0.46)	0.6(0.52,0.69)	0.38(0.3,0.46)
cg17287155	0.460364115410422	0.33850615720717	ADE	ADE	0.41(0,0.5)	0.01(0,0.48)	0.58(0.5,0.66)	0.37(0,0.47)	0.01(0,0.46)	0.52(0.46,0.6)	0.42(0.34,0.5)
cg17438457	0.251046989223012	0.0694595051034601	ADE	ADE	0(0,0.33)	0.26(0,0.35)	0.74(0.65,0.84)	0(0,0)	0.26(0,0.36)	0.74(0.65,0.85)	0.26(0.16,0.35)
cg17459290	0.0629206665954235	-0.00784646	ADE	ADE	0(0,0.14)	0.05(0,0.15)	0.95(0.85,1)	0(0,0)	0.05(0,0.15)	0.93(0.82,1.06)	0.05(0,0.15)
cg17478979	0.546957348533428	0.332110587900757	ACE	ACE	0.38(0.17,0.59)	0.14(0,0.4)	0.47(0.41,0.55)	0.37(0.1,0.6)	0.14(0,0.39)	0.46(0.4,0.53)	0.38(0.17,0.59)
cg17580616	0.621138289676045	0.280014644995344	ADE	ADE	0.47(0,0.67)	0.14(0,0.65)	0.39(0.33,0.45)	0.46(0,0.71)	0.14(0,0.67)	0.38(0.33,0.44)	0.61(0.55,0.67)
cg17675386	0.298189057447185	0.216432720331456	ACE	ACE	0.21(0,0.36)	0.06(0,0.29)	0.73(0.64,0.83)	0.2(0,0.36)	0.05(0,0.29)	0.7(0.61,0.8)	0.21(0,0.36)
cg17738521	0.376804064806343	0.240140547049283	ACE	ACE	0.07(0,0.41)	0.28(0,0.41)	0.65(0.57,0.73)	0.07(0,0.42)	0.28(0,0.43)	0.65(0.57,0.74)	0.07(0,0.41)
cg17810765	0.682701470536114	0.325002063234391	ADE	ADE	0.55(0,0.73)	0.13(0,0.7)	0.32(0.27,0.37)	0.55(0,0.79)	0.13(0,0.72)	0.32(0.27,0.37)	0.68(0.63,0.73)
cg17820878	0.499402903323634	0.366316315308826	ADE	ADE	0.38(0,0.51)	0.06(0,0.5)	0.56(0.48,0.64)	0.33(0,0.47)	0.05(0,0.46)	0.48(0.42,0.54)	0.44(0.36,0.52)
cg17866373	0.549275276027643	0.134067198923867	ADE	ADE	0.05(0,0.56)	0.49(0,0.61)	0.46(0.39,0.53)	0.05(0,0.55)	0.47(0,0.62)	0.44(0.38,0.5)	0.54(0.47,0.61)
cg17894755	0.402045517662382	0.274745383801426	ADE	ADE	0.11(0,0.42)	0.24(0,0.44)	0.65(0.56,0.74)	0.1(0,0.38)	0.21(0,0.4)	0.57(0.5,0.66)	0.35(0.26,0.44)
cg17901584	0.650981114007495	0.176410791518466	ADE	ADE	0.04(0,0.64)	0.59(0,0.68)	0.37(0.32,0.43)	0.04(0,0.64)	0.56(0,0.7)	0.36(0.31,0.41)	0.63(0.57,0.68)
cg17953816	0.37910153504347	0.379471371584704	ACE	ACE	0.02(0,0.37)	0.29(0,0.38)	0.69(0.61,0.77)	0.02(0,0.34)	0.26(0,0.36)	0.62(0.54,0.7)	0.02(0,0.37)
cg18018313	0.599352637225479	0.33356354409143	ADE	ADE	0.44(0,0.64)	0.15(0,0.63)	0.41(0.35,0.48)	0.4(0,0.63)	0.13(0,0.59)	0.38(0.33,0.44)	0.59(0.52,0.65)
cg18030453	0.545031948356935	0.25835406995757	ADE	ADE	0(0,0.5)	0.47(0,0.54)	0.53(0.46,0.61)	0(0,0)	0.4(0,0.49)	0.45(0.39,0.52)	0.47(0.39,0.54)
cg18120259	0.572632893811786	0.410666374100817	ACE	ACE	0.39(0.13,0.63)	0.19(0,0.42)	0.42(0.36,0.49)	0.39(0.13,0.66)	0.19(0,0.43)	0.42(0.37,0.49)	0.39(0.13,0.63)
cg18177814	0.511889787746295	0.359927815990827	ADE	ADE	0.43(0,0.55)	0.05(0,0.53)	0.52(0.45,0.6)	0.38(0,0.53)	0.05(0,0.5)	0.47(0.41,0.54)	0.48(0.4,0.55)
cg18181703	0.688042247933642	0.326065995464664	ADE	ADE	0.39(0,0.69)	0.26(0,0.69)	0.35(0.3,0.41)	0.35(0,0.67)	0.23(0,0.65)	0.31(0.27,0.36)	0.65(0.59,0.7)
cg18219562	0.267912909668907	0.0411467207280628	ADE	ADE	0(0,0.28)	0.21(0,0.31)	0.79(0.69,0.8)	0(0,0)	0.2(0,0.29)	0.74(0.64,0.85)	0.21(0.2,0.31)
cg18251417	0.177817229572673	0.0555554836673648	ADE	ADE	0.08(0,0.23)	0.06(0,0.23)	0.86(0.77,0.96)	0.08(0,0.22)	0.06(0,0.23)	0.83(0.73,0.95)	0.14(0.04,0.23)
cg18282388	0.346988495070397	0.286696638207724	ACE	ACE	0.13(0,0.39)	0.18(0,0.36)	0.69(0.6,0.78)	0.13(0,0.38)	0.17(0,0.36)	0.65(0.57,0.75)	0.13(0,0.39)
cg18307303	0.346040891224505	0.243902513232894	ACE	ACE	0.15(0,0.41)	0.18(0,0.38)	0.67(0.58,0.71)	0.15(0,0.42)	0.18(0,0.39)	0.66(0.58,0.76)	0.15(0,0.41)
cg18369990	0.657583374841974	0.372710250675387	ADE	ADE	0.09(0,0.6)	0.49(0,0.64)	0.42(0.36,0.49)	0.07(0,0.48)	0.38(0,0.53)	0.33(0.28,0.38)	0.58(0.51,0.64)
cg18527651	0.54979332908462	0.300235743660945	ACE	ACE	0.56(0.28,0.62)	0(0,0.24)	0.44(0.38,0.51)	0.56(0.28,0.67)	0(0,0)	0.44(0.38,0.5)	0.56(0.28,0.62)
cg18568872	0.419695816116581	0.278952737947163	ACE	ACE	0.37(0.07,0.49)	0.04(0,0.3)	0.59(0.51,0.68)	0.35(0.07,0.5)	0.04(0,0.29)	0.56(0.49,0.65)	0.37(0.07,0.49)
cg18569182	0.343440958287978	0.0965922413943615	ADE	ADE	0(0,0.39)	0.34(0,0.43)	0.66(0.57,0.75)	0(0,0)	0.34(0,0.44)	0.64(0.56,0.75)	0.34(0.25,0.43)
cg18608055	0.452288253414988	0.301596790372603	ACE	ACE	0.23(0,0.49)	0.2(0,0.45)	0.57(0.5,0.65)	0.22(0,0.51)	0.2(0,0.46)	0.56(0.49,0.64)	0.23(0,0.49)
cg18676273	0.375923359192072	0.172261351085449	ADE	ADE	0.2(0,0.44)	0.17(0,0.45)	0.63(0.55,0.72)	0.2(0,0.45)	0.16(0,0.46)	0.62(0.54,0.71)	0.37(0.28,0.45)
cg18745507	0.62606827609554	0.325689457078766	ADE	ADE	0.48(0,0.67)	0.14(0,0.65)	0.38(0.33,0.45)	0.46(0,0.7)	0.13(0,0.66)	0.37(0.32,0.43)	0.62(0.55,0.67)
cg18749990	-0.123595	0.0190713488692533	ACE	ACE	0(0,0.04)	0(0,0.03)	1(0.96,1)	0(0,0)	0(0,0)	0.99(0.91,1.08)	0(0,0.04)
cg18768347	0.310983287102347	0.0965631309784465	ADE	ADE	0.19(0,0.35)	0.07(0,0.35)	0.73(0.65,0.82)	0.19(0,0.35)	0.07(0,0.35)	0.71(0.62,0.81)	0.26(0.18,0.35)
cg18774692	0.482187035904219	0.102219619009307	ADE	ADE	0(0,0.49)	0.47(0,0.54)	0.53(0.46,0.61)	0(0,0)	0.46(0,0.57)	0.53(0.46,0.61)	0.47(0.39,0.54)
cg18801245	0.079440149806677	0.076336110988222	ACE	ACE	0(0,0.17)	0.07(0,0.16)	0.93(0.83,1)	0(0,0)	0.07(0,0.16)	0.92(0.81,1.04)	0(0,0.17)
cg18862566	0.353313469305617	0.327739271208949	ACE	ACE	0.08(0,0.37)	0.22(0,0.36)	0.7(0.61,0.75)	0.07(0,0.36)	0.21(0,0.35)	0.65(0.57,0.74)	0.08(0,0.37)
cg18912965	0.711497304131973	0.319184059255164	ADE	ADE	0.47(0,0.76)	0.25(0,0.74)	0.28(0.24,0.33)	0.48(0,0.82)	0.25(0,0.78)	0.28(0.25,0.33)	0.72(0.67,0.76)
cg18952506	0.249659736199597	0.0832881233666007	ADE	ADE	0(0,0.27)	0.21(0,0.31)	0.79(0.69,0.9)	0(0,0)	0.19(0,0.3)	0.74(0.64,0.85)	0.21(0.1,0.31)
cg19015086	0.464407140317743	0.193179961585434	ADE	ADE	0.24(0,0.5)	0.2(0,0.51)	0.56(0.49,0.65)	0.22(0,0.5)	0.19(0,0.5)	0.53(0.46,0.61)	0.44(0.35,0.51)
cg19016694	0.526782829618449	0.159829852784464	ADE	ADE	0.07(0,0.56)	0.47(0,0.6)	0.47(0.4,0.54)	0.07(0,0.59)	0.47(0,0.64)	0.46(0.4,0.54)	0.54(0.46,0.6)
cg19083497	0.406477596094247	0.123444604625415	ADE	ADE	0.09(0,0.46)	0.31(0,0.48)	0.6(0.52,0.68)	0.09(0,0.48)	0.31(0,0.5)	0.59(0.52,0.68)	0.4(0.32,0.48)
cg19118951	0.147911716936058	0.103602016933353	ACE	ACE	0.1(0,0.24)	0.04(0,0.2)	0.86(0.76,0.93)	0.1(0,0.24)	0.04(0,0.21)	0.85(0.74,0.97)	0.1(0,0.24)
cg19323289	0.404243431074439	0.154772411255281	ADE	ADE	0(0,0.39)	0.37(0.27,0.45)	0.63(0.55,0.72)	0(0,0)	0.34(0,0.44)	0.59(0.52,0.68)	0.37(0.28,0.45)
cg19465320	0.410527348790199	0.121469308371234	ADE	ADE	0.07(0,0.42)	0.28(0,0.44)	0.64(0.56,0.73)	0.07(0,0.4)	0.26(0,0.42)	0.59(0.51,0.68)	0.35(0.27,0.44)
cg19501902	0.506895843301128	0.188361359753346	ADE	ADE	0(0,0.51)	0.48(0,0.55)	0.52(0.45,0.6)	0(0,0)	0.45(0,0.54)	0.49(0.43,0.57)	0.48(0.4,0.55)
cg19573580	0.383683564716843	-0.0939759	ADE	ADE	0(0,0.29)	0.36(0.12,0.45)	0.64(0.55,0.69)	0(0,0.28)	0.35(0.11,0.46)	0.63(0.54,0.72)	0.36 (0.31, 0.45)
cg19693031	0.657725775909916	0.322985385494078	ADE	ADE	0.45(0,0.68)	0.17(0,0.66)	0.37(0.32,0.44)	0.41(0,0.66)	0.16(0,0.63)	0.34(0.29,0.39)	0.62(0.56,0.68)
cg19695507	0.426446098930709	0.277274737248205	ACE	ACE	0.32(0.01,0.47)	0.07(0,0.35)	0.61(0.53,0.69)	0.3(0.01,0.47)	0.07(0,0.33)	0.58(0.5,0.67)	0.32(0.01,0.47)
cg19750657	0.654372959266317	0.31024262902492	ADE	ADE	0.5(0,0.71)	0.16(0,0.69)	0.34(0.29,0.39)	0.51(0,0.77)	0.16(0,0.71)	0.34(0.29,0.39)	0.66(0.61,0.71)
cg19818308	0.30678423583082	0.112517489356844	ADE	ADE	0.12(0,0.38)	0.19(0,0.39)	0.69(0.61,0.78)	0.11(0,0.39)	0.19(0,0.41)	0.69(0.6,0.79)	0.31(0.22,0.39)
cg19837174	0.617520031794553	0.349286879350645	ADE	ADE	0.63(0.1,0.69)	0(0,0.46)	0.37(0.31,0.43)	0.63(0.1,0.74)	0(0,0)	0.37(0.32,0.42)	0.63(0.57,0.69)
cg19936757	0.412956136819252	0.181950189510498	ADE	ADE	0(0,0.4)	0.36(0,0.44)	0.64(0.56,0.73)	0(0,0)	0.32(0,0.42)	0.58(0.51,0.67)	0.36(0.27,0.44)
cg19951107	0.215140318100878	0.0775424217086004	ADE	ADE	0(0,0.28)	0.21(0,0.3)	0.79(0.7,0.89)	0(0,0)	0.2(0,0.31)	0.78(0.69,0.9)	0.21(0.11,0.3)
cg19998073	0.228429177718176	0.293883118913697	ACE	ACE	0(0,0.29)	0.2(0,0.28)	0.8(0.7,0.87)	0(0,0)	0.19(0,0.27)	0.75(0.65,0.84)	0(0,0.29)
cg20052079	0.600548362515369	0.198365164396761	ADE	ADE	0.28(0,0.63)	0.31(0,0.64)	0.42(0.36,0.48)	0.27(0,0.66)	0.3(0,0.66)	0.41(0.36,0.47)	0.59(0.52,0.64)
cg20117675	0.4010036233279	0.195693742599269	ADE	ADE	0.31(0,0.49)	0.11(0,0.49)	0.58(0.51,0.66)	0.31(0,0.52)	0.11(0,0.51)	0.59(0.51,0.68)	0.42(0.34,0.49)
cg20130744	0.475741989121892	0.19357054010434	ADE	ADE	0.23(0,0.53)	0.24(0,0.54)	0.53(0.45,0.61)	0.23(0,0.56)	0.24(0,0.57)	0.52(0.45,0.6)	0.47(0.39,0.55)
cg20399616	0.144976608111621	0.100818649703241	ACE	ACE	0.11(0,0.25)	0.03(0,0.21)	0.85(0.75,0.95)	0.11(0,0.25)	0.03(0,0.21)	0.85(0.74,0.97)	0.11(0,0.25)
cg20444256	0.528232470340413	0.12339139029328	ADE	ADE	0(0,0.32)	0.48(0.15,0.55)	0.52(0.45,0.6)	0(0,0)	0.43(0.13,0.53)	0.46(0.4,0.54)	0.48(0.4,0.55)
cg20445774	0.566808340784358	0.355574582779825	ADE	ADE	0(0,0.46)	0.55(0.07,0.62)	0.45(0.38,0.53)	0(0,0.42)	0.49(0.06,0.6)	0.4(0.35,0.47)	0.55 (0.47, 0.62)
cg20457732	0.669724145528387	0.533996491380343	ACE	ACE	0.19(0,0.43)	0.47(0.22,0.65)	0.35(0.3,0.41)	0.18(0,0.43)	0.46(0.22,0.67)	0.34(0.3,0.39)	0.19(0,0.43)
cg20544516	0.324464632465132	0.0230123681589805	ADE	ADE	0(0,0.34)	0.3(0,0.39)	0.7(0.61,0.79)	0(0,0)	0.29(0,0.39)	0.68(0.59,0.78)	0.3(0.21,0.39)
cg20587874	0.592881380318005	0.277801322248067	ACE	ACE	0.48(0.19,0.61)	0.07(0,0.35)	0.45(0.39,0.52)	0.46(0.18,0.62)	0.06(0,0.33)	0.42(0.37,0.49)	0.48(0.19,0.61)
cg20678353	0.399915657014415	0.265851919947484	ACE	ACE	0.29(0,0.48)	0.12(0,0.38)	0.6(0.52,0.68)	0.28(0,0.5)	0.12(0,0.39)	0.59(0.52,0.68)	0.29(0,0.48)
cg20690125	0.477833787617488	0.18455270566211	ADE	ADE	0(0,0.44)	0.39(0,0.46)	0.61(0.54,0.69)	0(0,0)	0.34(0,0.42)	0.53(0.47,0.61)	0.39(0.31,0.46)
cg20981127	0.50776815085941	0.236694845540172	ADE	ADE	0.31(0,0.52)	0.15(0,0.52)	0.54(0.47,0.62)	0.28(0,0.51)	0.14(0,0.51)	0.5(0.44,0.58)	0.46(0.38,0.53)
cg21037180	0.50097266668853	0.204404815104273	ADE	ADE	0.35(0,0.55)	0.13(0,0.54)	0.52(0.45,0.6)	0.35(0,0.57)	0.13(0,0.56)	0.51(0.45,0.59)	0.48(0.4,0.55)
cg21060925	0.0613369156841476	0.0563338091384949	ACE	ACE	0.04(0,0.17)	0.02(0,0.14)	0.94(0.83,1)	0.04(0,0.17)	0.02(0,0.14)	0.93(0.81,1.06)	0.04(0,0.17)
cg21161138	0.481948420004918	0.279137267461037	ACE	ACE	0.33(0.03,0.51)	0.1(0,0.37)	0.56(0.49,0.65)	0.31(0.05,0.49)	0.09(0,0.35)	0.52(0.45,0.6)	0.33(0.03,0.51)
cg21232015	0.456628277016178	0.465176528583371	ACE	ACE	0.07(0,0.37)	0.22(0,0.36)	0.71(0.62,0.8)	0.06(0,0.29)	0.16(0,0.28)	0.53(0.47,0.61)	0.07(0,0.37)
cg21282997	0.209510426723007	0.016929263560709	ADE	ADE	0(0,0.25)	0.18(0,0.28)	0.82(0.72,0.92)	0(0,0)	0.17(0,0.28)	0.79(0.69,0.91)	0.18(0.08,0.28)
cg21322436	0.226725664288072	0.19198383285305	ACE	ACE	0.14(0,0.29)	0.05(0,0.24)	0.81(0.71,0.89)	0.13(0,0.28)	0.05(0,0.24)	0.76(0.66,0.87)	0.14(0,0.29)
cg21344746	0.350745731343723	0.218273505331985	ACE	ACE	0.24(0,0.42)	0.1(0,0.36)	0.66(0.58,0.74)	0.23(0,0.43)	0.1(0,0.37)	0.66(0.58,0.76)	0.24(0,0.42)
cg21387604	0.427711397693038	0.365537261565948	ACE	ACE	0.2(0,0.45)	0.17(0,0.4)	0.63(0.55,0.71)	0.18(0,0.42)	0.15(0,0.38)	0.56(0.49,0.65)	0.2(0,0.45)
cg21429551	0.692715814726284	0.358542731721035	ACE	ACE	0.56(0.31,0.7)	0.09(0,0.33)	0.35(0.29,0.41)	0.48(0.26,0.64)	0.08(0,0.29)	0.29(0.26,0.34)	0.56(0.31,0.7)
cg21506299	0.306730240788472	0.122952631125183	ADE	ADE	0.05(0,0.35)	0.23(0,0.37)	0.72(0.63,0.81)	0.05(0,0.35)	0.23(0,0.38)	0.69(0.6,0.8)	0.28(0.19,0.37)
cg21545535	0.427916931425063	0.184975054588111	ADE	ADE	0.07(0,0.47)	0.35(0,0.5)	0.58(0.5,0.65)	0.07(0,0.49)	0.34(0,0.51)	0.57(0.5,0.65)	0.42(0.35,0.5)
cg21669326	0.256804833862205	0.0919535354978503	ADE	ADE	0(0,0.32)	0.24(0,0.33)	0.76(0.67,0.85)	0(0,0)	0.24(0,0.34)	0.74(0.65,0.85)	0.24(0.15,0.33)
cg21723486	0.639054204353896	0.32170381484571	ADE	ADE	0.46(0,0.65)	0.13(0,0.63)	0.41(0.35,0.48)	0.41(0,0.61)	0.12(0,0.59)	0.36(0.32,0.42)	0.59(0.52,0.65)
cg21750887	0.471084888443929	0.245872749373086	ACE	ACE	0.46(0.15,0.54)	0(0,0.29)	0.53(0.46,0.61)	0.46(0.15,0.57)	0(0,0)	0.52(0.46,0.61)	0.46(0.15,0.54)
cg21912938	0.30783391845755	0.107205275820458	ADE	ADE	0(0,0.36)	0.3(0,0.38)	0.7(0.62,0.8)	0(0,0)	0.29(0,0.39)	0.68(0.6,0.78)	0.3(0.2,0.38)
cg21946195	0.504059995097993	0.100641744193352	ADE	ADE	0(0,0.44)	0.5(0.05,0.57)	0.5(0.43,0.58)	0(0,0)	0.49(0.05,0.6)	0.49(0.43,0.57)	0.5(0.42,0.57)
cg21975834	0.532775211103213	0.175953450475605	ADE	ADE	0.07(0,0.56)	0.45(0,0.59)	0.48(0.41,0.56)	0.07(0,0.56)	0.43(0,0.61)	0.46(0.4,0.54)	0.52(0.44,0.59)
cg22016779	0.590567146742689	0.384914050621924	ADE	ADE	0.19(0,0.51)	0.25(0,0.52)	0.56(0.48,0.64)	0.14(0,0.39)	0.18(0,0.4)	0.41(0.35,0.47)	0.44(0.36,0.52)
cg22068629	0.527109522587906	0.440592283216891	ACE	ACE	0.21(0,0.48)	0.2(0,0.44)	0.58(0.51,0.66)	0.18(0,0.41)	0.17(0,0.38)	0.48(0.42,0.55)	0.21(0,0.48)
cg22083047	0.302403376271259	0.231658127049567	ACE	ACE	0.22(0,0.38)	0.07(0,0.32)	0.71(0.62,0.8)	0.21(0,0.38)	0.07(0,0.32)	0.69(0.6,0.8)	0.22(0,0.38)
cg22107533	0.686359928925072	0.476076362887116	ACE	ACE	0.43(0.18,0.68)	0.22(0,0.44)	0.36(0.3,0.42)	0.38(0.16,0.63)	0.19(0,0.41)	0.32(0.28,0.37)	0.43(0.18,0.68)
cg22289643	0.352175711387941	0.0265034904005557	ADE	ADE	0(0,0.33)	0.35(0.01,0.44)	0.65(0.56,0.74)	0(0,0)	0.35(0.01,0.46)	0.65(0.56,0.75)	0.35(0.26,0.44)
cg22302772	0.148063271172061	0.175488947655401	ACE	ACE	0(0,0.21)	0.13(0,0.21)	0.87(0.79,0.96)	0(0,0)	0.12(0,0.21)	0.85(0.75,0.96)	0(0,0.21)
cg22341908	0.21558419225527	0.00311611035245295	ADE	ADE	0(0,0.27)	0.2(0,0.29)	0.8(0.71,0.89)	0(0,0)	0.2(0,0.3)	0.8(0.7,0.91)	0.2(0.11,0.29)
cg22406758	0.25372774947941	0.269916594471494	ACE	ACE	0.02(0,0.33)	0.24(0,0.33)	0.74(0.65,0.83)	0.02(0,0.34)	0.24(0,0.34)	0.73(0.64,0.83)	0.02(0,0.33)
cg22479226	0.318706392709141	0.178712534342886	ADE	ADE	0(0,0.31)	0.24(0,0.33)	0.76(0.67,0.85)	0(0,0)	0.22(0,0.3)	0.67(0.59,0.77)	0.24(0.15,0.33)
cg22496859	0.119563433278672	-0.0227307	ADE	ADE	0(0,0.18)	0.1(0,0.19)	0.9(0.81,1)	0(0,0)	0.1(0,0.19)	0.89(0.78,1.02)	0.1(0,0.19)
cg22510074	0.732978353353661	0.313295852528314	ADE	ADE	0.13(0,0.67)	0.59(0.04,0.75)	0.29(0.24,0.34)	0.11(0,0.61)	0.52(0.03,0.72)	0.25(0.22,0.29)	0.72(0.66,0.76)
cg22510139	0.650272732637882	0.255643138931357	ADE	ADE	0.41(0,0.69)	0.23(0,0.68)	0.36(0.31,0.42)	0.4(0,0.72)	0.23(0,0.7)	0.35(0.31,0.41)	0.64(0.58,0.69)
cg22529541	-0.0291213	0.0162364700508183	ACE	ACE	0(0,0.07)	0(0,0.07)	1(0.93,1)	0(0,0)	0(0,0)	1(0.9,1.09)	0(0,0.07)
cg22570970	0.329299183810559	0.107556383787507	ADE	ADE	0(0,0.39)	0.33(0,0.42)	0.67(0.58,0.76)	0(0,0)	0.33(0,0.44)	0.66(0.57,0.76)	0.33(0.24,0.42)
cg22635096	0.581966936401722	0.175879934161427	ADE	ADE	0(0,0.48)	0.57(0.09,0.64)	0.43(0.36,0.5)	0(0,0)	0.53(0.08,0.63)	0.39(0.34,0.46)	0.57(0.5,0.64)
cg22669566	0.101213322986407	-0.00215115	ADE	ADE	0(0,0.17)	0.09(0,0.19)	0.91(0.81,1)	0(0,0)	0.09(0,0.19)	0.91(0.79,1.03)	0.09(0,0.19)
cg22700686	0.436018569606058	0.220239847692231	ACE	ACE	0.35(0.02,0.46)	0.03(0,0.33)	0.62(0.54,0.7)	0.33(0.02,0.45)	0.03(0,0.31)	0.57(0.5,0.66)	0.35(0.02,0.46)
cg22749855	0.170224970510185	0.0653775896979209	ADE	ADE	0.11(0,0.24)	0.04(0,0.24)	0.85(0.76,0.94)	0.11(0,0.24)	0.04(0,0.24)	0.84(0.74,0.96)	0.15(0.06,0.24)
cg22851200	0.670583321451139	0.359286278471126	ADE	ADE	0.52(0,0.71)	0.15(0,0.69)	0.34(0.29,0.39)	0.49(0,0.74)	0.14(0,0.68)	0.32(0.28,0.37)	0.67(0.61,0.71)
cg22875823	0.794302833556871	0.329739929026561	ADE	ADE	0.51(0,0.82)	0.27(0,0.8)	0.21(0.18,0.25)	0.49(0,0.85)	0.26(0,0.79)	0.2(0.18,0.24)	0.78(0.75,0.82)
cg22929787	0.474272340633217	0.090369686256156	ADE	ADE	0(0,0.47)	0.46(0,0.53)	0.54(0.47,0.62)	0(0,0)	0.44(0,0.54)	0.53(0.46,0.61)	0.46(0.38,0.53)
cg22940798	0.601358892032378	0.301641338279215	ACE	ACE	0.43(0.14,0.61)	0.12(0,0.39)	0.45(0.38,0.52)	0.39(0.13,0.59)	0.11(0,0.36)	0.4(0.35,0.47)	0.43(0.14,0.61)
cg23032421	0.436016556127173	0.255849477301847	ACE	ACE	0.25(0,0.48)	0.17(0,0.43)	0.59(0.51,0.67)	0.24(0,0.5)	0.16(0,0.44)	0.57(0.5,0.66)	0.25(0,0.48)
cg23141745	-0.0123812	-0.148486	ADE	ADE	0(0,0.06)	0(0,0.07)	1(0.93,1)	0(0,0)	0(0,0)	1(0.9,1.09)	0(0,0.07)
cg23159992	-0.0187926	-0.00766926	ADE	ADE	0(0,0.08)	0(0,0.08)	1(0.92,1)	0(0,0)	0(0,0)	1(0.89,1.09)	0(0,0.08)
cg23200931	0.109986747717083	0.0656358855716688	ADE	ADE	0(0,0.19)	0.11(0,0.2)	0.89(0.8,0.99)	0(0,0)	0.1(0,0.21)	0.88(0.77,1.01)	0.11(0.01,0.2)
cg23230158	0.5208311255879	0.241064635955283	ADE	ADE	0.09(0,0.55)	0.42(0,0.58)	0.49(0.42,0.56)	0.09(0,0.56)	0.41(0,0.6)	0.47(0.41,0.55)	0.51(0.44,0.58)
cg23232188	0.384423943572338	0.155763206223469	ADE	ADE	0.04(0,0.44)	0.34(0,0.46)	0.62(0.54,0.7)	0.04(0,0.45)	0.33(0,0.48)	0.61(0.53,0.7)	0.38(0.3,0.46)
cg23261715	0.664309829410769	0.192825638694559	ADE	ADE	0.39(0,0.64)	0.19(0,0.63)	0.42(0.36,0.49)	0.31(0,0.54)	0.15(0,0.53)	0.33(0.29,0.38)	0.58(0.51,0.64)
cg23302730	0.414171515086095	0.250066577133588	ACE	ACE	0.32(0.01,0.49)	0.09(0,0.37)	0.59(0.51,0.67)	0.32(0.01,0.51)	0.09(0,0.37)	0.59(0.51,0.68)	0.32(0.01,0.49)
cg23353046	0.0711175106696155	0.154186214732405	ACE	ACE	0(0,0.16)	0.08(0,0.16)	0.92(0.84,1)	0(0,0)	0.08(0,0.17)	0.91(0.81,1.03)	0(0,0.16)
cg23463186	0.254195483522959	0.185115186069674	ADE	ADE	0.09(0,0.28)	0.11(0,0.29)	0.8(0.71,0.9)	0.08(0,0.27)	0.1(0,0.28)	0.73(0.64,0.85)	0.2(0.1,0.29)
cg23570810	0.620242490154389	0.159096188927279	ADE	ADE	0(0,0.57)	0.58(0.01,0.64)	0.42(0.36,0.49)	0(0,0)	0.53(0.01,0.63)	0.39(0.34,0.44)	0.58(0.51,0.64)
cg23594693	0.534478551970224	0.349555832217456	ACE	ACE	0.49(0.2,0.58)	0.02(0,0.28)	0.49(0.42,0.56)	0.46(0.19,0.58)	0.02(0,0.27)	0.46(0.4,0.53)	0.49(0.2,0.58)
cg23598089	0.586202527722656	0.182376922129985	ADE	ADE	0.07(0,0.6)	0.51(0,0.64)	0.42(0.36,0.49)	0.07(0,0.62)	0.5(0,0.67)	0.41(0.36,0.48)	0.58(0.51,0.64)
cg23655939	0.302781735876774	0.364554377551346	ACE	ACE	0(0,0.24)	0.27(0.05,0.35)	0.73(0.65,0.81)	0(0,0)	0.26(0.05,0.35)	0.69(0.62,0.78)	0(0,0.24)
cg23697275	-0.0310726	0.069344135414239	ACE	ACE	0(0,0.08)	0(0,0.08)	1(0.92,1)	0(0,0)	0(0,0)	0.99(0.89,1.08)	0(0,0.08)
cg23698124	0.367611106169969	0.284043879079845	ACE	ACE	0.23(0,0.4)	0.09(0,0.35)	0.68(0.6,0.76)	0.21(0,0.39)	0.08(0,0.34)	0.63(0.55,0.72)	0.23(0,0.4)
cg23732483	0.431735217763205	0.35375093890196	ACE	ACE	0.14(0,0.45)	0.25(0,0.44)	0.61(0.53,0.69)	0.13(0,0.44)	0.24(0,0.43)	0.57(0.5,0.65)	0.14(0,0.45)
cg23733845	0.698067021985064	0.461942731836898	ACE	ACE	0.55(0.32,0.74)	0.15(0,0.37)	0.3(0.25,0.35)	0.55(0.32,0.79)	0.15(0,0.38)	0.29(0.26,0.34)	0.55(0.32,0.74)
cg23797615	0.242047917375051	0.178212312363226	ADE	ADE	0.16(0,0.31)	0.06(0,0.32)	0.78(0.68,0.86)	0.16(0,0.31)	0.05(0,0.31)	0.74(0.65,0.85)	0.22(0.14,0.32)
cg23933289	0.195045240954399	0.149106876921399	ACE	ACE	0.14(0,0.28)	0.05(0,0.24)	0.81(0.72,0.89)	0.14(0,0.29)	0.05(0,0.24)	0.8(0.7,0.92)	0.14(0,0.28)
cg23998749	0.450292841435032	0.229897969165601	ADE	ADE	0.36(0,0.5)	0.06(0,0.49)	0.58(0.5,0.67)	0.34(0,0.49)	0.05(0,0.48)	0.54(0.47,0.63)	0.42(0.33,0.5)
cg24069840	0.00126074795361272	-0.0837148	ADE	ADE	0(0,0.08)	0(0,0.09)	1(0.91,1)	0(0,0)	0(0,0)	0.98(0.87,1.07)	0(0,0.09)
cg24222165	0.0131190922165286	0.0680026895504227	ACE	ACE	0(0,0.12)	0.03(0,0.11)	0.97(0.89,1)	0(0,0)	0.03(0,0.11)	0.97(0.86,1.08)	0(0,0.12)
cg24332767	0.333173756809131	0.379733742979676	ACE	ACE	0(0,0.21)	0.3(0.1,0.37)	0.7(0.63,0.78)	0(0,0)	0.28(0.09,0.37)	0.66(0.58,0.74)	0(0,0.21)
cg24362829	0.584414092223744	0.264964508394185	ADE	ADE	0.21(0,0.61)	0.35(0,0.62)	0.44(0.38,0.51)	0.19(0,0.59)	0.33(0,0.61)	0.41(0.35,0.47)	0.56(0.49,0.62)
cg24403644	0.399053875296223	0.256052332770043	ADE	ADE	0.32(0,0.43)	0.02(0,0.42)	0.65(0.57,0.74)	0.3(0,0.41)	0.02(0,0.4)	0.59(0.52,0.68)	0.34(0.26,0.43)
cg24454143	0.342908591232071	-0.0596924	ADE	ADE	0(0,0.26)	0.33(0.05,0.42)	0.67(0.58,0.76)	0(0,0)	0.33(0.05,0.43)	0.67(0.58,0.77)	0.33(0.24,0.42)
cg24469729	0.593235408707848	0.251228328702382	ADE	ADE	0.29(0,0.64)	0.3(0,0.65)	0.41(0.35,0.47)	0.29(0,0.67)	0.3(0,0.68)	0.4(0.35,0.46)	0.59(0.53,0.65)
cg24512093	0.473777931836349	0.107102247723318	ADE	ADE	0(0,0.43)	0.4(0.34,0.48)	0.6(0.52,0.66)	0(0,0.39)	0.35(0,0.45)	0.53(0.46,0.61)	0.40(0.34, 0.48)
cg24556395	0.105947366455251	0.0509207526905188	ADE	ADE	0.06(0,0.2)	0.05(0,0.21)	0.89(0.79,0.99)	0.06(0,0.21)	0.05(0,0.22)	0.89(0.78,1.02)	0.11(0.01,0.21)
cg24681499	0.376158621266762	0.219482165583845	ADE	ADE	0.02(0,0.4)	0.32(0,0.42)	0.66(0.58,0.7)	0.02(0,0.37)	0.29(0,0.4)	0.6(0.52,0.69)	0.34(0.3,0.42)
cg24720038	0.407891483932184	0.216899277699672	ADE	ADE	0.26(0,0.48)	0.15(0,0.49)	0.59(0.51,0.68)	0.26(0,0.5)	0.15(0,0.51)	0.58(0.51,0.67)	0.41(0.32,0.49)
cg24744557	0.472866473934206	-0.0425355	ADE	ADE	0(0,0.23)	0.46(0.21,0.53)	0.54(0.47,0.62)	0(0,0)	0.46(0.21,0.56)	0.54(0.47,0.62)	0.46(0.38,0.53)
cg24750752	0.423636291792644	0.349701582699016	ACE	ACE	0.19(0,0.45)	0.18(0,0.4)	0.62(0.54,0.71)	0.18(0,0.43)	0.16(0,0.38)	0.57(0.5,0.66)	0.19(0,0.45)
cg24834637	0.0189349103963769	0.229866982110045	ACE	ACE	0(0,0.12)	0.07(0,0.15)	0.93(0.85,1)	0(0,0)	0.07(0,0.15)	0.93(0.83,1.05)	0(0,0.12)
cg24945462	0.581180534920977	0.212962971853428	ADE	ADE	0(0,0.53)	0.56(0.03,0.62)	0.44(0.38,0.51)	0(0,0)	0.52(0.05,0.62)	0.41(0.36,0.47)	0.56(0.49,0.62)
cg24954168	0.145738117150121	0.0764968756658126	ADE	ADE	0.07(0,0.23)	0.06(0,0.24)	0.87(0.76,0.97)	0.07(0,0.23)	0.06(0,0.24)	0.84(0.74,0.97)	0.13(0.03,0.24)
cg25023095	0.327087381703542	0.205456875627659	ADE	ADE	0.1(0,0.35)	0.17(0,0.36)	0.73(0.64,0.83)	0.09(0,0.33)	0.15(0,0.34)	0.66(0.58,0.76)	0.27(0.17,0.36)
cg25124943	0.296924383371093	0.0358523309315733	ADE	ADE	0(0,0.35)	0.31(0,0.4)	0.69(0.6,0.79)	0(0,0)	0.31(0,0.42)	0.69(0.6,0.8)	0.31(0.21,0.4)
cg25153726	0.117947765952082	0.0728069778112428	ADE	ADE	0.09(0,0.19)	0.01(0,0.2)	0.9(0.8,1)	0.09(0,0.19)	0.01(0,0.2)	0.88(0.77,1)	0.1(0,0.2)
cg25178683	0.72320670981798	0.347832222560079	ADE	ADE	0.65(0.06,0.75)	0.06(0,0.65)	0.29(0.25,0.34)	0.63(0.06,0.79)	0.06(0,0.63)	0.28(0.24,0.32)	0.71(0.66,0.75)
cg25213452	0.458870441703267	0.22440647244033	ADE	ADE	0.33(0,0.5)	0.09(0,0.49)	0.58(0.5,0.66)	0.32(0,0.51)	0.09(0,0.5)	0.56(0.49,0.64)	0.42(0.34,0.5)
cg25217710	0.369039026312912	0.193219397748091	ADE	ADE	0.31(0,0.44)	0.06(0,0.44)	0.63(0.55,0.71)	0.3(0,0.46)	0.06(0,0.45)	0.63(0.54,0.72)	0.37(0.29,0.45)
cg25250013	0.577161882102991	0.412879276612211	ACE	ACE	0.5(0.22,0.61)	0.04(0,0.3)	0.46(0.39,0.53)	0.44(0.19,0.57)	0.03(0,0.26)	0.4(0.35,0.46)	0.5(0.22,0.61)
cg25251738	0.188895431776412	0.0777209884268558	ADE	ADE	0.04(0,0.26)	0.14(0,0.28)	0.82(0.72,0.92)	0.04(0,0.27)	0.14(0,0.28)	0.81(0.71,0.93)	0.18(0.08,0.28)
cg25607249	0.536396663889142	0.373592807277368	ACE	ACE	0.32(0.01,0.53)	0.15(0,0.43)	0.53(0.46,0.61)	0.28(0.01,0.49)	0.13(0,0.39)	0.47(0.41,0.54)	0.32(0.01,0.53)
cg25639557	0.013861931355039	-0.0209824	ADE	ADE	0(0,0.1)	0.01(0,0.11)	0.99(0.89,1)	0(0,0)	0.01(0,0.11)	0.99(0.86,1.09)	0.01(0,0.11)
cg25652701	0.348692760502614	0.116864529971885	ADE	ADE	0(0,0.38)	0.34(0,0.42)	0.66(0.58,0.74)	0(0,0)	0.33(0,0.43)	0.65(0.56,0.74)	0.34(0.26,0.42)
cg25695172	0.164809470274857	0.0298983114686699	ADE	ADE	0(0,0.24)	0.17(0,0.26)	0.83(0.74,0.93)	0(0,0)	0.17(0,0.27)	0.83(0.73,0.96)	0.17(0.07,0.26)
cg25757598	0.0732536305195033	0.124565240867348	ACE	ACE	0(0,0.15)	0.07(0,0.15)	0.93(0.85,1)	0(0,0)	0.06(0,0.15)	0.91(0.81,1.03)	0(0,0.15)
cg25817701	0.484874377114981	0.350465275627572	ADE	ADE	0.48(0,0.55)	0(0,0.52)	0.52(0.45,0.6)	0.44(0,0.54)	0(0,0)	0.48(0.42,0.56)	0.48(0.4,0.55)
cg26118045	0.479514403162333	0.377975083555868	ACE	ACE	0.33(0,0.52)	0.11(0,0.43)	0.55(0.48,0.64)	0.31(0,0.51)	0.1(0,0.4)	0.51(0.44,0.59)	0.33 (0.00, 0.52)
cg26118759	0.205828869299841	0.19369097727328	ACE	ACE	0.05(0,0.3)	0.15(0,0.28)	0.8(0.7,0.89)	0.05(0,0.31)	0.16(0,0.3)	0.81(0.71,0.93)	0.05 (0.00, 0.30)
cg26257082	0.431827506990638	0.347229696036023	ACE	ACE	0.36(0.08,0.49)	0.05(0,0.3)	0.6(0.51,0.62)	0.32(0.06,0.46)	0.04(0,0.27)	0.54(0.47,0.62)	0.36(0.08,0.49)
cg26312965	0.281997365918465	0.0333009580448478	ADE	ADE	0(0,0.31)	0.27(0,0.36)	0.73(0.64,0.8)	0(0,0)	0.26(0,0.37)	0.72(0.63,0.83)	0.27(0.2,0.36)
cg26315417	0.112686625105175	0.193428408405583	ACE	ACE	0(0,0.2)	0.13(0,0.21)	0.87(0.79,0.94)	0(0,0)	0.13(0.06,0.22)	0.86(0.76,0.97)	0(0,0.2)
cg26315985	0.312135460357102	0.198723984083263	ACE	ACE	0.23(0,0.39)	0.07(0,0.33)	0.7(0.61,0.78)	0.22(0,0.4)	0.07(0,0.33)	0.69(0.6,0.79)	0.23(0,0.39)
cg26347007	0.103753037457762	-0.174223	ADE	ADE	0(0,0.14)	0.08(0,0.17)	0.92(0.83,1)	0(0,0)	0.08(0,0.18)	0.92(0.81,1.05)	0.08(0,0.17)
cg26354221	0.400343112812438	0.220714861099288	ADE	ADE	0.28(0,0.45)	0.09(0,0.45)	0.63(0.55,0.7)	0.27(0,0.45)	0.09(0,0.44)	0.6(0.52,0.69)	0.37(0.3,0.45)
cg26399994	0.361064576246252	0.158286033609576	ADE	ADE	0.07(0,0.4)	0.27(0,0.42)	0.67(0.58,0.76)	0.06(0,0.4)	0.25(0,0.42)	0.64(0.56,0.73)	0.34(0.24,0.42)
cg26401796	0.219304955634762	0.305454749382828	ACE	ACE	0(0,0.24)	0.2(0,0.28)	0.8(0.72,0.88)	0(0,0)	0.19(0,0.28)	0.76(0.67,0.86)	0(0,0.24)
cg26403843	0.76956159375995	0.3093822823441	ADE	ADE	0.53(0,0.79)	0.23(0,0.77)	0.25(0.21,0.29)	0.5(0,0.82)	0.22(0,0.76)	0.23(0.2,0.27)	0.76(0.71,0.79)
cg26405097	0.537112411571586	0.374621250547572	ADE	ADE	0.43(0,0.54)	0.04(0,0.53)	0.53(0.46,0.6)	0.37(0,0.5)	0.04(0,0.48)	0.45(0.4,0.52)	0.47(0.4,0.54)
cg26409712	0.436854526775132	0.138834290801397	ADE	ADE	0.03(0,0.49)	0.42(0,0.53)	0.55(0.47,0.62)	0.03(0,0.51)	0.43(0,0.56)	0.55(0.48,0.64)	0.45(0.38,0.53)
cg26446803	0.440307197291015	0.288216772139676	ACE	ACE	0.31(0.01,0.51)	0.12(0,0.39)	0.57(0.49,0.65)	0.31(0.01,0.53)	0.12(0,0.39)	0.56(0.49,0.65)	0.31(0.01,0.51)
cg26562921	0.472541988146698	0.300691571545907	ADE	ADE	0(0,0.4)	0.37(0,0.45)	0.63(0.55,0.72)	0(0,0)	0.3(0,0.38)	0.52(0.45,0.59)	0.37(0.28,0.45)
cg26640901	0.423691093412972	0.339988984247436	ACE	ACE	0.19(0,0.48)	0.24(0,0.45)	0.57(0.5,0.66)	0.19(0,0.49)	0.24(0,0.47)	0.57(0.5,0.66)	0.19(0,0.48)
cg26651978	0.639484860888456	0.223094299157802	ADE	ADE	0.15(0,0.65)	0.47(0,0.68)	0.38(0.32,0.44)	0.15(0,0.66)	0.45(0,0.7)	0.36(0.32,0.42)	0.62(0.56,0.68)
cg26661640	0.665483565642804	0.172019306900012	ADE	ADE	0(0,0.43)	0.65(0.19,0.7)	0.35(0.3,0.41)	0(0,0)	0.63(0.18,0.73)	0.34(0.3,0.39)	0.65(0.59,0.7)
cg26662102	0.194640743035888	0.0429958141968019	ADE	ADE	0.04(0,0.25)	0.13(0,0.26)	0.83(0.74,0.93)	0.04(0,0.26)	0.13(0,0.26)	0.82(0.72,0.94)	0.17(0.07,0.26)
cg26663590	0.438567358352372	0.221466665473068	ACE	ACE	0.44(0.13,0.51)	0(0,0.28)	0.56(0.49,0.64)	0.44(0.13,0.54)	0(0,0)	0.56(0.49,0.65)	0.44(0.13,0.51)
cg26673195	0.432917892791629	0.235593797037954	ADE	ADE	0.1(0,0.42)	0.25(0,0.43)	0.65(0.57,0.74)	0.09(0,0.38)	0.22(0,0.39)	0.57(0.5,0.65)	0.35(0.26,0.43)
cg26687842	0.519650276586238	0.249984999235336	ADE	ADE	0.38(0,0.57)	0.13(0,0.56)	0.49(0.43,0.57)	0.37(0,0.59)	0.12(0,0.57)	0.48(0.42,0.55)	0.51(0.43,0.57)
cg26695387	0.562979828902688	0.400632822143361	ACE	ACE	0.37(0.07,0.54)	0.1(0,0.37)	0.53(0.46,0.61)	0.31(0.06,0.47)	0.08(0,0.31)	0.44(0.39,0.51)	0.37(0.07,0.54)
cg26736341	0.391180643394864	0.411349444288025	ACE	ACE	0.01(0,0.34)	0.34(0.04,0.42)	0.66(0.57,0.73)	0.01(0,0.31)	0.31(0.04,0.4)	0.61(0.53,0.69)	0.01(0,0.34)
cg26766064	0.456017323329786	0.284254602922478	ACE	ACE	0.37(0.05,0.47)	0.02(0,0.31)	0.61(0.53,0.64)	0.33(0.08,0.44)	0.02(0,0.28)	0.54(0.47,0.62)	0.37(0.05,0.47)
cg26800893	0.394711412455535	0.035708488861795	ADE	ADE	0(0,0.38)	0.39(0,0.47)	0.61(0.53,0.7)	0(0,0)	0.39(0,0.5)	0.61(0.53,0.7)	0.39(0.3,0.47)
cg26836479	0.397868780871322	0.208937627666426	ACE	ACE	0.31(0,0.44)	0.05(0,0.35)	0.64(0.56,0.72)	0.29(0,0.44)	0.05(0,0.34)	0.61(0.53,0.7)	0.31(0,0.44)
cg26912636	0.614274799399119	0.349479763757521	ADE	ADE	0.37(0,0.62)	0.2(0,0.62)	0.43(0.37,0.5)	0.32(0,0.58)	0.18(0,0.57)	0.38(0.33,0.44)	0.57(0.5,0.63)
cg26950531	0.671782423205775	0.277072120148372	ADE	ADE	0.53(0,0.7)	0.12(0,0.68)	0.34(0.29,0.4)	0.5(0,0.71)	0.11(0,0.64)	0.32(0.28,0.37)	0.65(0.6,0.71)
cg26955383	0.899209764891409	0.416440895635288	ADE	ADE	0.64(0.16,0.91)	0.25(0,0.79)	0.1(0.09,0.12)	0.64(0.14,0.99)	0.25(0,0.78)	0.1(0.09,0.12)	0.89(0.88,0.91)
cg26980692	0.486253001070054	0.228582621654197	ADE	ADE	0.27(0,0.52)	0.19(0,0.52)	0.54(0.47,0.63)	0.25(0,0.52)	0.18(0,0.52)	0.51(0.45,0.59)	0.46(0.37,0.53)
cg27023597	0.359949025997786	0.191948123287318	ACE	ACE	0.27(0,0.42)	0.07(0,0.35)	0.66(0.58,0.74)	0.27(0,0.44)	0.07(0,0.36)	0.65(0.57,0.75)	0.27(0,0.42)
cg27037013	0.620099333723064	0.240788267466682	ADE	ADE	0.24(0,0.64)	0.36(0,0.65)	0.4(0.34,0.47)	0.23(0,0.65)	0.34(0,0.67)	0.38(0.33,0.44)	0.6(0.53,0.66)
cg27050612	0.335241789802062	0.323665374138366	ACE	ACE	0.01(0,0.34)	0.31(0.01,0.39)	0.68(0.59,0.71)	0.01(0,0.34)	0.3(0.02,0.4)	0.65(0.57,0.74)	0.01(0,0.34)
cg27063372	0.257845547736355	0.103004317514003	ADE	ADE	0.14(0,0.33)	0.12(0,0.34)	0.75(0.66,0.84)	0.14(0,0.35)	0.12(0,0.35)	0.74(0.65,0.85)	0.26(0.16,0.34)
cg27108889	0.617783676191789	0.254970586663587	ADE	ADE	0.24(0,0.63)	0.34(0,0.64)	0.41(0.35,0.48)	0.22(0,0.61)	0.32(0,0.63)	0.38(0.33,0.44)	0.58(0.52,0.65)
cg27115863	0.602749283072109	0.516334268399538	ACE	ACE	0.3(0.04,0.62)	0.3(0,0.54)	0.4(0.34,0.47)	0.29(0.06,0.6)	0.29(0,0.53)	0.39(0.34,0.45)	0.30 (0.04, 0.62)
cg27120405	0.565038242769608	0.136668974175454	ADE	ADE	0(0,0.58)	0.56(0,0.62)	0.44(0.38,0.51)	0(0,0)	0.56(0,0.66)	0.44(0.38,0.5)	0.56(0.49,0.62)
cg27147615	0.427103794593257	0.258651882994661	ACE	ACE	0.36(0.03,0.49)	0.05(0,0.35)	0.59(0.51,0.67)	0.35(0.07,0.5)	0.05(0,0.34)	0.57(0.5,0.66)	0.36(0.03,0.49)
cg27184903	0.491092846355687	0.330994568966367	ACE	ACE	0.42(0.17,0.57)	0.08(0,0.32)	0.5(0.43,0.58)	0.42(0.24,0.6)	0.08(0,0.32)	0.49(0.43,0.57)	0.42(0.17,0.57)
cg27243685	0.4775756562892	0.148181018023213	ADE	ADE	0.16(0,0.52)	0.31(0,0.54)	0.53(0.46,0.61)	0.16(0,0.55)	0.3(0,0.56)	0.53(0.46,0.61)	0.47(0.39,0.54)
cg27247382	0.0308625495118056	0.0858916922915627	ACE	ACE	0(0,0.14)	0.05(0,0.13)	0.95(0.87,1)	0(0,0)	0.04(0,0.13)	0.95(0.84,1.07)	0(0,0.14)
cg27262054	0.803027582606371	0.311448272992994	ADE	ADE	0.46(0,0.82)	0.34(0,0.82)	0.2(0.17,0.24)	0.45(0,0.88)	0.33(0,0.85)	0.2(0.17,0.23)	0.8(0.76,0.83)
cg27288091	0.250549591906087	0.064633181187065	ADE	ADE	0(0,0.31)	0.24(0,0.33)	0.76(0.67,0.86)	0(0,0)	0.23(0,0.34)	0.75(0.66,0.87)	0.24(0.14,0.33)
cg27298324	0.313305505514778	0.158845647922115	ADE	ADE	0.04(0,0.35)	0.24(0,0.37)	0.72(0.63,0.82)	0.04(0,0.34)	0.22(0,0.36)	0.67(0.58,0.77)	0.28(0.18,0.37)
cg27320734	0.0333678402157643	0.100231830860136	ACE	ACE	0(0,0.13)	0.05(0,0.13)	0.95(0.87,1)	0(0,0)	0.05(0,0.13)	0.94(0.83,1.06)	0(0,0.13)
cg27367170	0.302928064910246	0.226227895951941	ACE	ACE	0.19(0,0.37)	0.09(0,0.32)	0.72(0.63,0.81)	0.19(0,0.37)	0.08(0,0.32)	0.69(0.61,0.8)	0.19(0,0.37)
cg27493411	0.465576711847933	0.286752734597901	ACE	ACE	0.41(0.17,0.55)	0.07(0,0.33)	0.53(0.45,0.61)	0.41(0.15,0.58)	0.07(0,0.33)	0.53(0.46,0.61)	0.41(0.17,0.55)
cg27547344	0.457441244400053	0.207090986409313	ADE	ADE	0.15(0,0.5)	0.29(0,0.52)	0.56(0.48,0.64)	0.15(0,0.49)	0.27(0,0.52)	0.52(0.45,0.61)	0.44(0.36,0.52)
cg27571769	0.53589165302198	0.458570575247443	ACE	ACE	0.35(0.07,0.54)	0.12(0,0.37)	0.53(0.45,0.61)	0.3(0.05,0.48)	0.1(0,0.32)	0.45(0.39,0.51)	0.35(0.07,0.54)
cg27573549	0.261517302084685	-0.00529017	ADE	ADE	0(0,0.28)	0.24(0,0.33)	0.76(0.67,0.86)	0(0,0)	0.24(0,0.34)	0.75(0.66,0.86)	0.24(0.14,0.33)
cg27577928	0.280984478522595	0.0462576767322862	ADE	ADE	0(0,0.31)	0.24(0,0.33)	0.76(0.67,0.84)	0(0,0)	0.23(0,0.33)	0.73(0.64,0.83)	0.24(0.16,0.33)
cg27614723	0.427420192571392	0.202472086803613	ACE	ACE	0.35(0.03,0.47)	0.04(0,0.33)	0.61(0.53,0.69)	0.33(0.03,0.47)	0.04(0,0.31)	0.58(0.51,0.67)	0.35(0.03,0.47)
*rMZ, twin correlations between monozygotic twins; rDZ, twin correlations between dizygotic twins; model1, best-fitting saturated models; model2, best-fitting submodels; a2, additive genetic effect; c2, common environmental effect; d2, nonadditive genetic effect; e2, unique environmental effect; h2, broad-sense heritability; A, additive genetic variance component; C, common environmental variance…

## Sheet: Supplementary Table6
Supplementary Table6. Parameter estimates in best-fitting univariate models for obesity-associated CpGs at baseline and follow-up
	Baseline												Follow-up
CpG	rMZ	rDZ	model1	model2	a2	c2 or d2	e2	A	C or D	E	AIC1	AIC2	rMZ	rDZ	model1	model2	a2	c2 or d2	e2	A	C or D	E	AIC1	AIC2
cg00010853	0.64823205772491	-0.0541249	ADE	ADE	0(0,0.48)	0.58(0.08,0.69)	0.42(0.31,0.42)	0(0,0)	0.56(0.08,1)	0.41(0,0.55)	822.701017829711	827.420160626671	0.521861632878761	0.0973341845280164	ADE	ADE	0(0,0.57)	0.5(0.34,0.63)	0.5(0.37,0.5)	0(0,0)	0.48(0,1)	0.47(0,0.63)	843.481760990845	845.666548179254
cg00019151	0.096536978927506	-0.168488	ADE	uniE	NA	NA	1(1,1)	NA	NA	0.98(0.84,1.16)	865.863745347241	866.031672606381	0.0417532174449827	-0.0802543	ADE	uniE	NA	NA	1(1,1)	NA	NA	0.98(0.84,1.15)	881.640571748768	881.662101317905
cg00050692	0.53422013439762	0.285097032854903	ACE	AE	0.49(0.34,0.61)	NA	0.51(0.39,0.66)	0.47(0.31,0.67)	0(0,0)	0.49(0.38,0.65)	831.508163521795	831.923636539207	0.544146409299266	-0.0626269	ADE	ADE	0(0,0.48)	0.52(0.02,0.65)	0.48(0.35,0.48)	0(0,0)	0.5(0.02,1)	0.45(0,1)	842.368310239669	846.411106712815
cg00134210	0.627469960767348	0.39037105726097	ACE	AE	0.62(0.48,0.73)	NA	0.38(0.27,0.52)	0.57(0.4,0.77)	0(0,0)	0.34(0.26,0.46)	791.403509588269	791.406484407799	0.436886015040678	0.257826479684851	ACE	CE	NA	0.35(0.21,0.48)	0.65(0.52,0.79)	NA	0.32(0.19,0.49)	0.6(0.48,0.75)	841.871942098684	842.456750725176
cg00171729	0.236179051495753	0.205263383289209	ACE	CE	NA	0.22(0.07,0.37)	0.78(0.63,0.93)	NA	0.22(0.07,0.39)	0.77(0.62,0.97)	858.621758787514	859.466791722455	0.287644977385005	0.123377978312172	ACE	AE	0.28(0.1,0.44)	NA	0.72(0.56,0.9)	0.27(0.09,0.46)	0(0,0)	0.7(0.55,0.92)	871.390987746195	871.404586904362
cg00189389	0.226985398820355	0.80517096504469	ACE	CE	NA	0.62(0.51,0.71)	0.38(0.29,0.49)	NA	0.61(0.45,0.82)	0.37(0.3,0.47)	793.171360183049	818.655371993334	0.288168352509826	0.699204077808268	ACE	CE	NA	0.47(0.33,0.58)	0.53(0.42,0.67)	NA	0.45(0.3,0.64)	0.51(0.41,0.64)	836.196597383912	850.264899837152
cg00193021	0.33436822153659	0.00961337624397948	ADE	ADE	0(0,0.35)	0.36(0,0.57)	0.64(0.43,0.64)	0(0,0)	0.34(0,1)	0.61(0,0.9)	841.325950917093	843.964373703324	0.321203488408131	0.00215694600833572	ADE	AE	0.23(0.04,0.4)	NA	0.77(0.6,0.77)	0.2(0.04,0.39)	0(0,0)	0.7(0.55,0.91)	850.914901300177	851.862707061877
cg00214970	0.621265387385849	-0.085946	ADE	ADE	0(0,0.29)	0.64(0.34,0.75)	0.36(0.25,0.36)	0(0,0)	0.65(0.33,1)	0.36(0,1)	824.70578535638	834.364873994713	0.539358704547005	0.176358908160744	ADE	AE	0.54(0.37,0.67)	NA	0.46(0.33,0.46)	0.53(0.34,0.76)	0(0,0)	0.46(0.35,0.62)	847.056820391653	848.850582569197
cg00220721	0.697976874215368	0.348298293705655	ADE	AE	0.7(0.58,0.78)	NA	0.3(0.22,0.3)	0.71(0.53,0.93)	0(0,0)	0.31(0.23,0.41)	805.654152865099	805.778743297921	0.560287450469006	0.212954227958393	ADE	AE	0.55(0.4,0.67)	NA	0.45(0.33,0.45)	0.54(0.36,0.76)	0(0,0)	0.45(0.34,0.59)	845.565039400056	846.178453513815
cg00222799	0.610363951269025	0.467003004873278	ACE	AE	0.66(0.54,0.75)	NA	0.34(0.25,0.46)	0.63(0.46,0.83)	0(0,0)	0.32(0.25,0.43)	796.398	797.263431684689	0.558499717097502	0.409586613521806	ACE	AE	0.58(0.44,0.69)	NA	0.42(0.31,0.56)	0.57(0.4,0.78)	0(0,0)	0.42(0.32,0.55)	840.242959129218	840.870759347935
cg00234046	0.726378952596422	0.376377391732399	ADE	AE	0.74(0.63,0.81)	NA	0.26(0.19,0.26)	0.73(0.55,0.95)	0(0,0)	0.26(0.2,0.35)	786.886712892036	787.289029378935	0.764380112961801	0.414221686466012	ADE	AE	0.77(0.67,0.83)	NA	0.23(0.17,0.23)	0.74(0.57,0.96)	0(0,0)	0.23(0.17,0.31)	786.127285286558	786.60536912428
cg00234616	0.510278635811094	0.303836556832645	ACE	AE	0.36(0.18,0.52)	NA	0.64(0.48,0.82)	0.25(0.12,0.4)	0(0,0)	0.44(0.34,0.58)	743.235355248413	743.61912526915	0.436446968612848	0.178899	ACE	CE	NA	0.26(0.11,0.4)	0.74(0.6,0.89)	NA	0.21(0.09,0.36)	0.59(0.48,0.75)	810.265850445433	810.616947083205
cg00390784	0.0111199326246828	0.0764402190882995	ACE	uniE	NA	NA	1(1,1)	NA	NA	0.98(0.84,1.16)	864.981461041164	865.096778192905	0.260639299778597	0.292108662705498	ACE	CE	NA	0.27(0.12,0.41)	0.73(0.59,0.88)	NA	0.25(0.21,0.42)	0.68(0.55,0.86)	856.18249325883	857.332842725403
cg00442282	0.528914565905775	0.298539181817096	ADE	AE	0.54(0.39,0.67)	NA	0.46(0.33,0.46)	0.53(0.35,0.74)	0(0,0)	0.44(0.34,0.59)	825.838114900798	826.023173086843	0.41593166759673	0.00674713784371977	ADE	ADE	0(0,0.46)	0.4(0,0.56)	0.6(0.44,0.6)	0(0,0)	0.4(0,1)	0.6(0,1)	871.609038818126	873.933505904546
cg00502932	0.182293312557565	0.0150921304033201	ADE	uniE	NA	NA	1(1,1)	NA	NA	0.95(0.81,1.11)	852.991948900288	853.380871842585	0.0909738337401903	0.192297166912785	ACE	CE	NA	0.12(0,0.28)	0.88(0.72,1)	NA	0.12(0,0.29)	0.87(0.7,1.09)	882.511291548285	883.204206095753
cg00547480	0.73275350413624	0.208694326792164	ADE	AE	0.66(0.54,0.75)	NA	0.34(0.25,0.34)	0.62(0.45,0.82)	0(0,0)	0.32(0.24,0.42)	789.688470172201	790.249286547954	0.498207237871439	0.118945373300691	ADE	AE	0.39(0.22,0.53)	NA	0.61(0.47,0.61)	0.36(0.19,0.54)	0(0,0)	0.56(0.44,0.73)	842.914410949277	843.776657421378
cg00574958	-0.047155	0.229553788702435	ACE	uniE	NA	NA	1(1,1)	NA	NA	1(0.86,1.18)	871.298179064695	871.298179106496	0.443063258942054	0.128680703554826	ADE	AE	0.39(0.21,0.54)	NA	0.61(0.46,0.61)	0.37(0.37,0.58)	0(0,0)	0.59(0.45,0.78)	856.588879625655	857.409270318522
cg00583068	0.592838280871433	-0.0813378	ADE	ADE	0(0,0.56)	0.53(0,0.65)	0.47(0.35,0.47)	0(0,0)	0.51(0,1)	0.44(0,1)	825.486393663358	828.844685338574	0.383664900502098	0.336571837069618	ACE	CE	NA	0.36(0.24,0.49)	0.64(0.51,0.79)	NA	0.34(0.19,0.52)	0.61(0.49,0.77)	852.570777759059	853.948037264262
cg00585790	0.423120986779865	0.2534015220366	ADE	ADE	0(0,0.53)	0.6(0.01,0.73)	0.4(0.27,0.4)	0(0,0)	0.6(0.01,1)	0.41(0,0.59)	832.584914950766	836.531137157202	0.429837964660651	0.306007208050965	ACE	AE	0.43(0.31,0.57)	NA	0.57(0.43,0.75)	0.41(0.23,0.61)	0(0,0)	0.55(0.42,0.72)	851.432078886436	851.785108813899
cg00604840	0.404432806376227	0.353844177827092	ACE	CE	NA	0.34(0.19,0.47)	0.66(0.53,0.81)	NA	0.33(0.18,0.51)	0.63(0.51,0.8)	840.023695124641	841.021691092062	0.342111255029402	0.0509394651039207	ADE	AE	0.3(0.11,0.46)	NA	0.7(0.54,0.7)	0.29(0.17,0.49)	0(0,0)	0.69(0.53,0.9)	870.097575876266	870.679555370798
cg00608661	0.250982876809154	0.223300489044573	ACE	AE	0.28(0.09,0.45)	NA	0.72(0.55,0.91)	0.27(0.08,0.47)	0(0,0)	0.7(0.54,0.92)	852.028512264357	852.187718815245	0.369699312989643	0.12641489364817	ADE	AE	0.35(0.16,0.51)	NA	0.65(0.49,0.65)	0.33(0.16,0.54)	0(0,0)	0.63(0.48,0.83)	861.796845392716	862.142558889172
cg00701951	0.665864090446107	0.329166464119071	ADE	AE	0.63(0.5,0.73)	NA	0.37(0.27,0.37)	0.62(0.45,0.83)	0(0,0)	0.37(0.28,0.49)	815.036615314318	815.037646291551	0.452960172916225	0.351125187769731	ACE	AE	0.49(0.34,0.62)	NA	0.51(0.38,0.66)	0.49(0.31,0.69)	0(0,0)	0.51(0.39,0.67)	855.693239221549	856.241019055317
cg00705661	0.557194258115678	0.299962995474329	ADE	AE	0.57(0.44,0.69)	NA	0.43(0.31,0.43)	0.57(0.39,0.78)	0(0,0)	0.42(0.32,0.57)	826.761628107241	826.865600940862	0.398778130290963	0.0402981230021192	ADE	AE	0.37(0.21,0.52)	NA	0.63(0.48,0.63)	0.36(0.18,0.57)	0(0,0)	0.63(0.49,0.83)	869.649499000924	870.899749061511
cg00714874	0.166798322602397	0.291887939396289	ACE	CE	NA	0.13(0,0.28)	0.87(0.72,1)	NA	0.12(0,0.27)	0.79(0.64,1)	840.576896175894	841.760798178877	0.225949828528337	0.0762752300165755	ADE	AE	0.2(0.02,0.38)	NA	0.8(0.62,0.8)	0.2(0.01,0.4)	0(0,0)	0.78(0.61,1.02)	878.073576800562	878.111128615046
cg00718518	0.459725448960017	0.1489977491166	ADE	AE	0.4(0.23,0.55)	NA	0.6(0.45,0.6)	0.39(0.3,0.59)	0(0,0)	0.57(0.44,0.76)	840.597693698756	841.180004340051	0.376326018515434	0.127336941068541	ADE	AE	0.33(0.15,0.48)	NA	0.67(0.52,0.67)	0.31(0.14,0.51)	0(0,0)	0.65(0.5,0.85)	861.736585984886	862.551753568838
cg00741986	0.591398655696743	0.184298340764328	ADE	ADE	0(0,0.57)	0.61(0.02,0.72)	0.39(0.28,0.39)	0(0,0)	0.58(0.02,1)	0.37(0,1)	810.915908585945	814.95906804647	0.675017126513852	0.237670639775686	ADE	AE	0.62(0.48,0.72)	NA	0.38(0.28,0.38)	0.59(0.42,0.8)	0(0,0)	0.36(0.27,0.48)	819.717737861111	820.74263621681
cg00748195	0.575315790200961	-0.11716	ADE	ADE	0(0,0.35)	0.56(0.18,0.68)	0.44(0.32,0.44)	0(0,0)	0.56(0.18,1)	0.45(0,1)	838.770600736142	845.096499692616	0.303271108902445	0.137636962277654	ADE	AE	0.32(0.12,0.5)	NA	0.68(0.5,0.68)	0.32(0.12,0.54)	0(0,0)	0.67(0.51,0.89)	871.89472446268	872.172821501139
cg00821731	0.357850030296303	0.219915606062749	ACE	CE	NA	0.3(0.14,0.43)	0.7(0.57,0.86)	NA	0.28(0.13,0.45)	0.66(0.53,0.84)	838.099253376623	839.627486354007	0.339437226402955	0.221542353769029	ACE	CE	NA	0.28(0.13,0.42)	0.72(0.58,0.87)	NA	0.27(0.12,0.45)	0.71(0.57,0.89)	868.438877421116	868.727000253528
cg00826902	0.440506199413356	0.358096996615279	ACE	CE	NA	0.37(0.22,0.5)	0.63(0.5,0.78)	NA	0.36(0.21,0.55)	0.62(0.5,0.78)	843.462170420683	844.818624553657	0.397135334916179	0.404476646875997	ACE	CE	NA	0.39(0.25,0.52)	0.61(0.48,0.75)	NA	0.39(0.25,0.57)	0.6(0.49,0.76)	858.635614004184	862.036175640275
cg00863378	0.472497771338426	0.291053428257118	ADE	AE	0.51(0.33,0.65)	NA	0.49(0.35,0.49)	0.51(0.31,0.74)	0(0,0)	0.48(0.36,0.66)	836.994400693789	837.225269306946	0.337980335301496	0.161668967872611	ADE	AE	0.28(0.11,0.44)	NA	0.72(0.56,0.72)	0.27(0.11,0.45)	0(0,0)	0.68(0.53,0.87)	861.569306858745	861.596150485078
cg00871207	0.149941949698472	-0.00997938	ADE	ADE	0(0,0.26)	0.61(0.37,0.75)	0.39(0.25,0.39)	0(0,0)	0.68(0.26,1)	0.43(0,0.59)	858.554769983871	865.083851821494	0.218049340509516	0.344553803021827	ACE	CE	NA	0.22(0.07,0.36)	0.78(0.64,0.93)	NA	0.21(0.09,0.37)	0.74(0.6,0.93)	863.13947993947	864.672516939427
cg00916899	0.454640030389528	0.321446240603311	ACE	AE	0.37(0.17,0.53)	NA	0.63(0.47,0.82)	0.3(0.24,0.49)	0(0,0)	0.53(0.4,0.7)	800.174514035886	800.22636784541	0.493306006735196	0.177692320322504	ADE	AE	0.36(0.38,0.52)	NA	0.64(0.48,0.64)	0.3(0.15,0.48)	0(0,0)	0.53(0.41,0.7)	813.151965987085	814.627928706148
cg00919013	0.233605750804607	0.344148062737986	ACE	CE	NA	0.26(0.12,0.41)	0.74(0.59,0.88)	NA	0.25(0.14,0.42)	0.7(0.56,0.88)	843.032347880547	845.682291854514	0.272305036015068	0.233904515727011	ACE	AE	0.25(0.05,0.43)	NA	0.75(0.57,0.95)	0.23(0.13,0.43)	0(0,0)	0.69(0.53,0.91)	855.203427795413	855.278485625798
cg00921350	0.373160314159821	0.436260630705769	ACE	CE	NA	0.29(0.15,0.43)	0.71(0.57,0.85)	NA	0.26(0.12,0.42)	0.62(0.5,0.78)	818.160554133156	819.824509855427	0.635323023759826	0.227095867679387	ADE	ADE	0(0,0.68)	0.62(0,0.73)	0.38(0.27,0.38)	0(0,0)	0.58(0,1)	0.35(0,0.47)	820.354624163678	822.736836204319
cg00937359	0.364483333280873	0.272806975193761	ACE	CE	NA	0.32(0.17,0.45)	0.68(0.55,0.83)	NA	0.3(0.15,0.48)	0.65(0.52,0.82)	838.695802090353	839.150066907103	0.127636158510599	0.279320947265784	ACE	CE	NA	0.17(0.01,0.32)	0.83(0.68,0.99)	NA	0.16(0.01,0.33)	0.81(0.65,1.02)	874.314066817452	875.693335733049
cg00960906	0.414722665081925	0.237265450047028	ACE	AE	0.41(0.24,0.55)	NA	0.59(0.45,0.76)	0.4(0.23,0.61)	0(0,0)	0.58(0.45,0.76)	846.618348433716	846.71130784586	0.609462722335745	0.403703984208487	ACE	AE	0.58(0.45,0.69)	NA	0.42(0.31,0.55)	0.56(0.39,0.75)	0(0,0)	0.4(0.31,0.52)	829.386505979488	829.863038244902
cg00973118	0.799345309275381	0.549303478219183	ACE	AE	0.79(0.7,0.85)	NA	0.21(0.15,0.3)	0.75(0.59,0.96)	0(0,0)	0.2(0.16,0.27)	759.210388323727	760.625620893622	0.723397219455835	0.439730089344377	ACE	AE	0.72(0.62,0.8)	NA	0.28(0.2,0.38)	0.69(0.53,0.9)	0(0,0)	0.27(0.21,0.36)	799.440593022202	799.743475364635
cg01048810	0.532961854343691	0.219978412714324	ADE	AE	0.52(0.36,0.65)	NA	0.48(0.35,0.48)	0.51(0.33,0.73)	0(0,0)	0.46(0.35,0.62)	828.572670386022	829.144667889002	0.267196126105356	0.0314778136409943	ADE	AE	0.2(0.01,0.37)	NA	0.8(0.63,0.8)	0.19(0.01,0.39)	0(0,0)	0.77(0.6,1)	871.939912350261	872.282723025077
cg01112778	0.335554813681659	-0.00363386	ADE	ADE	0(0,0.41)	0.36(0,0.54)	0.64(0.46,0.64)	0(0,0)	0.36(0,1)	0.62(0,1)	852.154335356923	854.585103527457	0.358694335778485	0.253850040323658	ACE	AE	0.39(0.24,0.54)	NA	0.61(0.46,0.76)	0.39(0.22,0.6)	0(0,0)	0.6(0.46,0.8)	867.269963495545	867.297669733087
cg01117339	0.182424823704399	0.377163162979873	ACE	CE	NA	0.16(0,0.31)	0.84(0.69,1)	NA	0.15(0,0.32)	0.81(0.65,1.03)	856.751793379673	858.275290847746	0.601636449752375	0.348843239695461	ACE	CE	NA	0.51(0.38,0.62)	0.49(0.38,0.62)	NA	0.48(0.33,0.67)	0.47(0.38,0.59)	823.859444504499	825.417972396655
cg01130991	0.144056167784323	0.220048633352171	ACE	uniE	NA	NA	1(1,1)	NA	NA	0.93(0.8,1.1)	847.426383420126	848.109769092263	0.364673305017501	0.494340854526223	ACE	CE	NA	0.39(0.24,0.51)	0.61(0.49,0.76)	NA	0.36(0.23,0.54)	0.58(0.47,0.73)	844.142590795256	850.043498951491
cg01172150	0.601103566415676	0.532485732802096	ACE	CE	NA	0.54(0.41,0.64)	0.46(0.36,0.59)	NA	0.48(0.34,0.67)	0.42(0.34,0.53)	787.263157942598	791.348	0.547192458806024	0.342692506960606	ACE	AE	0.51(0.35,0.64)	NA	0.49(0.36,0.65)	0.45(0.29,0.64)	0(0,0)	0.44(0.33,0.58)	818.999727241291	819.017979322263
cg01176028	0.527941534813852	0.166926319384569	ADE	AE	0.5(0.32,0.63)	NA	0.5(0.37,0.5)	0.46(0.28,0.67)	0(0,0)	0.47(0.35,0.63)	818.678261499481	819.675210164222	0.327905897819033	0.205116130004874	ACE	CE	NA	0.26(0.1,0.4)	0.74(0.6,0.9)	NA	0.23(0.09,0.4)	0.67(0.54,0.85)	847.164744948165	847.673989535753
cg01243072	0.682314265703435	0.2163399410226	ADE	AE	0.65(0.52,0.75)	NA	0.35(0.25,0.35)	0.62(0.45,0.83)	0(0,0)	0.33(0.25,0.44)	796.670678226342	798.264787887246	0.771833945999118	0.430362453252857	ACE	CE	NA	0.69(0.6,0.77)	0.31(0.23,0.4)	NA	0.6(0.46,0.8)	0.27(0.21,0.34)	743.189354437285	749.40819173926
cg01300684	0.343223750983645	0.219749683849668	ACE	AE	0.31(0.14,0.47)	NA	0.69(0.53,0.86)	0.3(0.12,0.5)	0(0,0)	0.65(0.5,0.86)	844.627282719071	844.673524508478	0.364171094894075	0.17996797577498	ACE	AE	0.3(0.1,0.47)	NA	0.7(0.53,0.9)	0.27(0.08,0.47)	0(0,0)	0.64(0.49,0.85)	848.479936469176	848.487227766389
cg01309328	0.613067757163944	0.332203503271646	ADE	AE	0.53(0.38,0.66)	NA	0.47(0.34,0.47)	0.47(0.31,0.65)	0(0,0)	0.41(0.31,0.54)	795.304586423983	795.310081461023	0.409283019149421	0.199715781930781	ACE	CE	NA	0.3(0.15,0.44)	0.7(0.56,0.85)	NA	0.26(0.13,0.43)	0.62(0.5,0.78)	835.531420910868	836.375106331149
cg01316152	0.36257922320298	0.135374408384481	ADE	AE	0.31(0.14,0.47)	NA	0.69(0.53,0.69)	0.28(0.11,0.48)	0(NA,NA)	0.64(0.49,0.84)	835.303785221629	835.642911413944	0.325782755573789	0.102468500790859	ADE	AE	0.24(0.04,0.42)	NA	0.76(0.58,0.76)	0.22(0.04,0.41)	0(NA,NA)	0.69(0.53,0.91)	850.429724883082	850.81873552877
cg01378158	0.250729941708764	-0.0610935	ADE	AE	0.19(0,0.37)	NA	0.81(0.63,0.81)	0.19(0,0.39)	0(0,0)	0.78(0.61,1.02)	857.510634790657	858.399980706749	0.546170747806666	0.312325193709329	ADE	AE	0.59(0.44,0.7)	NA	0.41(0.3,0.41)	0.59(0.4,0.82)	0(0,0)	0.42(0.31,0.56)	845.902299116315	846.033214444221
cg01378159	0.531321459404676	0.45623140372239	ACE	CE	NA	0.49(0.36,0.6)	0.51(0.4,0.64)	NA	0.47(0.31,0.66)	0.49(0.39,0.62)	816.406332601453	819.083154299411	0.148985094921911	0.14408766897299	ACE	CE	NA	0.12(0,0.27)	0.88(0.73,1)	NA	0.12(0,0.29)	0.87(0.7,1.1)	882.653163702561	882.873268780462
cg01413281	0.586084982058576	-0.01561	ADE	ADE	0(0,0.53)	0.55(0,0.67)	0.45(0.33,0.45)	0(0,0)	0.54(0,1)	0.44(0,0.59)	829.303475045895	833.164295321066	0.441489306757129	0.060919351615973	ADE	AE	0.39(0.21,0.54)	NA	0.61(0.46,0.61)	0.39(0.2,0.6)	0(0,0)	0.61(0.46,0.8)	867.028367969082	868.382315898302
cg01419914	0.750259888951341	0.154667644748451	ADE	ADE	0(0,0.54)	0.77(0.22,0.83)	0.23(0.17,0.23)	0(0,0)	0.67(0.2,1)	0.21(0,0.28)	749.749169625443	756.57098520926	0.644224577925766	0.236645217279588	ADE	AE	0.64(0.51,0.74)	NA	0.36(0.26,0.36)	0.59(0.42,0.79)	0(0,0)	0.33(0.25,0.44)	804.716648213507	805.063550093765
cg01438090	0.746440242356595	0.399259966072612	ADE	AE	0.74(0.64,0.81)	NA	0.26(0.19,0.26)	0.71(0.54,0.91)	0(0,0)	0.25(0.19,0.33)	775.780229742489	775.902484533794	0.723188427067404	0.328085157488175	ADE	AE	0.69(0.58,0.78)	NA	0.31(0.22,0.31)	0.66(0.49,0.87)	0(0,0)	0.29(0.22,0.4)	805.144502354108	806.036701048784
cg01492538	0.438092644377851	0.163765005059089	ADE	AE	0.41(0.21,0.57)	NA	0.59(0.43,0.59)	0.4(0.2,0.62)	0(0,0)	0.58(0.43,0.78)	842.581286165955	843.514178700677	0.431918494032034	0.173493098293729	ACE	AE	0.37(0.21,0.5)	NA	0.63(0.5,0.79)	0.34(0.19,0.52)	0(0,0)	0.6(0.47,0.77)	853.538791722462	853.609864227406
cg01526748	0.788209208101847	0.482986588175125	ACE	AE	0.81(0.73,0.87)	NA	0.19(0.13,0.27)	0.81(0.64,1.03)	0(0,0)	0.19(0.14,0.25)	762.402362155449	762.461556223069	0.792546506675512	0.461371059368616	ACE	AE	0.8(0.73,0.86)	NA	0.2(0.14,0.27)	0.79(0.62,1)	0(0,0)	0.19(0.15,0.26)	774.552106394952	774.647770819006
cg01565130	0.330778129960409	0.352814293778798	ACE	CE	NA	0.32(0.17,0.46)	0.68(0.54,0.83)	NA	0.31(0.16,0.49)	0.66(0.53,0.83)	845.019591566623	846.692926584193	0.267699065901942	0.249633002912415	ACE	CE	NA	0.24(0.09,0.39)	0.76(0.61,0.91)	NA	0.24(0.09,0.41)	0.73(0.59,0.92)	868.800762322682	869.427434779537
cg01681525	0.764978044320132	0.347788789500807	ADE	AE	0.74(0.64,0.82)	NA	0.26(0.18,0.26)	0.64(0.49,0.83)	0(0,0)	0.22(0.17,0.3)	744.076257273624	744.146	0.72889206043448	0.076833281565532	ADE	ADE	0(0,0.68)	0.71(0.02,0.79)	0.29(0.21,0.29)	0(0,0)	0.63(0.02,1)	0.26(0,0.35)	785.497076545857	789.555421079487
cg01802953	0.127826722859971	0.134544753215928	ACE	CE	NA	0.12(0,0.27)	0.88(0.73,1)	NA	0.12(0,0.29)	0.88(0.71,1.11)	868.038894743114	868.228861155942	-0.0137927	-0.219219	ADE	uniE	NA	NA	1(1,1)	NA	NA	0.99(0.85,1.17)	886.496538242495	886.496538412975
cg01824466	0.445727177185253	0.220898616946452	ADE	AE	0.42(0.24,0.57)	NA	0.58(0.43,0.58)	0.41(0.22,0.62)	0(0,0)	0.56(0.43,0.75)	841.244739767433	841.259549417669	0.692569556296696	0.223459242048923	ADE	AE	0.65(0.53,0.74)	NA	0.35(0.26,0.35)	0.63(0.46,0.84)	0(0,0)	0.34(0.26,0.45)	819.203444705817	819.891280916532
cg01877352	0.762223887450942	0.568835648507983	ACE	AE	0.78(0.69,0.84)	NA	0.22(0.16,0.31)	0.75(0.58,0.96)	0(0,0)	0.21(0.16,0.29)	764.57430218224	765.097230928448	0.740181070791291	0.346161865733464	ACE	AE	0.68(0.57,0.76)	NA	0.32(0.24,0.43)	0.55(0.42,0.71)	0(0,0)	0.26(0.2,0.34)	756.211678775803	757.945719908838
cg01881899	0.458332922205507	-0.0362947	ADE	NA	0(0,0.32)	0.52(0.18,0.68)	0.48(0.32,0.48)	0(NA,0.35)	0.55(NA,NA)	0.49(NA,0.72)	852.876639669476	858.634264261221	0.0976362908268027	0.117595778238899	ACE	uniE	NA	NA	1(1,1)	NA	NA	0.98(0.84,1.15)	880.517185667405	880.755710164285
cg01885635	0.412462997766827	0.289691210987709	ADE	AE	0.4(0.23,0.55)	NA	0.6(0.45,0.6)	0.38(0.2,0.58)	0(0,0)	0.56(0.43,0.74)	833.804672531518	833.88560742196	0.538852495652981	0.253613173924858	ADE	AE	0.5(0.35,0.63)	NA	0.5(0.37,0.5)	0.46(0.3,0.66)	0(0,0)	0.46(0.35,0.61)	831.445058939543	832.03082590478
cg01890836	0.430428859001762	0.167764732999019	ADE	AE	0.38(0.21,0.52)	NA	0.62(0.48,0.62)	0.37(0.19,0.57)	0(0,0)	0.61(0.47,0.79)	846.772834435877	846.823538652649	0.400024561760139	0.219556042946734	ADE	AE	0.4(0.24,0.56)	NA	0.6(0.44,0.6)	0.4(0.21,0.61)	0(0,0)	0.59(0.45,0.78)	864.307747488843	864.373088877236
cg01940273	0.759896879751101	0.304390689560783	ADE	AE	0.72(0.61,0.8)	NA	0.28(0.2,0.28)	0.65(0.49,0.85)	0(0,0)	0.25(0.19,0.34)	763.326723899999	763.772175487202	0.668680510560971	0.192813901941021	ADE	AE	0.59(0.46,0.7)	NA	0.41(0.3,0.41)	0.51(0.36,0.7)	0(0,0)	0.35(0.27,0.46)	796.173049932144	796.642888067003
cg01971407	0.781222883037989	0.284815784327276	ADE	AE	0.72(0.62,0.8)	NA	0.28(0.2,0.28)	0.6(0.46,0.78)	0(0,0)	0.23(0.18,0.31)	741.326618017488	741.744918042541	0.614374317831421	0.318249885308789	ACE	AE	0.55(0.42,0.66)	NA	0.45(0.34,0.58)	0.47(0.33,0.65)	0(0,0)	0.38(0.3,0.5)	801.491479428744	801.616257486821
cg02015582	0.21484007065494	0.221356193095207	ADE	AE	0.34(0.1,0.54)	NA	0.66(0.46,0.66)	0.34(0.09,0.6)	0(0,0)	0.66(0.48,0.92)	856.873009895773	857.100319316547	0.36817620245217	0.135207004472515	ADE	AE	0.34(0.15,0.51)	NA	0.66(0.49,0.66)	0.34(0.14,0.55)	0(0,0)	0.64(0.49,0.85)	866.111133464163	866.679777960515
cg02027561	0.423871899191913	-0.00423394	ADE	ADE	0(0,0.44)	0.42(0.05,0.59)	0.58(0.41,0.58)	0(0,0)	0.41(0,1)	0.57(0,0.78)	845.952311756412	848.972557650331	0.233780324607202	-0.0695076	ADE	uniE	NA	NA	1(1,1)	NA	NA	0.95(0.82,1.12)	870.358292464455	871.276291011899
cg02119938	0.688195218858719	0.557926242766107	ACE	ACE	0.25(0,0.66)	0.41(0.06,0.68)	0.33(0.24,0.46)	0.24(0,0.63)	0.39(0.07,0.71)	0.31(0.24,0.42)	776.022402950873	780.338494258631	0.442566797940065	0.331205068606105	ACE	CE	NA	0.36(0.21,0.49)	0.64(0.51,0.79)	NA	0.35(0.19,0.53)	0.61(0.49,0.77)	853.538631312825	854.67820134431
cg02211741	0.559680080589129	0.354748170705018	ACE	AE	0.53(0.37,0.65)	NA	0.47(0.35,0.63)	0.47(0.31,0.66)	0(0,0)	0.42(0.33,0.56)	803.914996793832	804.14946667555	0.393900899213141	0.198144789416591	ADE	AE	0.29(0.11,0.45)	NA	0.71(0.55,0.71)	0.26(0.1,0.45)	0(0,0)	0.64(0.5,0.84)	847.021562941065	847.218641766575
cg02283735	0.721096510305281	0.176296916919255	ADE	AE	0.68(0.56,0.77)	NA	0.32(0.23,0.32)	0.63(0.46,0.83)	0(0,0)	0.29(0.22,0.39)	779.184252162707	780.861772372089	0.540387222673588	0.193378203843436	ADE	AE	0.45(0.3,0.58)	NA	0.55(0.42,0.55)	0.41(0.26,0.6)	0(0,0)	0.5(0.39,0.66)	837.725731330849	837.739229651748
cg02323699	0.490572157761148	0.23186706775714	ADE	AE	0.49(0.32,0.62)	NA	0.51(0.38,0.51)	0.48(0.29,0.7)	0(0,0)	0.51(0.38,0.67)	838.156216652102	838.374176319239	0.439233541423349	0.123862211135258	ADE	AE	0.41(0.26,0.56)	NA	0.59(0.44,0.59)	0.4(0.22,0.61)	0(0,0)	0.58(0.44,0.76)	860.477665364033	861.745759242774
cg02347487	0.622367879019374	0.230227594560941	ACE	AE	0.59(0.46,0.69)	NA	0.41(0.31,0.54)	0.57(0.41,0.78)	0(0,0)	0.4(0.31,0.53)	818.564072467184	818.588708498705	0.596965977315876	0.246541837983682	ADE	AE	0.58(0.43,0.69)	NA	0.42(0.31,0.42)	0.56(0.39,0.77)	0(0,0)	0.41(0.31,0.54)	833.695424498089	833.92594173049
cg02370100	0.308538318342058	0.137347202577606	ADE	AE	0.27(0.11,0.44)	NA	0.73(0.56,0.73)	0.25(0.08,0.45)	0(0,0)	0.68(0.53,0.89)	843.377124011512	843.377130642059	0.305627025887272	-0.111392	ADE	AE	0.21(0.01,0.39)	NA	0.79(0.61,0.79)	0.2(0.01,0.41)	0(0,0)	0.77(0.59,1)	871.889620134929	873.439328043558
cg02393428	0.399752287857228	0.22963856770361	ACE	AE	0.37(0.2,0.51)	NA	0.63(0.49,0.8)	0.35(0.18,0.54)	0(0,0)	0.61(0.47,0.79)	841.55256670405	841.701203653211	0.551154788658254	0.388880477609239	ACE	AE	0.56(0.42,0.67)	NA	0.44(0.33,0.58)	0.55(0.38,0.76)	0(0,0)	0.43(0.34,0.57)	843.124984223991	844.104413279408
cg02417857	0.622254577851537	0.230995196547078	ADE	AE	0.64(0.54,0.75)	NA	0.36(0.25,0.36)	0.64(0.45,0.87)	0(0,0)	0.36(0.27,0.48)	813.350023676721	814.748326904803	0.648599714816272	0.385881927399654	ACE	AE	0.63(0.51,0.73)	NA	0.37(0.27,0.49)	0.6(0.44,0.8)	0(0,0)	0.35(0.27,0.46)	818.341191083485	819.141163614024
cg02436098	0.688428224851937	0.460820633719413	ACE	AE	0.69(0.57,0.77)	NA	0.31(0.23,0.43)	0.65(0.49,0.86)	0(0,0)	0.3(0.23,0.4)	789.809574813889	789.890075489509	0.515221122292537	0.423285836801378	ACE	AE	0.51(0.36,0.63)	NA	0.49(0.37,0.63)	0.47(0.31,0.66)	0(0,0)	0.45(0.35,0.59)	829.910681709315	830.837721830886
cg02669349	0.332374512454039	0.226352275692003	ACE	AE	0.35(0.16,0.52)	NA	0.65(0.48,0.84)	0.31(0.13,0.51)	0(0,0)	0.57(0.43,0.76)	819.227469681052	819.357163557218	0.183208707117558	0.279103256734938	ACE	CE	NA	0.2(0.04,0.35)	0.8(0.65,0.96)	NA	0.19(0.04,0.36)	0.77(0.62,0.98)	871.266922761876	872.386788882213
cg02682525	0.413322338352337	0.181264811252022	ADE	AE	0.43(0.41,0.59)	NA	0.57(0.41,0.57)	0.42(0.23,0.64)	0(0,0)	0.55(0.41,0.74)	838.662988270552	839.198739505833	0.149197157662808	0.161354640543512	ACE	CE	NA	0.15(0,0.3)	0.85(0.7,1)	NA	0.15(0,0.32)	0.84(0.68,1.06)	881.904031888449	882.355578637555
cg02695873	0.424062008990962	-0.0427136	ADE	ADE	0(0,0.45)	0.41(0,0.57)	0.59(0.43,0.59)	0(0,0)	0.4(0,1)	0.57(0,1)	844.012910072176	846.853129981603	0.438790245892449	-0.27127	ADE	ADE	0(0,0.32)	0.36(0,0.52)	0.64(0.48,0.64)	0(0,0)	0.35(0,1)	0.62(0,1)	865.107173953463	868.922919625373
cg02711608	0.705786688831191	0.15223135319044	ADE	ADE	0(0,0.71)	0.7(0,0.79)	0.3(0.21,0.3)	0(0,0)	0.7(0,1)	0.29(0,0.4)	804.652711250071	808.416977902219	0.493421928670676	0.279788518678875	ACE	AE	0.49(0.33,0.61)	NA	0.51(0.39,0.67)	0.47(0.3,0.68)	0(0,0)	0.5(0.39,0.66)	851.509755430842	851.617388548518
cg02716826	0.589236058685942	0.297132387183026	ADE	AE	0.51(0.48,0.63)	NA	0.49(0.37,0.49)	0.43(0.28,0.61)	0(0,0)	0.42(0.32,0.55)	789.423868071615	789.634579604243	0.327287316377208	0.185522509947596	ADE	AE	0.25(0.19,0.41)	NA	0.75(0.59,0.75)	0.23(0.08,0.41)	0(0,0)	0.69(0.55,0.9)	858.102774376498	858.103463693529
cg02740606	0.412509757303359	0.192649929628175	ADE	AE	0.33(0.13,0.5)	NA	0.67(0.5,0.67)	0.3(0.11,0.51)	0(0,0)	0.61(0.46,0.82)	829.319686518687	829.914600373803	0.458163845910972	0.177821860243422	ADE	AE	0.36(0.19,0.51)	NA	0.64(0.49,0.64)	0.34(0.17,0.53)	0(0,0)	0.59(0.46,0.77)	851.012952284653	851.090468392048
cg02743674	0.451690002311066	0.397388364369997	ACE	CE	NA	0.38(0.24,0.51)	0.62(0.49,0.76)	NA	0.35(0.21,0.53)	0.58(0.47,0.73)	826.129972861736	828.506878149729	0.23948712762551	0.140639674173074	ACE	AE	0.19(0,0.38)	NA	0.81(0.62,1)	0.18(0,0.39)	0(0,0)	0.77(0.59,1.01)	867.896718650204	867.89697234705
cg02747254	0.398987011079887	0.269146467366129	ADE	AE	0.36(0.25,0.52)	NA	0.64(0.48,0.64)	0.32(0.25,0.5)	0(0,0)	0.56(0.43,0.74)	815.922556798177	816.05428057963	0.332985819547868	0.381206149148633	ACE	CE	NA	0.26(0.11,0.4)	0.74(0.6,0.89)	NA	0.23(0.11,0.38)	0.65(0.52,0.82)	835.305177374942	837.341086478872
cg02793828	0.685743648204225	0.232677658260936	ADE	AE	0.65(0.52,0.75)	NA	0.35(0.25,0.35)	0.61(0.44,0.82)	0(0,0)	0.33(0.25,0.45)	795.971837960622	797.570649904445	0.755797515455198	0.330149386541334	ACE	AE	0.67(0.56,0.75)	NA	0.33(0.25,0.44)	0.55(0.42,0.72)	0(0,0)	0.27(0.21,0.36)	764.451623252338	765.304286890637
cg02819992	0.892336169792599	0.48291170066689	ACE	AE	0.88(0.83,0.91)	NA	0.12(0.09,0.17)	0.82(0.66,1.02)	0(0,0)	0.11(0.09,0.15)	704.227262977548	704.482394395312	0.846320598795355	0.392598118880882	ACE	AE	0.83(0.76,0.88)	NA	0.17(0.12,0.24)	0.79(0.63,1)	0(0,0)	0.16(0.13,0.22)	755.66805374308	755.668212839193
cg02850602	0.146663182961599	-0.156469	ADE	uniE	NA	NA	1(1,1)	NA	NA	0.96(0.82,1.13)	858.41127208637	858.749853928122	0.174189134647599	-0.0441465	ADE	uniE	NA	NA	1(1,1)	NA	NA	0.97(0.83,1.14)	876.940251090648	877.338140077982
cg02871985	0.641209270040693	0.278670983781419	ADE	AE	0.63(0.49,0.73)	NA	0.37(0.27,0.37)	0.6(0.42,0.82)	0(0,0)	0.36(0.27,0.48)	807.073021210279	807.557040303499	0.550079859873818	0.172615434249113	ADE	AE	0.49(0.32,0.62)	NA	0.51(0.38,0.51)	0.44(0.27,0.64)	0(0,0)	0.47(0.36,0.62)	828.978007235329	830.017978510178
cg02878618	-0.0296209	-0.0338396	ADE	uniE	NA	NA	1(1,1)	NA	NA	0.99(0.85,1.17)	868.099941005897	868.099941037114	0.0377946194367992	0.0487772188568468	ACE	uniE	NA	NA	1(1,1)	NA	NA	0.99(0.85,1.16)	884.188258263327	884.235264100697
cg02893429	0.409601970352379	-0.00944791	ADE	ADE	0(0,0.43)	0.42(0,0.58)	0.58(0.42,0.58)	0(0,0)	0.4(0.24,1)	0.55(0,0.75)	836.95675200132	840.208732150202	0.313194940914767	0.392239339784644	ACE	CE	NA	0.32(0.18,0.46)	0.68(0.54,0.82)	NA	0.3(0.16,0.47)	0.63(0.51,0.79)	848.138567373971	850.554314054117
cg02990705	0.628170893912896	0.239999006015254	ADE	AE	0.59(0.46,0.7)	NA	0.41(0.3,0.41)	0.58(0.41,0.79)	0(0,0)	0.4(0.3,0.53)	818.205933396043	818.300254700408	0.466922094639123	0.206909360816083	ADE	AE	0.46(0.28,0.6)	NA	0.54(0.4,0.54)	0.45(0.26,0.66)	0(0,0)	0.53(0.4,0.7)	855.182731072529	855.390191258322
cg03050965	0.114379786083729	0.289971549103514	ACE	CE	NA	0.19(0.03,0.34)	0.81(0.66,0.97)	NA	0.18(0.05,0.36)	0.79(0.64,1)	857.826241598222	859.772840680206	0.372055753045845	0.048372337985582	ADE	AE	0.34(0.18,0.52)	NA	0.66(0.48,0.66)	0.34(0.13,0.57)	0(0,0)	0.65(0.49,0.87)	868.536981825304	870.360532308163
cg03065459	0.323799175016111	0.0508755672587216	ADE	AE	0.31(0.11,0.49)	NA	0.69(0.51,0.69)	0.31(0.11,0.54)	0(0,0)	0.69(0.52,0.92)	858.32038917612	859.641446326313	0.0211717917059437	0.537505291219402	ACE	CE	NA	0.2(0.1,0.34)	0.8(0.66,0.9)	NA	0.19(0.04,0.37)	0.8(0.64,1)	878.604980904978	882.423215468376
cg03159676	0.927706910658815	0.28683480348801	ADE	ADE	0.16(0,0.94)	0.77(0,0.95)	0.07(0.05,0.07)	0.16(0,1.04)	0.78(0,1)	0.07(0.05,0.09)	685.289844723195	688.982262570758	0.892583649423051	0.333232593263473	ADE	AE	0.9(0.85,0.93)	NA	0.1(0.07,0.1)	0.93(0.75,1.16)	0(0,0)	0.11(0.08,0.14)	731.033740531838	732.698339337109
cg03183540	0.589982280430911	0.174550173627726	ADE	AE	0.55(0.51,0.67)	NA	0.45(0.33,0.45)	0.52(0.35,0.73)	0(0,0)	0.43(0.33,0.57)	818.015066564728	819.274450988533	0.430260995313918	0.140371009264407	ADE	AE	0.38(0.21,0.52)	NA	0.62(0.48,0.62)	0.34(0.18,0.52)	0(0,0)	0.57(0.44,0.74)	842.27582555399	842.313512484184
cg03218374	0.599050929008099	0.143159245826828	ADE	AE	0.56(0.43,0.68)	NA	0.44(0.32,0.44)	0.54(0.37,0.75)	0(0,0)	0.42(0.32,0.56)	818.89527095601	820.046503533277	0.70551487726191	0.162510758062042	ADE	ADE	0(0,0.74)	0.68(0,0.77)	0.32(0.23,0.32)	0(0,0)	0.67(0,1)	0.31(0,0.42)	821.538631637042	823.775504956161
cg03248837	-0.0363663	0.0738771395349546	ACE	uniE	NA	NA	1(1,1)	NA	NA	0.99(0.85,1.17)	868.909954284881	868.909954348266	-0.0431663	0.121637829233617	ACE	uniE	NA	NA	1(1,1)	NA	NA	0.99(0.85,1.16)	883.609745294585	883.609745380318
cg03297731	0.356082441919516	0.116769513319548	ADE	AE	0.34(0.16,0.49)	NA	0.66(0.51,0.66)	0.33(0.15,0.54)	0(0,0)	0.65(0.51,0.86)	853.537352784111	853.796122615911	0.477394089628101	0.476274220525249	ACE	CE	NA	0.46(0.33,0.58)	0.54(0.42,0.67)	NA	0.46(0.3,0.65)	0.54(0.43,0.68)	848.889870519453	853.74433833123
cg03303585	0.616689009096276	0.289298515531365	ADE	AE	0.6(0.46,0.71)	NA	0.4(0.29,0.4)	0.57(0.4,0.78)	0(0,0)	0.38(0.29,0.51)	810.294400509423	810.341939948507	0.593146808049275	0.425114953294729	ACE	CE	NA	0.53(0.41,0.63)	0.47(0.37,0.59)	NA	0.52(0.36,0.72)	0.46(0.37,0.58)	831.310622879347	834.159721170856
cg03327570	0.541872961524677	0.239942872416256	ADE	AE	0.53(0.37,0.65)	NA	0.47(0.35,0.47)	0.51(0.33,0.72)	0(0,0)	0.46(0.35,0.61)	828.046367904716	828.277865603358	0.399780479710665	-0.0193733	ADE	AE	0.33(0.16,0.49)	NA	0.67(0.51,0.67)	0.33(0.15,0.53)	0(0,0)	0.66(0.51,0.86)	869.999022842307	871.309606751723
cg03334425	0.711912817508388	0.382170210073821	ACE	CE	NA	0.63(0.53,0.72)	0.37(0.28,0.47)	NA	0.62(0.45,0.83)	0.36(0.29,0.45)	785.894519754899	789.48202245612	0.750868888411008	0.518865585122156	ACE	CE	NA	0.7(0.61,0.77)	0.3(0.23,0.39)	NA	0.62(0.47,0.82)	0.27(0.22,0.34)	747.911901198204	761.317448706999
cg03345232	0.778816258658838	0.308305712355003	ADE	AE	0.77(0.67,0.83)	NA	0.23(0.17,0.23)	0.75(0.58,0.96)	0(0,0)	0.23(0.17,0.31)	773.144340404054	773.587246082213	0.771859767600706	0.330292128728328	ADE	AE	0.76(0.67,0.83)	NA	0.24(0.17,0.24)	0.74(0.57,0.95)	0(0,0)	0.23(0.18,0.31)	789.392549703146	789.540585198424
cg03358113	0.211529734557677	0.234941363159491	ACE	AE	0.28(0.07,0.45)	NA	0.72(0.55,0.93)	0.27(0.07,0.49)	0(0,0)	0.72(0.55,0.96)	861.137412138722	861.297827361811	0.346441422342673	0.113753079117525	ADE	AE	0.33(0.16,0.48)	NA	0.67(0.52,0.67)	0.32(0.14,0.53)	0(0,0)	0.67(0.52,0.87)	872.150988649797	872.526178466548
cg03358636	0.556527878134254	0.193923499903337	ADE	AE	0.44(0.26,0.58)	NA	0.56(0.42,0.56)	0.33(0.19,0.5)	0(0,0)	0.43(0.33,0.57)	767.12447690196	767.741434800712	0.571497622697333	0.213993477630437	ADE	AE	0.46(0.32,0.6)	NA	0.54(0.4,0.54)	0.38(0.38,0.55)	0(0,0)	0.44(0.33,0.58)	798.067921290498	798.858725412362
cg03430597	0.793951985679913	0.282198717561305	ADE	AE	0.81(0.72,0.86)	NA	0.19(0.14,0.19)	0.83(0.64,1.06)	0(0,0)	0.2(0.15,0.27)	770.312053777485	772.298212135423	0.631719926261688	0.194376022201516	ADE	AE	0.59(0.45,0.7)	NA	0.41(0.3,0.41)	0.56(0.39,0.76)	0(0,0)	0.39(0.3,0.52)	827.912485368998	828.199183082228
cg03433986	0.42693784639522	0.000614894120756726	ADE	ADE	0(0,0.33)	0.5(0.48,0.66)	0.5(0.34,0.5)	0(0,0)	0.5(0.12,1)	0.5(0,1)	843.076031536959	848.494000897225	0.180793196912383	0.151313694027081	ACE	AE	0.14(0,0.33)	NA	0.86(0.67,1)	0.13(0,0.32)	0(0,0)	0.79(0.61,1.03)	860.371833825381	860.40674710455
cg03435979	0.479397604049409	0.503820568987077	ACE	CE	NA	0.49(0.36,0.6)	0.51(0.4,0.64)	NA	0.49(0.33,0.69)	0.51(0.41,0.65)	829.111127897391	835.343107717407	0.0919170848400936	0.245502042307741	ACE	CE	NA	0.14(0,0.29)	0.86(0.71,1)	NA	0.14(0,0.31)	0.85(0.69,1.07)	882.628459540849	883.835204360935
cg03465499	0.680751923743497	0.225181513750055	ADE	AE	0.61(0.47,0.72)	NA	0.39(0.28,0.39)	0.52(0.37,0.72)	0(0,0)	0.33(0.25,0.45)	774.178873197224	775.230143067563	0.517308223596254	0.294425338418243	ADE	AE	0.47(0.3,0.61)	NA	0.53(0.39,0.53)	0.43(0.26,0.64)	0(0,0)	0.48(0.37,0.64)	833.502081274734	833.50898097093
cg03500056	0.48724791729367	0.278465755468318	ACE	AE	0.47(0.31,0.6)	NA	0.53(0.4,0.69)	0.46(0.28,0.66)	0(0,0)	0.51(0.39,0.68)	834.83075700566	834.830757632632	0.519794948029582	0.275662763069753	ADE	AE	0.53(0.37,0.65)	NA	0.47(0.35,0.47)	0.53(0.35,0.74)	0(0,0)	0.47(0.36,0.62)	851.987971355813	852.009673525627
cg03508235	0.556180082505452	0.298079831103516	ACE	CE	NA	0.47(0.33,0.58)	0.53(0.42,0.67)	NA	0.45(0.3,0.64)	0.51(0.41,0.65)	820.762603353905	821.976306310762	0.297380503531716	0.0795329855336768	ADE	AE	0.23(0.05,0.39)	NA	0.77(0.61,0.77)	0.21(0.07,0.39)	0(0,0)	0.71(0.56,0.92)	857.610631485896	857.618251377229
cg03519879	0.46593053187029	0.313006253648044	ACE	AE	0.44(0.29,0.58)	NA	0.56(0.42,0.71)	0.41(0.25,0.59)	0(0,0)	0.51(0.4,0.67)	821.187343436567	821.704758564026	0.467859835642392	0.245080807161038	ACE	AE	0.42(0.26,0.56)	NA	0.58(0.44,0.74)	0.38(0.27,0.56)	0(0,0)	0.53(0.41,0.69)	836.831957379402	837.126004418292
cg03523676	0.301293277177599	0.549394076476442	ACE	CE	NA	0.39(0.24,0.51)	0.61(0.49,0.76)	NA	0.38(0.23,0.57)	0.61(0.49,0.77)	844.105773688837	850.601235114443	0.50921359955193	0.485987601312723	ACE	CE	NA	0.47(0.35,0.58)	0.53(0.42,0.63)	NA	0.46(0.3,0.65)	0.52(0.42,0.66)	844.14125876074	849.58763477485
cg03528519	0.271747935070771	0.124506134137605	ADE	AE	0.24(0.04,0.42)	NA	0.76(0.58,0.76)	0.23(0.04,0.44)	0(0,0)	0.72(0.55,0.95)	849.306458187159	849.460814708021	0.0982009314892283	0.00637408011692965	ADE	uniE	NA	NA	1(1,1)	NA	NA	0.97(0.83,1.14)	876.796118487009	877.000525066242
cg03562528	0.171706070085236	0.146761928226622	ADE	AE	0.21(0,0.39)	NA	0.79(0.61,0.79)	0.21(0,0.42)	0(0,0)	0.78(0.6,1.02)	860.568210232001	860.574849890614	0.212503723833292	-0.258061	ADE	uniE	NA	NA	1(1,1)	NA	NA	0.98(0.84,1.16)	880.733882602532	882.121872497502
cg03606098	0.305198932063346	0.25428173559963	ADE	AE	0.48(0.25,0.65)	NA	0.52(0.35,0.52)	0.49(0.24,0.76)	0(0,0)	0.53(0.38,0.75)	846.409792378503	847.363699557586	0.316988601880544	0.0836400850197426	ADE	AE	0.3(0.1,0.48)	NA	0.7(0.52,0.7)	0.29(0.09,0.51)	0(0,0)	0.67(0.51,0.9)	866.248506274229	867.098964843938
cg03607951	0.507496184100193	0.0927340234885503	ADE	AE	0.47(0.36,0.6)	NA	0.53(0.4,0.53)	0.46(0.29,0.67)	0(NA,NA)	0.52(0.4,0.69)	839.699093511828	840.377665757504	0.57311389366568	0.216253138979589	ACE	AE	0.52(0.4,0.64)	NA	0.48(0.36,0.6)	0.5(0.34,0.7)	0(NA,NA)	0.46(0.36,0.6)	842.636810709175	842.683864823491
cg03619256	0.619093212089102	0.377838022124376	ADE	AE	0.68(0.56,0.78)	NA	0.32(0.22,0.32)	0.7(0.51,0.94)	0(0,0)	0.33(0.25,0.44)	815.090778640028	815.246255923392	0.47316071702967	0.454604866417139	ACE	CE	NA	0.45(0.31,0.56)	0.55(0.44,0.69)	NA	0.44(0.36,0.63)	0.54(0.44,0.69)	848.014039086555	849.739400396911
cg03702413	0.143747633312545	0.108524002018721	ADE	uniE	NA	NA	1(1,1)	NA	NA	0.99(0.84,1.16)	864.937474921518	865.09181132044	0.183403333862766	0.321817522203811	ACE	CE	NA	0.2(0.04,0.34)	0.8(0.66,0.96)	NA	0.19(0.04,0.36)	0.78(0.63,0.98)	872.297512949124	873.961219272546
cg03744043	0.466738104637259	0.199209395974438	ADE	AE	0.38(0.2,0.54)	NA	0.62(0.46,0.62)	0.34(0.17,0.54)	0(0,0)	0.55(0.42,0.73)	820.224276945883	820.434596206702	0.440748163691805	0.284724224871937	ACE	AE	0.39(0.21,0.54)	NA	0.61(0.46,0.79)	0.35(0.23,0.55)	0(0,0)	0.55(0.42,0.73)	837.807674068302	837.80782895186
cg03747456	0.700088072527334	0.158620385588707	ADE	ADE	0(0,0.68)	0.67(0,0.76)	0.33(0.24,0.33)	0(0,0)	0.64(0,1)	0.32(0,0.43)	803.378090250065	807.010688967766	0.449048632690071	0.269661832496968	ADE	AE	0.46(0.29,0.6)	NA	0.54(0.4,0.54)	0.45(0.26,0.66)	0(0,0)	0.53(0.4,0.7)	853.861400608735	853.930615679817
cg03800922	0.629861450132289	0.394319025630648	ACE	AE	0.59(0.46,0.7)	NA	0.41(0.3,0.54)	0.54(0.38,0.73)	0(0,0)	0.37(0.28,0.49)	794.699855565495	795.067563583417	0.548773099804508	0.292331009653877	ACE	AE	0.53(0.38,0.64)	NA	0.47(0.36,0.58)	0.51(0.34,0.71)	0(0,0)	0.46(0.36,0.61)	845.859	845.939843404485
cg03885055	0.160073230226295	0.122803034481788	ACE	CE	NA	0.14(0,0.29)	0.86(0.71,1)	NA	0.14(0,0.31)	0.86(0.69,1.09)	867.187838036119	867.31951793351	0.246532914252471	0.0521981048886872	ADE	AE	0.2(0.03,0.35)	NA	0.8(0.65,0.8)	0.2(0.03,0.38)	0(0,0)	0.79(0.63,1.02)	880.396125397229	880.411255315651
cg03930965	0.172450465899075	0.26228975704403	ACE	CE	NA	0.19(0.13,0.34)	0.81(0.66,0.87)	NA	0.18(0.07,0.35)	0.78(0.63,0.98)	853.794802342083	855.21762145952	0.216942869412773	0.0509410818770398	ADE	AE	0.19(0.04,0.37)	NA	0.81(0.63,0.81)	0.19(0.01,0.39)	0(NA,NA)	0.8(0.62,1.04)	880.91855552102	881.123419131777
cg03978682	0.518101784740851	0.405569862931602	ACE	AE	0.55(0.4,0.67)	NA	0.45(0.33,0.6)	0.55(0.37,0.76)	0(0,0)	0.45(0.34,0.6)	831.722173810308	832.437835641448	0.315513100957364	0.339226037338886	ACE	CE	NA	0.3(0.15,0.44)	0.7(0.56,0.85)	NA	0.29(0.14,0.48)	0.69(0.55,0.87)	867.661477888738	868.818703146545
cg04037707	0.633838033874302	0.237313579754742	ADE	ADE	0(0,0.66)	0.65(0,0.75)	0.35(0.25,0.35)	0(0,0)	0.62(0,1)	0.33(0,0.45)	802.215835207469	805.807545607935	0.530264841962332	0.149104538559821	ADE	ADE	0(0,0.56)	0.52(0,0.65)	0.48(0.35,0.48)	0(0,0)	0.49(0,1)	0.45(0,0.61)	837.995	840.755679430494
cg04084236	0.381497661728772	0.365599780689816	ACE	AE	0.48(0.44,0.62)	NA	0.52(0.38,0.56)	0.49(0.31,0.71)	0(0,0)	0.53(0.4,0.71)	846.985293046318	847.622635286784	0.424227423119415	0.2110123315681	ACE	AE	0.4(0.24,0.54)	NA	0.6(0.46,0.76)	0.4(0.23,0.6)	0(0,0)	0.59(0.46,0.77)	863.719412542658	863.765354984486
cg04142988	0.178392284464145	0.172916115283421	ACE	AE	0.15(0,0.34)	NA	0.85(0.66,1)	0.14(0,0.33)	0(0,0)	0.78(0.6,1)	842.338600737649	842.353987960791	0.152637962561322	0.124570526974408	ACE	uniE	NA	NA	1(1,1)	NA	NA	0.91(0.78,1.07)	858.762369860103	859.114582058933
cg04161365	0.443771895112955	-0.00649909	ADE	ADE	0(0,0.41)	0.37(0,0.53)	0.63(0.47,0.63)	0(0,0)	0.32(0,1)	0.56(0,0.75)	819.310873075245	822.146667151531	0.486330664444547	0.238712999512766	ADE	AE	0.45(0.29,0.59)	NA	0.55(0.41,0.55)	0.39(0.23,0.57)	0(0,0)	0.48(0.37,0.63)	819.485146497742	819.552425802255
cg04170359	0.669255397224657	0.376912657086634	ADE	AE	0.63(0.5,0.73)	NA	0.37(0.27,0.37)	0.57(0.41,0.76)	0(0,0)	0.33(0.25,0.44)	785.987469991587	786.068107738233	0.358764623322485	0.151070477471207	ACE	AE	0.28(0.1,0.44)	NA	0.72(0.56,0.9)	0.26(0.09,0.45)	0(0,0)	0.68(0.53,0.89)	860.821946328976	860.822937014192
cg04264638	0.246487729438416	0.154801560528185	ADE	AE	0.21(0.03,0.38)	NA	0.79(0.62,0.79)	0.2(0.03,0.39)	0(0,0)	0.76(0.59,0.98)	854.019696537726	854.062184207992	0.191162475559492	0.1726235653953	ACE	CE	NA	0.13(0,0.29)	0.87(0.71,1)	NA	0.13(0,0.29)	0.81(0.66,1.03)	866.480629927521	866.913492053795
cg04266152	0.482685271642824	0.367745396720071	ACE	CE	NA	0.42(0.28,0.54)	0.58(0.46,0.72)	NA	0.4(0.25,0.59)	0.56(0.45,0.71)	831.793289087105	832.812268478623	0.27443270393151	0.331140977327265	ACE	CE	NA	0.27(0.12,0.41)	0.73(0.59,0.88)	NA	0.26(0.11,0.44)	0.7(0.57,0.88)	864.513996578319	867.107693451239
cg04346272	0.1478103752318	0.235750228579446	ACE	CE	NA	0.17(0.01,0.32)	0.83(0.68,0.99)	NA	0.17(0.01,0.34)	0.83(0.67,1.05)	866.384511031314	867.649157037004	-0.0734885	0.241036696541196	ACE	uniE	NA	NA	1(1,1)	NA	NA	0.96(0.82,1.13)	874.538464565744	874.542920508907
cg04424621	0.603606916901733	0.238780876151097	ADE	AE	0.47(0.3,0.61)	NA	0.53(0.39,0.53)	0.38(0.23,0.57)	0(0,0)	0.43(0.32,0.57)	780.211458528365	781.042077946777	0.539965265509583	0.307436979097514	ACE	CE	NA	0.38(0.24,0.51)	0.62(0.49,0.76)	NA	0.31(0.19,0.47)	0.5(0.4,0.63)	799.703816425727	802.283099831274
cg04582295	0.287003489684576	-0.0971336	ADE	ADE	0(0,0.34)	0.37(0,0.57)	0.63(0.43,0.63)	0(0,0)	0.37(0,1)	0.64(0,1)	860.464815380366	863.463201601328	0.200125475330765	0.137626329781908	ACE	CE	NA	0.17(0.01,0.32)	0.83(0.68,0.99)	NA	0.16(0.01,0.33)	0.79(0.64,1)	869.858858445572	870.557876736902
cg04583842	0.653844981739506	0.326398567903181	ACE	AE	0.59(0.46,0.7)	NA	0.41(0.3,0.54)	0.56(0.4,0.76)	0(0,0)	0.38(0.29,0.51)	808.572416679052	808.674407302063	0.499686668249419	0.237936691664342	ACE	CE	NA	0.4(0.26,0.52)	0.6(0.48,0.74)	NA	0.37(0.22,0.54)	0.55(0.44,0.69)	833.464345220108	834.026164672274
cg04616529	0.541227556502472	0.301104686965798	ACE	AE	0.49(0.34,0.62)	NA	0.51(0.38,0.66)	0.47(0.3,0.67)	0(0,0)	0.49(0.38,0.64)	829.700306136897	829.882155924749	0.436090771707007	0.131625619345131	ADE	AE	0.37(0.2,0.52)	NA	0.63(0.48,0.63)	0.36(0.18,0.55)	0(0,0)	0.61(0.47,0.79)	860.164005527952	860.361347253781
cg04624110	0.606179391266913	0.478519463121614	ACE	AE	0.68(0.55,0.77)	NA	0.32(0.23,0.45)	0.68(0.49,0.9)	0(0,0)	0.32(0.24,0.44)	807.085262104414	807.275109308739	0.620305271089581	0.29318501698607	ADE	AE	0.6(0.46,0.7)	NA	0.4(0.3,0.4)	0.56(0.4,0.75)	0(0,0)	0.38(0.29,0.5)	820.008701987586	820.01246108725
cg04671742	0.708849431542894	0.463816845714525	ACE	AE	0.66(0.54,0.75)	NA	0.34(0.25,0.46)	0.54(0.4,0.71)	0(0,0)	0.27(0.21,0.36)	747.002896180314	747.604029423435	0.696179581102976	0.446109579775235	ACE	AE	0.64(0.52,0.73)	NA	0.36(0.27,0.48)	0.54(0.4,0.72)	0(0,0)	0.3(0.23,0.4)	780.567954462362	781.659134538052
cg04699227	0.08602243362435	-0.102199	ADE	uniE	NA	NA	1(1,1)	NA	NA	0.96(0.82,1.13)	857.991313258435	858.15157767072	-0.0851204	0.16378680405541	ACE	uniE	NA	NA	1(1,1)	NA	NA	0.99(0.85,1.17)	885.348058513491	885.348058601287
cg04858631	0.387720816257346	0.419675050793622	ACE	CE	NA	0.38(0.24,0.51)	0.62(0.49,0.76)	NA	0.37(0.3,0.56)	0.6(0.48,0.76)	837.208117919601	838.919997377854	0.306222713969559	0.233351257746717	ACE	CE	NA	0.26(0.11,0.4)	0.74(0.6,0.89)	NA	0.25(0.11,0.43)	0.72(0.58,0.91)	868.859817823409	869.343507057196
cg04869770	0.528971698108327	0.0538842615548974	ADE	ADE	0(0,0.33)	0.63(0.28,0.75)	0.37(0.25,0.37)	0(0,0)	0.65(0.28,1)	0.37(0,0.53)	829.853863839008	838.015697454139	0.428858655568337	0.128482347246503	ADE	AE	0.38(0.21,0.53)	NA	0.62(0.47,0.62)	0.37(0.19,0.57)	0(0,0)	0.6(0.46,0.78)	859.95591433209	860.210873185147
cg04927537	0.798403813644798	0.440358587985943	ADE	AE	0.81(0.74,0.87)	NA	0.19(0.13,0.19)	0.82(0.65,1.04)	0(0,0)	0.19(0.14,0.25)	763.226084703024	763.226230781976	0.771070937564904	0.374222291193992	ADE	AE	0.78(0.69,0.84)	NA	0.22(0.16,0.22)	0.77(0.6,0.99)	0(0,0)	0.22(0.17,0.3)	789.933980630559	790.278325233139
cg04973995	0.503862695634172	0.35766056686827	ACE	AE	0.53(0.35,0.66)	NA	0.47(0.34,0.65)	0.49(0.31,0.71)	0(0,0)	0.44(0.33,0.6)	816.936523112341	816.941451472293	0.505934932443971	0.230495819124789	ADE	AE	0.44(0.32,0.59)	NA	0.56(0.41,0.56)	0.39(0.22,0.59)	0(0,0)	0.5(0.38,0.66)	827.783915159178	828.704385097648
cg04982951	0.332874955935866	0.169459861502547	ADE	AE	0.31(0.12,0.47)	NA	0.69(0.53,0.69)	0.3(0.11,0.51)	0(0,0)	0.68(0.52,0.89)	853.655495243039	853.657753018376	0.0228868994434587	0.0597739016938192	ACE	uniE	NA	NA	1(1,1)	NA	NA	0.98(0.84,1.16)	882.923020527269	883.006404143971
cg04999824	0.367967853590817	0.225609660573592	ACE	AE	0.35(0.18,0.5)	NA	0.65(0.5,0.82)	0.34(0.17,0.53)	0(0,0)	0.63(0.49,0.82)	847.599293044272	847.828840091152	0.454959480739973	0.426760823284326	ACE	CE	NA	0.4(0.26,0.53)	0.6(0.47,0.74)	NA	0.37(0.23,0.55)	0.56(0.45,0.7)	838.66189203363	841.893036776971
cg05209483	0.529235267547709	0.296260240515862	ADE	AE	0.5(0.34,0.63)	NA	0.5(0.37,0.5)	0.45(0.29,0.64)	0(0,0)	0.46(0.35,0.6)	811.157677566194	811.48	0.53996337846366	0.204487530866951	ADE	AE	0.49(0.33,0.61)	NA	0.51(0.39,0.51)	0.44(0.28,0.63)	0(0,0)	0.47(0.36,0.61)	830.135220197204	830.203745402962
cg05223638	0.243940706017884	0.0160050393736957	ADE	AE	0.2(0,0.41)	NA	0.8(0.59,0.8)	0.19(NA,0.44)	0(NA,NA)	0.77(0.58,NA)	854.709627698545	856.104846991243	0.164822905110786	-0.154118	ADE	uniE	NA	NA	1(1,1)	NA	NA	0.96(0.82,1.13)	874.751879529984	875.165754855328
cg05272827	0.442852610478745	0.276640785699831	ACE	AE	0.46(0.29,0.6)	NA	0.54(0.4,0.71)	0.45(0.27,0.66)	0(0,0)	0.53(0.41,0.7)	839.834876288511	839.895985812887	0.543226462746714	0.106011170337525	ADE	ADE	0(0,0.55)	0.57(0,0.69)	0.43(0.31,0.43)	0(0,0)	0.57(0,1)	0.43(0,0.59)	852.231732331482	855.98976545461
cg05339414	0.606763435843338	0.51881337271977	ACE	AE	0.68(0.57,0.77)	NA	0.32(0.23,0.43)	0.69(0.51,0.92)	0(NA,NA)	0.32(0.25,0.44)	811.58446001662	811.837065581987	0.560231068751661	0.0922751158896346	ADE	NA	0(0,0.59)	0.54(0,0.66)	0.46(0.34,0.46)	0(NA,0.59)	0.51(NA,NA)	0.44(NA,0.58)	837.173974279757	839.900436388077
cg05399785	0.624646302517368	0.395661349500983	ACE	CE	NA	0.53(0.41,0.64)	0.47(0.36,0.59)	NA	0.51(0.36,0.71)	0.45(0.36,0.57)	807.021685875557	808.614899740845	0.655942084682042	0.339809222996239	ACE	AE	0.59(0.47,0.69)	NA	0.41(0.31,0.53)	0.52(0.38,0.69)	0(0,0)	0.36(0.28,0.46)	800.242584866965	800.955614706098
cg05418719	0.40174347536728	0.307884759260871	ACE	AE	0.44(0.3,0.59)	NA	0.56(0.41,0.71)	0.44(0.25,0.65)	0(0,0)	0.55(0.42,0.72)	842.117518432945	842.140006328275	0.505884948106999	0.103993941797503	ADE	ADE	0(0,0.56)	0.55(0,0.67)	0.45(0.33,0.45)	0(0,0)	0.55(0,1)	0.45(0,0.62)	853.444188364558	856.830762866535
cg05573654	0.460160210953826	0.142341595593963	ADE	AE	0.42(0.26,0.56)	NA	0.58(0.44,0.58)	0.41(0.24,0.6)	0(0,0)	0.55(0.43,0.72)	836.400949008805	836.872578666453	0.459229818850657	0.435029334457645	ACE	CE	NA	0.41(0.27,0.53)	0.59(0.47,0.73)	NA	0.38(0.23,0.56)	0.56(0.45,0.7)	840.995018382123	843.084818434683
cg05575921	0.538396041499282	0.450342018690416	ACE	CE	NA	0.4(0.26,0.53)	0.6(0.47,0.74)	NA	0.34(0.21,0.5)	0.5(0.4,0.63)	788.790708179225	790.112325937004	0.587087938806766	0.326413797501609	ACE	AE	0.49(0.33,0.61)	NA	0.51(0.39,0.67)	0.4(0.26,0.57)	0(0,0)	0.42(0.33,0.56)	800.550874565768	800.574079456188
cg05648472	0.669169082722831	0.458217693150181	ACE	AE	0.69(0.57,0.77)	NA	0.31(0.23,0.43)	0.67(0.5,0.88)	0(0,0)	0.3(0.23,0.41)	797.350543771961	797.698376498405	0.544597819210064	0.255835168048929	ADE	AE	0.56(0.41,0.68)	NA	0.44(0.32,0.44)	0.57(0.38,0.79)	0(0,0)	0.44(0.34,0.59)	850.102880660076	850.438551415156
cg05664072	0.448884258022402	0.123120265290412	ADE	AE	0.38(0.2,0.52)	NA	0.62(0.48,0.62)	0.36(0.33,0.55)	0(0,0)	0.59(0.46,0.78)	839.817220007301	840.11616864564	0.494268814572566	0.0773794972962762	ADE	AE	0.42(0.26,0.55)	NA	0.58(0.45,0.58)	0.39(0.23,0.58)	0(0,0)	0.55(0.43,0.72)	849.369877527585	849.968288208515
cg05778424	0.432734351600592	0.162612619910602	ACE	AE	0.38(0.23,0.52)	NA	0.62(0.48,0.77)	0.37(0.22,0.55)	0(0,0)	0.59(0.46,0.76)	839.25017401062	839.367022246007	0.535598510639765	0.200313469545115	ADE	AE	0.48(0.33,0.6)	NA	0.52(0.4,0.52)	0.45(0.29,0.64)	0(0,0)	0.5(0.39,0.65)	844.299061910104	844.31030904913
cg05845030	0.564175590531092	0.340877128066865	ACE	AE	0.57(0.42,0.68)	NA	0.43(0.32,0.58)	0.54(0.37,0.75)	0(0,0)	0.42(0.32,0.56)	819.861688077138	819.861688734691	0.416335603916932	0.343817174707603	ACE	CE	NA	0.37(0.24,0.5)	0.63(0.5,0.76)	NA	0.36(0.21,0.54)	0.61(0.49,0.77)	856.421302327426	858.140072911547
cg05895868	0.305121054658757	0.265119433943712	ACE	CE	NA	0.25(0.1,0.4)	0.75(0.6,0.9)	NA	0.24(0.11,0.42)	0.71(0.58,0.9)	847.88478420866	848.212667919819	0.129667905363964	0.0176631852907857	ADE	uniE	NA	NA	1(1,1)	NA	NA	0.99(0.85,1.17)	883.798495619906	883.973592339661
cg05899984	0.52902294262455	0.228066034416753	ADE	AE	0.49(0.32,0.62)	NA	0.51(0.38,0.51)	0.45(0.28,0.66)	0(0,0)	0.48(0.37,0.64)	821.359262406753	821.990484791636	0.24271867061223	0.446111873276899	ACE	CE	NA	0.28(0.13,0.42)	0.72(0.58,0.87)	NA	0.26(0.12,0.44)	0.68(0.55,0.86)	858.991904707227	862.536769182613
cg05915981	0.690959273503865	0.656422323745972	ACE	CE	NA	0.65(0.55,0.73)	0.35(0.27,0.45)	NA	0.6(0.45,0.81)	0.33(0.26,0.41)	765.409374360526	773.84439950081	0.386107657380965	0.273667779509803	ACE	CE	NA	0.29(0.14,0.43)	0.71(0.57,0.86)	NA	0.27(0.12,0.44)	0.66(0.53,0.83)	850.636463278678	851.040701153026
cg05918312	0.154933368539127	0.250125716807902	ACE	CE	NA	0.17(0.02,0.32)	0.83(0.68,0.98)	NA	0.17(0.02,0.34)	0.8(0.64,1.01)	855.285851310735	856.191342991661	0.225888885625306	0.0107973056780464	ADE	AE	0.17(0,0.35)	NA	0.83(0.65,0.83)	0.16(0,0.36)	0(0,0)	0.8(0.63,1.04)	874.580182017471	874.846854065976
cg05978306	0.5283583143307	0.205421574820038	ADE	AE	0.48(0.31,0.62)	NA	0.52(0.38,0.52)	0.44(0.27,0.65)	0(0,0)	0.48(0.37,0.64)	818.464851134064	819.231448695185	0.148486102670991	0.401276838760016	ACE	CE	NA	0.18(0.02,0.33)	0.82(0.67,0.98)	NA	0.17(0.02,0.33)	0.77(0.62,0.98)	865.389803849167	867.557665317079
cg06100161	0.819485210659921	0.345663866967319	ACE	AE	0.79(0.71,0.85)	NA	0.21(0.15,0.29)	0.71(0.56,0.91)	0(0,0)	0.19(0.15,0.26)	742.774704748741	742.850322406134	0.661341150206258	0.197318941639806	ADE	AE	0.62(0.49,0.72)	NA	0.38(0.28,0.38)	0.6(0.43,0.81)	0(0,0)	0.37(0.28,0.49)	824.770878194501	825.498672268002
cg06164683	-0.0156126	-0.169779	ADE	uniE	NA	NA	1(1,1)	NA	NA	0.97(0.83,1.15)	862.715376234889	862.715376408511	0.0228453491554783	-0.143153	ADE	uniE	NA	NA	1(1,1)	NA	NA	0.99(0.85,1.17)	886.473503692967	886.473503859262
cg06180099	0.303414664001791	0.284665168393539	ACE	CE	NA	0.2(0.04,0.35)	0.8(0.65,0.96)	NA	0.2(0.04,0.37)	0.79(0.64,1)	862.36061612951	864.031904511102	0.406601729165579	0.0409366561009733	ADE	AE	0.37(0.18,0.52)	NA	0.63(0.48,0.63)	0.36(0.17,0.58)	0(0,0)	0.63(0.48,0.83)	867.165423950393	868.73206915674
cg06188083	0.515836016321047	0.111208282446977	ADE	AE	0.46(0.32,0.59)	NA	0.54(0.41,0.54)	0.45(0.28,0.66)	0(0,0)	0.53(0.41,0.69)	840.375307924174	840.736383059392	0.429945983157358	0.0915842323387018	ACE	AE	0.36(0.21,0.5)	NA	0.64(0.5,0.79)	0.35(0.2,0.53)	0(0,0)	0.61(0.48,0.79)	859.845070591739	859.998123785517
cg06189394	0.765623848124386	0.410248845683001	ACE	ACE	0.31(0,0.75)	0.39(0,0.7)	0.3(0.22,0.4)	0.29(0,1)	0.37(0,0.73)	0.28(0.22,0.38)	771.068214882877	773.659803331364	0.778624196934885	0.0687810937716404	ADE	ADE	0(0,0.77)	0.73(0,0.8)	0.27(0.2,0.27)	0(0,0)	0.69(0,1)	0.26(0,1)	797.663903697185	800.493209011512
cg06192883	0.719574615685966	0.58644033801725	ACE	ACE	0.27(0,0.68)	0.42(0.03,0.69)	0.31(0.23,0.43)	0.25(0,0.64)	0.4(0.08,0.72)	0.29(0.22,0.39)	768.521975121706	772.795954390801	0.726737907865657	0.345854945150625	ADE	AE	0.69(0.58,0.77)	NA	0.31(0.23,0.31)	0.66(0.5,0.86)	0(0,0)	0.29(0.23,0.39)	805.242630500422	805.244024914322
cg06202737	0.778316410204165	0.444353942512062	ACE	AE	0.75(0.66,0.82)	NA	0.25(0.18,0.34)	0.7(0.54,0.9)	0(0,0)	0.23(0.18,0.31)	764.177090057611	764.676752308344	0.603734283018348	0.402586638733007	ACE	AE	0.55(0.42,0.66)	NA	0.45(0.34,0.58)	0.49(0.34,0.66)	0(0,0)	0.4(0.31,0.52)	811.168440256467	812.22447316313
cg06421614	0.581323796933133	0.200307737126634	ADE	ADE	0(0,0.26)	0.88(0.63,0.92)	0.12(0.08,0.12)	0(0,0)	1.08(0.75,1)	0.14(0,1)	789.841229447914	810.302510857659	0.413113634637946	0.322058062980476	ACE	CE	NA	0.35(0.21,0.48)	0.65(0.52,0.79)	NA	0.34(0.19,0.52)	0.62(0.5,0.78)	853.187865660765	854.208916712706
cg06430309	0.364917156625598	0.194657621282365	ACE	AE	0.32(0.14,0.48)	NA	0.68(0.52,0.86)	0.31(0.13,0.52)	0(0,0)	0.66(0.51,0.87)	852.120560265376	852.124314551143	0.261173426526255	0.348005459079183	ACE	CE	NA	0.27(0.19,0.41)	0.73(0.59,0.81)	NA	0.26(0.11,0.43)	0.69(0.55,0.87)	858.336225814709	860.104049258218
cg06470727	0.532605039120593	0.289442653015231	ADE	AE	0.46(0.3,0.6)	NA	0.54(0.4,0.54)	0.41(0.25,0.59)	0(0,0)	0.47(0.37,0.62)	807.665591820199	807.920374436039	0.409236632688283	0.375508692648958	ACE	AE	0.43(0.27,0.57)	NA	0.57(0.43,0.73)	0.39(0.25,0.59)	0(0,0)	0.52(0.4,0.69)	839.678816112396	839.88983012261
cg06486622	0.611623910660924	0.196081391754967	ADE	AE	0.55(0.41,0.66)	NA	0.45(0.34,0.45)	0.51(0.35,0.7)	0(0,0)	0.42(0.33,0.55)	811.855298934464	812.109572499166	0.561876747133187	0.420037544586976	ACE	CE	NA	0.48(0.35,0.6)	0.52(0.4,0.65)	NA	0.47(0.31,0.66)	0.5(0.4,0.63)	834.838009608636	836.751229181069
cg06500161	0.509947246621475	0.122976396697082	ADE	AE	0.49(0.45,0.63)	NA	0.51(0.37,0.51)	0.48(0.3,0.69)	0(0,0)	0.49(0.37,0.65)	830.905469404037	831.516833177421	0.510656233273147	0.236921790245434	ACE	AE	0.49(0.33,0.62)	NA	0.51(0.38,0.67)	0.45(0.29,0.64)	0(0,0)	0.47(0.36,0.62)	833.964774267944	833.977412216808
cg06516769	0.629280395135423	0.424081804542664	ACE	CE	NA	0.54(0.42,0.64)	0.46(0.36,0.58)	NA	0.5(0.35,0.7)	0.43(0.35,0.55)	798.563218359916	800.596844246188	0.32108855251703	0.179384474113385	ACE	AE	0.29(0.1,0.45)	NA	0.71(0.55,0.9)	0.28(0.1,0.48)	0(0,0)	0.7(0.54,0.92)	872.608926301659	872.617010593374
cg06568490	0.386645322199117	0.232230898483312	ADE	AE	0.39(0.19,0.56)	NA	0.61(0.44,0.61)	0.38(0.18,0.6)	0(0,0)	0.59(0.44,0.79)	841.91441214951	842.19524648366	0.615189380002294	0.244019685840366	ADE	AE	0.57(0.43,0.68)	NA	0.43(0.32,0.43)	0.53(0.37,0.72)	0(0,0)	0.4(0.31,0.53)	824.698235413343	824.846903817052
cg06876354	0.485893359099964	0.201934055224288	ADE	AE	0.5(0.32,0.64)	NA	0.5(0.36,0.5)	0.5(0.3,0.74)	0(0,0)	0.5(0.37,0.68)	839.729925581127	840.844519119282	0.514028780219623	0.11710788587753	ADE	AE	0.39(0.22,0.53)	NA	0.61(0.47,0.61)	0.36(0.2,0.55)	0(0,0)	0.57(0.44,0.75)	849.53569253633	850.168320860749
cg06936155	0.573199058183545	0.510891774594806	ACE	CE	NA	0.52(0.4,0.63)	0.48(0.37,0.6)	NA	0.51(0.35,0.71)	0.46(0.37,0.58)	811.568259678765	814.456994778012	0.477045384920781	0.147397782485237	ADE	AE	0.44(0.28,0.58)	NA	0.56(0.42,0.56)	0.39(0.24,0.57)	0(0,0)	0.49(0.38,0.64)	822.912553044256	823.155032526362
cg07008193	0.716204141269301	0.311322267031512	ADE	AE	0.65(0.53,0.75)	NA	0.35(0.25,0.35)	0.52(0.37,0.69)	0(0,0)	0.27(0.21,0.37)	742.496506973681	742.547065888375	0.631970951182462	0.303135443455683	ACE	AE	0.55(0.41,0.66)	NA	0.45(0.34,0.59)	0.46(0.32,0.64)	0(0,0)	0.38(0.29,0.5)	796.616157193868	797.089028130551
cg07021906	0.566203992035175	0.281199524728684	ADE	AE	0.59(0.44,0.7)	NA	0.41(0.3,0.41)	0.59(0.4,0.82)	0(NA,NA)	0.42(0.31,0.56)	828.865635313088	829.155577900058	0.374897564825928	0.40538930353417	ACE	CE	NA	0.34(0.19,0.47)	0.66(0.53,0.81)	NA	0.33(0.18,0.51)	0.64(0.52,0.81)	860.531689614316	864.02643896302
cg07031070	0.234145904076687	0.449193580907272	ACE	CE	NA	0.29(0.14,0.43)	0.71(0.57,0.86)	NA	0.29(0.15,0.47)	0.69(0.55,0.87)	848.545397637042	853.195582071372	0.267457613828228	0.0848025265770897	ADE	AE	0.23(0.07,0.39)	NA	0.77(0.61,0.77)	0.22(0.04,0.42)	0(0,0)	0.76(0.6,0.99)	877.211	877.214
cg07107976	0.404744158612913	0.189576471456479	ADE	AE	0.33(0.1,0.53)	NA	0.67(0.47,0.67)	0.29(0.09,0.51)	0(0,0)	0.58(0.43,0.8)	815.365396531224	817.239693170759	0.378321353634714	0.249920060870556	ADE	AE	0.33(0.14,0.49)	NA	0.67(0.51,0.67)	0.29(0.23,0.48)	0(0,0)	0.59(0.45,0.78)	837.070676928611	837.201691149088
cg07120889	0.479555159170691	0.0136810424277524	ADE	ADE	0(0,0.53)	0.47(0,0.61)	0.53(0.39,0.53)	0(0,0)	0.45(0,1)	0.51(0,0.69)	836.007589904434	838.17512803225	0.362949285768145	0.175972070833144	ACE	AE	0.33(0.16,0.48)	NA	0.67(0.52,0.84)	0.32(0.15,0.51)	0(0,0)	0.65(0.5,0.84)	864.910158171309	865.014587753236
cg07180646	0.698754462235225	0.257581749469789	ADE	ADE	0(0,0.76)	0.74(0,0.82)	0.25(0.18,0.25)	0(0,0)	0.75(0,1)	0.26(0.19,0.35)	798.106921145088	801.638937208822	0.532179182332221	0.28518740979925	ADE	AE	0.53(0.36,0.66)	NA	0.47(0.34,0.47)	0.52(0.33,0.74)	0(0,0)	0.46(0.35,0.62)	847.844531050814	848.08097888713
cg07184013	0.630751087630629	0.383564639350404	ADE	AE	0.6(0.46,0.71)	NA	0.4(0.29,0.4)	0.54(0.38,0.74)	0(0,0)	0.36(0.27,0.48)	793.148152275671	793.156992715196	0.526237500931482	0.24029684609544	ADE	AE	0.46(0.37,0.59)	NA	0.54(0.41,0.54)	0.41(0.25,0.59)	0(0,0)	0.49(0.38,0.64)	829.010662496197	829.055889248229
cg07201319	0.235861094849329	0.216183451124629	ACE	AE	0.24(0.04,0.42)	NA	0.76(0.58,0.96)	0.23(0.05,0.43)	0(0,0)	0.71(0.55,0.94)	845.347358384931	845.362098838966	0.184499426704838	0.071462970140851	ADE	AE	0.14(0,0.33)	NA	0.86(0.67,0.86)	0.14(0,0.33)	0(0,0)	0.82(0.64,1.07)	874.019693358423	874.060766792532
cg07248377	0.568705839453789	0.408293642031875	ACE	AE	0.59(0.47,0.69)	NA	0.41(0.31,0.53)	0.59(0.41,0.8)	0(NA,NA)	0.41(0.32,0.55)	827.452559152099	827.816699763388	0.534622695678979	0.23574499638949	ADE	AE	0.49(0.41,0.62)	NA	0.51(0.38,0.51)	0.47(0.3,0.67)	0(NA,NA)	0.49(0.38,0.64)	844.784711672546	844.813010330483
cg07417146	0.719522186993944	0.178264062675045	ADE	ADE	0(0,0.73)	0.68(0,0.77)	0.32(0.23,0.32)	0(0,0)	0.61(0,1)	0.29(0,0.38)	779.076157785339	781.481396001467	0.743521308283715	0.189878668174997	ADE	ADE	0(0,0.75)	0.75(0,0.82)	0.25(0.18,0.25)	0(0,0)	0.69(0.53,1)	0.23(0,0.32)	785.709404391171	789.507128099097
cg07421368	0.484512471477619	0.405573463035832	ACE	AE	0.52(0.37,0.65)	NA	0.48(0.35,0.63)	0.51(0.34,0.72)	0(0,0)	0.46(0.36,0.62)	829.340669405479	830.135830472129	0.199922378547233	0.137601780080098	ACE	CE	NA	0.17(0.01,0.32)	0.83(0.68,0.99)	NA	0.17(0.01,0.34)	0.82(0.66,1.03)	879.214875301934	879.348001698223
cg07504977	0.714904733665472	0.429328087275579	ACE	AE	0.68(0.57,0.77)	NA	0.32(0.23,0.43)	0.62(0.47,0.82)	0(0,0)	0.29(0.22,0.39)	778.641128744619	779.056909840912	0.46106301013305	0.25060271960048	ADE	AE	0.48(0.31,0.62)	NA	0.52(0.38,0.52)	0.48(0.29,0.7)	0(0,0)	0.52(0.39,0.69)	857.539259579908	857.643714077845
cg07526042	0.212522089549124	0.201989178983492	ACE	CE	NA	0.2(0.04,0.35)	0.8(0.65,0.96)	NA	0.2(0.04,0.37)	0.79(0.64,1)	862.323208655791	862.990918767063	0.0904310039466068	-0.156161	ADE	uniE	NA	NA	1(1,1)	NA	NA	0.99(0.85,1.16)	883.420622781077	883.606908652737
cg07631435	0.553490135397251	0.17393839778803	ADE	NA	0(0,0.46)	0.68(0.2,0.78)	0.32(0.22,0.32)	0(NA,0.5)	0.71(0.2,NA)	0.33(NA,NA)	825.321198579511	831.853706881654	0.463231182835028	0.0743080990075149	ADE	AE	0.39(0.32,0.55)	NA	0.61(0.45,0.61)	0.38(0.24,0.59)	0(NA,NA)	0.59(0.45,0.78)	856.701	858.322168785694
cg07699454	0.421279367837073	0.0577711518129844	ADE	AE	0.38(0.2,0.54)	NA	0.62(0.46,0.62)	0.38(0.19,0.6)	0(0,0)	0.61(0.46,0.81)	848.364778767231	849.95898354423	0.153155807131572	0.107965052335144	ACE	CE	NA	0.12(0,0.27)	0.88(0.73,1)	NA	0.11(0,0.28)	0.86(0.69,1.08)	875.913974813478	876.048698809997
cg07720851	0.565499760148965	0.421136764622619	ACE	AE	0.56(0.41,0.68)	NA	0.44(0.32,0.59)	0.52(0.35,0.72)	0(0,0)	0.4(0.31,0.54)	805.467068958947	805.765674106219	0.412739287860621	0.18518970134182	ACE	AE	0.33(0.17,0.48)	NA	0.67(0.52,0.83)	0.31(0.15,0.49)	0(0,0)	0.62(0.49,0.81)	854.974183469318	854.975838014763
cg07772781	0.419457634307657	0.198455306080356	ADE	AE	0.37(0.19,0.52)	NA	0.63(0.48,0.63)	0.36(0.18,0.57)	0(0,0)	0.62(0.47,0.82)	849.469248619602	849.480878591334	0.245994912216386	0.393033213343568	ACE	CE	NA	0.25(0.1,0.4)	0.75(0.6,0.9)	NA	0.23(0.09,0.4)	0.68(0.55,0.86)	850.273445909582	852.857137040232
cg07775147	0.245706562115527	-0.0144858	ADE	AE	0.2(0.01,0.38)	NA	0.8(0.62,0.8)	0.2(0.01,0.4)	0(0,0)	0.78(0.6,1.01)	856.972589634422	857.816826959827	0.0559622827123348	0.0332674694426753	ADE	uniE	NA	NA	1(1,1)	NA	NA	0.99(0.85,1.16)	883.904867515357	883.906033687172
cg07939445	0.608474475137962	0.184482935062497	ADE	AE	0.56(0.42,0.67)	NA	0.44(0.33,0.44)	0.52(0.36,0.71)	0(0,0)	0.41(0.31,0.54)	807.463944271003	807.656490954257	0.718947236315326	0.316554709286114	ACE	AE	0.68(0.57,0.77)	NA	0.32(0.23,0.43)	0.62(0.47,0.81)	0(0,0)	0.29(0.22,0.38)	793.174614410347	793.302449091551
cg07950000	0.556834416969917	0.376854075078325	ACE	AE	0.54(0.38,0.66)	NA	0.46(0.34,0.62)	0.49(0.32,0.69)	0(0,0)	0.42(0.32,0.56)	805.656325519432	805.866394182607	0.291109549493357	0.236368119326803	ACE	CE	NA	0.18(0.02,0.33)	0.82(0.67,0.98)	NA	0.17(0.02,0.33)	0.75(0.6,0.94)	854.829555156972	855.282283352307
cg07959978	0.175446984708791	-0.0188164	ADE	uniE	NA	NA	1(1,1)	NA	NA	0.97(0.83,1.14)	859.988150186694	860.415531657184	0.173597106721011	-0.0583336	ADE	uniE	NA	NA	1(1,1)	NA	NA	0.99(0.85,1.17)	883.63729375379	884.025468527168
cg07960624	0.561455216256911	0.40921808622103	ACE	AE	0.6(0.46,0.7)	NA	0.4(0.3,0.54)	0.56(0.39,0.76)	0(0,0)	0.38(0.29,0.51)	806.596544653141	806.888680513409	0.648955012545535	0.345461413144738	ADE	AE	0.66(0.53,0.75)	NA	0.34(0.25,0.34)	0.62(0.45,0.82)	0(0,0)	0.32(0.25,0.43)	809.232208191103	809.367059693345
cg08051604	0.408701200579044	0.401075399079593	ACE	CE	NA	0.37(0.22,0.5)	0.63(0.5,0.78)	NA	0.35(0.35,0.54)	0.61(0.49,0.78)	839.265276962581	840.610072288958	0.321966442153621	0.166336774918828	ACE	AE	0.29(0.21,0.45)	NA	0.71(0.55,0.79)	0.29(0.12,0.48)	0(0,0)	0.68(0.53,0.89)	868.439641561821	868.476346190812
cg08052292	0.544488489963792	0.289812773945442	ADE	AE	0.59(0.42,0.72)	NA	0.41(0.28,0.41)	0.57(0.37,0.81)	0(0,0)	0.39(0.29,0.54)	814.567408910616	816.177148457504	0.517466005053193	0.253267759328914	ADE	AE	0.47(0.41,0.6)	NA	0.53(0.4,0.53)	0.44(0.27,0.63)	0(0,0)	0.5(0.38,0.65)	840.045497415585	840.219347097449
cg08074767	0.612381648452357	0.354996933202895	ACE	AE	0.59(0.46,0.7)	NA	0.41(0.3,0.54)	0.57(0.4,0.77)	0(0,0)	0.39(0.3,0.52)	814.612883918113	815.073711885192	0.39273733835841	0.411808630299129	ACE	CE	NA	0.39(0.25,0.52)	0.61(0.48,0.75)	NA	0.39(0.23,0.58)	0.6(0.49,0.76)	859.127494882054	862.410191746164
cg08099136	0.56957932808563	0.244038148500525	ACE	AE	0.48(0.32,0.61)	NA	0.52(0.39,0.69)	0.4(0.25,0.58)	0(0,0)	0.45(0.34,0.59)	794.829128077059	794.843070557249	0.522241457576121	0.243981026933876	ACE	CE	NA	0.38(0.24,0.51)	0.62(0.49,0.76)	NA	0.32(0.19,0.48)	0.52(0.42,0.66)	811.107556620087	811.95659678219
cg08304103	0.361921332307401	0.27473280129194	ACE	CE	NA	0.3(0.25,0.44)	0.7(0.56,0.75)	NA	0.29(0.14,0.47)	0.67(0.54,0.85)	845.387097145071	846.377595493561	0.287363136140735	0.130432764066462	ADE	AE	0.22(0.1,0.39)	NA	0.78(0.61,0.78)	0.2(0.03,0.38)	0(0,0)	0.7(0.54,0.91)	848.369450282406	848.413800993437
cg08309687	0.768762719703965	0.457165388577836	ACE	AE	0.75(0.66,0.82)	NA	0.25(0.18,0.34)	0.69(0.53,0.88)	0(0,0)	0.22(0.17,0.3)	754.554149463544	756.010336242383	0.638732821158514	0.519064535103715	ACE	CE	NA	0.56(0.45,0.66)	0.44(0.34,0.55)	NA	0.53(0.38,0.72)	0.41(0.33,0.51)	807.671	812.009477520206
cg08422172	0.386293482811473	0.17333786107545	ADE	AE	0.32(0.15,0.48)	NA	0.68(0.52,0.68)	0.3(0.19,0.49)	0(0,0)	0.63(0.49,0.82)	838.559255035874	838.949273447871	0.363236357887915	0.186222056396979	ACE	AE	0.32(0.15,0.47)	NA	0.68(0.53,0.85)	0.3(0.15,0.49)	0(0,0)	0.66(0.52,0.85)	864.785883587388	864.883855190777
cg08443038	0.321869975548172	0.107737411344005	ACE	CE	NA	0.24(0.09,0.39)	0.76(0.61,0.91)	NA	0.23(0.08,0.4)	0.72(0.58,0.91)	845.978304298136	846.886546083759	0.264075629086765	-0.125077	ADE	AE	0.14(0,0.31)	NA	0.86(0.69,0.86)	0.13(0,0.3)	0(0,0)	0.77(0.61,0.99)	853.80506332857	854.504206142698
cg08540100	0.488999395406257	0.472069326486576	ACE	CE	NA	0.45(0.32,0.57)	0.55(0.43,0.69)	NA	0.43(0.27,0.62)	0.53(0.42,0.66)	821.67912266459	823.870838506577	0.371251820250753	0.119405714366298	ADE	AE	0.31(0.14,0.46)	NA	0.69(0.54,0.69)	0.3(0.13,0.49)	0(0,0)	0.66(0.51,0.86)	862.234048793471	862.83962782189
cg08548559	0.74381112830292	0.422199387364151	ADE	AE	0.81(0.73,0.87)	NA	0.19(0.13,0.19)	0.87(0.68,1.11)	0(0,0)	0.2(0.15,0.27)	781.799600166676	782.035657176187	0.626727	0.367544875416884	ACE	AE	0.61(0.48,0.71)	NA	0.39(0.29,0.52)	0.61(0.43,0.82)	0(0,0)	0.38(0.29,0.51)	835.485656017027	835.554462029658
cg08570691	0.191228629935767	0.233399760032213	ACE	CE	NA	0.14(0,0.29)	0.86(0.71,1)	NA	0.14(0,0.31)	0.85(0.68,1.07)	863.273480804471	863.993011030025	0.520815147811495	0.385498634046087	ACE	CE	NA	0.47(0.34,0.58)	0.53(0.42,0.66)	NA	0.46(0.31,0.66)	0.52(0.42,0.66)	844.156474948541	845.88924310299
cg08594681	0.177219410376493	0.354429290555414	ACE	CE	NA	0.18(0.04,0.33)	0.82(0.67,0.96)	NA	0.17(0.02,0.35)	0.79(0.64,1)	856.618436313017	858.097060925324	0.0551618620803997	0.188924046252913	ACE	uniE	NA	NA	1(1,1)	NA	NA	0.96(0.82,1.13)	875.19868805798	875.587477185397
cg08639339	0.457631437877971	0.295478918240112	ACE	CE	NA	0.4(0.26,0.53)	0.6(0.47,0.74)	NA	0.4(0.24,0.59)	0.59(0.47,0.75)	841.058050289355	845.317652061596	0.718369170366676	0.288812410005914	ADE	AE	0.7(0.58,0.78)	NA	0.3(0.22,0.3)	0.68(0.51,0.88)	0(0,0)	0.3(0.23,0.4)	809.635889583906	809.930014969247
cg08696931	0.658041688937366	0.300130241475964	ACE	CE	NA	0.57(0.45,0.67)	0.43(0.33,0.55)	NA	0.56(0.4,0.76)	0.42(0.34,0.53)	804.010407544864	805.695484989769	0.188274471158016	0.389584612479058	ACE	CE	NA	0.24(0.09,0.39)	0.76(0.61,0.91)	NA	0.24(0.09,0.42)	0.75(0.6,0.95)	875.988667257769	879.126915891909
cg08753172	0.701643415329803	0.490406708037967	ACE	AE	0.73(0.63,0.81)	NA	0.27(0.19,0.37)	0.71(0.54,0.93)	0(0,0)	0.26(0.2,0.35)	785.489852711043	785.854857196407	0.583475149830914	0.233920512362189	ADE	AE	0.56(0.41,0.67)	NA	0.44(0.33,0.44)	0.55(0.37,0.76)	0(0,0)	0.44(0.34,0.58)	843.623997998894	844.10547717991
cg08813944	0.460867382110145	0.375967425623099	ACE	AE	0.5(0.35,0.63)	NA	0.5(0.37,0.65)	0.5(0.32,0.71)	0(0,0)	0.49(0.38,0.65)	835.966868742499	836.696514872278	0.521384180008949	0.163001458552578	ADE	AE	0.49(0.33,0.62)	NA	0.51(0.38,0.51)	0.45(0.28,0.65)	0(0,0)	0.48(0.37,0.63)	836.899003881725	837.619975589666
cg08818207	0.488394973101368	0.185436219350124	ADE	AE	0.43(0.25,0.58)	NA	0.57(0.42,0.57)	0.39(0.22,0.6)	0(0,0)	0.51(0.39,0.69)	819.474305337004	820.151172748188	0.37037517839779	0.161903565106269	ADE	AE	0.35(0.16,0.51)	NA	0.65(0.49,0.65)	0.34(0.15,0.55)	0(0,0)	0.62(0.48,0.83)	861.317744023023	861.406112775727
cg08824847	0.804492052077546	0.470401192727964	ACE	AE	0.81(0.73,0.86)	NA	0.19(0.14,0.27)	0.78(0.61,0.99)	0(0,0)	0.18(0.14,0.25)	752.095940258831	752.156715652086	0.73009405270094	0.560861249078743	ACE	CE	NA	0.66(0.57,0.74)	0.34(0.26,0.43)	NA	0.64(0.48,0.85)	0.32(0.26,0.41)	785.513284171268	790.646736003955
cg08857797	0.506382267613799	0.0655862556851254	ADE	AE	0.41(0.25,0.56)	NA	0.59(0.44,0.59)	0.39(0.22,0.58)	0(0,0)	0.55(0.42,0.72)	830.149421681348	831.534809212328	0.549813847890081	0.166691169055002	ACE	AE	0.46(0.31,0.59)	NA	0.54(0.41,0.69)	0.43(0.27,0.61)	0(0,0)	0.5(0.39,0.65)	839.155350909693	839.156246480104
cg08865524	0.0357862801459057	-0.046452	ADE	uniE	NA	NA	1(1,1)	NA	NA	0.98(0.84,1.16)	865.715107062157	865.751010165163	0.133373415184299	0.0153666843722884	ADE	uniE	NA	NA	1(1,1)	NA	NA	0.99(0.85,1.16)	882.434732115552	882.495901349939
cg08872742	0.365110403194988	0.142447554613126	ADE	AE	0.32(0.14,0.48)	NA	0.68(0.52,0.68)	0.31(0.13,0.5)	0(0,0)	0.65(0.5,0.85)	844.544261806969	845.049671144767	0.361699602470799	0.273976375298037	ACE	AE	0.37(0.19,0.52)	NA	0.63(0.48,0.81)	0.35(0.17,0.55)	0(0,0)	0.6(0.46,0.79)	857.111317356404	857.165632626292
cg08876103	0.655715767741794	0.344215110784636	ADE	AE	0.57(0.42,0.69)	NA	0.43(0.31,0.43)	0.44(0.3,0.61)	0(0,0)	0.33(0.25,0.44)	750.803630472744	751.470355622749	0.583345820695144	0.371857469837263	ACE	AE	0.5(0.34,0.62)	NA	0.5(0.38,0.66)	0.38(0.25,0.53)	0(0,0)	0.38(0.3,0.5)	773.594592413399	773.852029770213
cg08944236	0.600649476810868	0.456073857535083	ACE	AE	0.55(0.41,0.67)	NA	0.45(0.33,0.59)	0.47(0.32,0.64)	0(0,0)	0.38(0.29,0.5)	780.84325700127	781.515504052431	0.624063295267898	0.169164804651992	ADE	ADE	0(0,0.6)	0.57(0,0.68)	0.43(0.32,0.43)	0(0,0)	0.51(0,1)	0.39(0,0.53)	819.104784264648	822.055326809823
cg08972190	0.621067356342043	0.41990777890491	ACE	AE	0.57(0.44,0.68)	NA	0.43(0.32,0.56)	0.5(0.35,0.68)	0(0,0)	0.37(0.29,0.49)	789.752650364103	790.046127290052	0.642325632757555	0.324015644934425	ACE	AE	0.56(0.43,0.67)	NA	0.44(0.33,0.57)	0.48(0.34,0.66)	0(0,0)	0.37(0.29,0.49)	799.755351924782	799.76727318385
cg08995871	0.642217266427693	0.552410389843099	ACE	ACE	0.42(0.09,0.76)	0.27(0,0.56)	0.31(0.22,0.44)	0.42(0.07,1)	0.27(0,0.6)	0.31(0.23,0.43)	795.308663645241	797.390103779484	0.56186975812149	0.412254715337105	ACE	AE	0.56(0.42,0.68)	NA	0.44(0.32,0.58)	0.54(0.37,0.74)	0(0,0)	0.42(0.32,0.55)	831.946209177778	832.862960247327
cg09082287	0.649167611870196	0.371156440902154	ADE	AE	0.58(0.43,0.7)	NA	0.42(0.3,0.42)	0.48(0.33,0.66)	0(0,0)	0.34(0.26,0.46)	768.160105111657	768.635711127327	0.517321303674882	0.353611060062378	ACE	AE	0.47(0.31,0.6)	NA	0.53(0.4,0.68)	0.41(0.26,0.59)	0(0,0)	0.46(0.35,0.6)	817.260554605096	817.33423182997
cg09092525	0.750613090201451	0.301980437294041	ADE	ADE	0.09(0,0.78)	0.64(0,0.81)	0.26(0.19,0.26)	0.08(0,1)	0.58(0,1)	0.24(0.18,0.32)	764.13178090957	766.237889047934	0.710757322849999	0.376732928185842	ADE	AE	0.67(0.55,0.76)	NA	0.33(0.24,0.33)	0.6(0.44,0.8)	0(0,0)	0.3(0.23,0.4)	792.461065293839	792.638626466341
cg09109383	0.739058201437734	0.286894675691013	ADE	AE	0.74(0.63,0.81)	NA	0.26(0.19,0.26)	0.75(0.57,0.98)	0(0,0)	0.27(0.2,0.37)	796.831407016212	797.784754367615	0.603468620041025	0.219057028550126	ADE	AE	0.59(0.44,0.7)	NA	0.41(0.3,0.41)	0.59(0.41,0.81)	0(0,0)	0.42(0.32,0.56)	844.320093496747	844.98384782733
cg09142829	0.3951410202954	0.256244925055531	ADE	AE	0.41(0.21,0.57)	NA	0.59(0.43,0.59)	0.39(0.19,0.61)	0(0,0)	0.56(0.42,0.75)	834.685792615325	835.026752604169	0.42161639016483	0.433243750809398	ACE	CE	NA	0.4(0.26,0.52)	0.6(0.48,0.74)	NA	0.38(0.23,0.56)	0.58(0.46,0.73)	847.323976506455	851.651658224297
cg09147065	0.567952262160714	-0.00677101	ADE	ADE	0(0,0.52)	0.53(0,0.65)	0.47(0.35,0.47)	0(0,0)	0.5(0,1)	0.45(0,1)	823.828993107877	827.533626753955	0.377716181372512	0.355613222627944	ACE	CE	NA	0.33(0.19,0.47)	0.67(0.53,0.81)	NA	0.32(0.17,0.5)	0.64(0.52,0.81)	857.433080607846	858.474729818353
cg09204618	0.437843874762572	0.245409662952715	ACE	AE	0.42(0.26,0.55)	NA	0.58(0.45,0.74)	0.4(0.38,0.59)	0(0,0)	0.56(0.44,0.73)	838.812918644688	839.181054307087	0.170518291375315	0.0709614658977653	ADE	AE	0.15(0,0.33)	NA	0.85(0.67,0.85)	0.15(0,0.35)	0(0,0)	0.84(0.66,1.08)	883.231918940064	883.233920398988
cg09249494	0.749424299613606	0.362196118188935	ADE	AE	0.75(0.66,0.82)	NA	0.25(0.18,0.25)	0.75(0.57,0.96)	0(0,0)	0.24(0.19,0.33)	783.036075419905	783.159799189749	0.572980372019351	0.298649101287334	ADE	AE	0.59(0.45,0.7)	NA	0.41(0.3,0.41)	0.59(0.41,0.81)	0(0,0)	0.41(0.31,0.55)	842.336847223316	842.46535386605
cg09251317	0.213404342634182	0.00506928776770579	ADE	AE	0.18(0,0.35)	NA	0.82(0.65,0.82)	0.17(0,0.37)	0(0,0)	0.8(0.63,1.04)	859.898417481241	860.375126059873	0.39869436861955	0.177408912537584	ADE	AE	0.41(0.26,0.56)	NA	0.59(0.44,0.59)	0.41(0.22,0.63)	0(0,0)	0.59(0.45,0.78)	867.654460735054	868.062902842423
cg09282946	0.708020203491964	0.211394237766834	ADE	AE	0.63(0.5,0.72)	NA	0.37(0.28,0.37)	0.6(0.43,0.8)	0(0,0)	0.36(0.27,0.47)	804.890561376658	805.362159694503	0.308453925189892	0.195103720224138	ACE	CE	NA	0.25(0.1,0.4)	0.75(0.6,0.9)	NA	0.24(0.09,0.42)	0.72(0.58,0.91)	867.711832049971	868.182361174975
cg09297903	0.690223481655514	0.184856867934149	ADE	ADE	0(0,0.73)	0.7(0,0.78)	0.3(0.22,0.3)	0(0,0)	0.68(0,1)	0.3(0,0.4)	800.529145327426	803.616166617056	0.743434430669988	0.205375260685141	ADE	ADE	0(0,0.78)	0.75(0,0.82)	0.25(0.18,0.25)	0(0,0)	0.75(0,1)	0.25(0,0.34)	808.514011718984	811.614619177853
cg09349128	0.426934048645788	0.253477398477405	ADE	AE	0.45(0.28,0.59)	NA	0.55(0.41,0.55)	0.45(0.29,0.67)	0(NA,NA)	0.56(0.43,0.74)	848.923457186517	848.923894334476	0.348410871623196	0.367895016235091	ACE	CE	NA	0.35(0.21,0.48)	0.65(0.52,0.79)	NA	0.35(0.2,0.54)	0.64(0.52,0.81)	865.934539477099	868.108634585287
cg09404516	0.679634755863741	0.532232669383466	ACE	ACE	0.29(0,0.71)	0.37(0,0.66)	0.33(0.24,0.46)	0.29(0,0.72)	0.36(0,0.7)	0.32(0.25,0.44)	790.661621716752	794.028714410087	0.416962696339578	0.263161063460103	ACE	AE	0.41(0.24,0.56)	NA	0.59(0.44,0.76)	0.39(0.23,0.59)	0(0,0)	0.56(0.43,0.74)	852.357407676723	852.382657568359
cg09421562	0.210690892643677	0.240180324343334	ACE	CE	NA	0.18(0.03,0.33)	0.82(0.67,0.97)	NA	0.17(0.02,0.34)	0.77(0.62,0.98)	848.595754413898	849.679147034899	0.390518187130919	0.303749386907418	ACE	CE	NA	0.31(0.17,0.44)	0.69(0.56,0.84)	NA	0.29(0.14,0.46)	0.65(0.52,0.82)	851.611136966557	852.241725003149
cg09456757	0.0903615396569959	0.308231754657685	ACE	CE	NA	0.16(0,0.31)	0.84(0.69,1)	NA	0.16(0,0.33)	0.84(0.67,1.06)	865.188427735209	866.449366411571	-0.0698966	-0.0267389	ADE	uniE	NA	NA	1(1,1)	NA	NA	0.98(0.84,1.15)	880.798653973641	880.798654009501
cg09469355	0.660192845562698	0.041598646610326	ADE	ADE	0(0,0.53)	0.65(0.1,0.75)	0.35(0.25,0.35)	0(0,0)	0.59(0.09,1)	0.32(0,0.44)	790.259320649201	795.280087666643	0.609716078912523	0.105162963556996	ADE	AE	0.52(0.43,0.65)	NA	0.48(0.35,0.48)	0.46(0.3,0.65)	0(0,0)	0.42(0.32,0.56)	814.480378794253	814.528527522556
cg09577455	0.606146263228277	0.338758127330064	ACE	AE	0.58(0.44,0.69)	NA	0.42(0.31,0.56)	0.53(0.37,0.73)	0(0,0)	0.38(0.29,0.51)	800.500203194657	800.651590700565	0.526086986396495	0.368903501026329	ACE	CE	NA	0.41(0.28,0.53)	0.59(0.47,0.7)	NA	0.38(0.24,0.56)	0.54(0.44,0.69)	835.906853034235	838.584273376754
cg09734011	0.441985561256957	0.322630178468384	ACE	CE	NA	0.37(0.22,0.5)	0.63(0.5,0.78)	NA	0.35(0.2,0.53)	0.59(0.48,0.75)	829.577171290895	830.412705989771	0.516709241254532	0.0866898841044994	ADE	AE	0.43(0.27,0.57)	NA	0.57(0.43,0.57)	0.41(0.28,0.61)	0(0,0)	0.54(0.42,0.7)	848.326164110699	849.753519820688
cg09737197	0.394116562599857	0.198713531192575	ADE	AE	0.42(0.22,0.57)	NA	0.58(0.43,0.58)	0.41(0.24,0.64)	0(0,0)	0.58(0.44,0.78)	848.337290064765	848.779972929158	0.512015397232702	0.154870211996096	ADE	AE	0.51(0.35,0.64)	NA	0.49(0.36,0.49)	0.51(0.32,0.73)	0(0,0)	0.49(0.37,0.66)	854.556562832847	855.596522677904
cg09777883	0.567487930186917	0.11527048272698	ADE	AE	0.49(0.34,0.61)	NA	0.51(0.39,0.51)	0.47(0.31,0.68)	0(NA,NA)	0.5(0.39,0.65)	833.644438141824	834.372487712767	0.351037350628509	0.170858694891735	ACE	AE	0.32(0.17,0.47)	NA	0.68(0.53,0.83)	0.31(0.2,0.5)	0(NA,NA)	0.67(0.52,0.86)	869.307336027587	869.354456878885
cg09823288	0.773791003879858	0.14981267595538	ADE	ADE	0(0,0.69)	0.72(0.02,0.79)	0.28(0.21,0.28)	0(0,0)	0.61(0.02,1)	0.24(0,1)	755.648172392783	759.696851940074	0.693090903011698	0.280907538319467	ADE	AE	0.61(0.47,0.71)	NA	0.39(0.29,0.39)	0.5(0.36,0.68)	0(0,0)	0.33(0.25,0.43)	783.029822578128	783.332403055119
cg09831562	0.601972030751618	0.331024609551311	ACE	AE	0.6(0.46,0.7)	NA	0.4(0.3,0.54)	0.59(0.42,0.8)	0(0,0)	0.4(0.3,0.53)	821.274846923543	821.369444395627	0.574275134443429	0.357885987255888	ACE	AE	0.58(0.44,0.69)	NA	0.42(0.31,0.56)	0.57(0.4,0.78)	0(0,0)	0.41(0.31,0.54)	837.22059388545	837.464995597763
cg09876440	0.72899145725997	0.503756401629724	ACE	AE	0.72(0.61,0.79)	NA	0.28(0.21,0.39)	0.67(0.51,0.86)	0(0,0)	0.26(0.2,0.35)	773.499895469254	773.919140894617	0.761316637609714	0.335039756344581	ADE	AE	0.77(0.67,0.84)	NA	0.23(0.16,0.23)	0.78(0.6,1)	0(0,0)	0.23(0.18,0.32)	798.185267785349	799.239184715163
cg09888721	0.0254837197491164	0.0747571662469799	ADE	ADE	0(0,0.23)	0.87(0.79,0.91)	0.13(0.09,0.13)	0(0,0)	1.15(0.82,1)	0.17(0,0.25)	825.063732235528	847.185070054958	-0.0819553	-0.0160757	ADE	uniE	NA	NA	1(1,1)	NA	NA	0.97(0.83,1.14)	878.265007746214	878.265007809125
cg09902818	0.355262187663307	-0.0267289	ADE	AE	0.29(0.1,0.45)	NA	0.71(0.55,0.71)	0.27(0.22,0.47)	0(0,0)	0.68(0.53,0.89)	847.853111888412	848.930755230143	0.407103596961006	0.0435622140501693	ADE	AE	0.31(0.14,0.46)	NA	0.69(0.54,0.69)	0.28(0.15,0.45)	0(0,0)	0.62(0.48,0.79)	841.682471466346	842.064097549822
cg09903262	-0.0814233	0.0522107540562288	ADE	uniE	NA	NA	1(1,1)	NA	NA	0.98(0.84,1.15)	865.071098918055	865.071098931624	0.279224129467192	0.067629998439953	ADE	AE	0.24(0.07,0.4)	NA	0.76(0.6,0.76)	0.24(0.1,0.42)	0(0,0)	0.74(0.58,0.95)	873.91263493636	873.943225260909
cg09916234	0.763520817368319	0.602388690792326	ACE	CE	NA	0.7(0.61,0.78)	0.3(0.22,0.39)	NA	0.7(0.53,0.92)	0.29(0.24,0.37)	764.021804504495	771.354821934414	0.81299860909794	0.590160056808524	ACE	CE	NA	0.74(0.66,0.8)	0.26(0.2,0.34)	NA	0.67(0.51,0.87)	0.23(0.19,0.3)	733.591817625299	745.310740874773
cg09935388	0.511370596105949	0.0902490238233735	ADE	ADE	0(0,0.53)	0.58(0.02,0.7)	0.42(0.3,0.42)	0(0,0)	0.6(0.02,1)	0.43(0,0.59)	840.794958262361	844.86719425783	0.591077614974977	0.335061758802325	ACE	AE	0.58(0.45,0.69)	NA	0.42(0.31,0.55)	0.58(0.4,0.78)	0(0,0)	0.41(0.32,0.54)	839.946226814262	840.050511361511
cg10017293	-0.0189261	-0.15378	ADE	uniE	NA	NA	1(1,1)	NA	NA	0.99(0.85,1.17)	868.760708760042	868.76070891997	-0.0397197	0.134177260823479	ACE	uniE	NA	NA	1(1,1)	NA	NA	0.99(0.85,1.17)	886.010833015391	886.01083308118
cg10040131	0.516678622792223	0.253398915569818	ADE	AE	0.51(0.34,0.65)	NA	0.49(0.35,0.49)	0.47(0.29,0.68)	0(0,0)	0.45(0.34,0.61)	813.687418626925	814.581261754513	0.401784501393332	0.294444663517641	ACE	AE	0.41(0.25,0.55)	NA	0.59(0.45,0.75)	0.4(0.22,0.6)	0(0,0)	0.57(0.44,0.75)	859.070864037553	859.259588064071
cg10062919	0.379367850570489	0.488832559009655	ACE	CE	NA	0.34(0.19,0.48)	0.66(0.52,0.81)	NA	0.31(0.17,0.48)	0.59(0.47,0.75)	820.177493636297	823.732384140472	0.580335807160401	0.175893396244593	ADE	AE	0.45(0.28,0.59)	NA	0.55(0.41,0.55)	0.39(0.23,0.57)	0(0,0)	0.47(0.36,0.63)	817.286749444648	818.078705745057
cg10068491	-0.0555287	-0.0109478	ADE	uniE	NA	NA	1(1,1)	NA	NA	0.98(0.84,1.15)	863.799594568941	863.799594591853	0.0826086967150902	0.156205317000745	ACE	uniE	NA	NA	1(1,1)	NA	NA	0.96(0.82,1.13)	873.319205518741	873.777340655347
cg10094443	0.212344445531925	-0.0212481	ADE	ADE	0(0,0.23)	0.61(0.28,0.75)	0.39(0.25,0.39)	0(0,0)	0.66(0.4,1)	0.43(0,0.59)	852.777892433973	859.680404120357	0.122379700018292	0.414424795605574	ACE	CE	NA	0.23(0.08,0.38)	0.77(0.62,0.92)	NA	0.23(0.08,0.41)	0.76(0.61,0.96)	875.988205789832	879.555303396625
cg10101600	0.485095011796822	0.303075213923818	ADE	AE	0.51(0.34,0.65)	NA	0.49(0.35,0.49)	0.48(0.29,0.69)	0(0,0)	0.45(0.34,0.61)	816.456185197532	817.176251872798	0.505656840478303	0.0811716158125964	ADE	ADE	0(0,0.51)	0.47(0,0.61)	0.53(0.39,0.53)	0(0,0)	0.45(0,1)	0.51(0,0.68)	850.188127026246	853.014769700708
cg10127660	0.755751053744186	0.57687072233519	ACE	ACE	0.31(0.01,0.7)	0.42(0.04,0.68)	0.27(0.19,0.37)	0.3(0.01,0.67)	0.4(0.12,0.71)	0.25(0.19,0.34)	759.680237373395	764.302869907489	0.508135373735216	0.204585979893776	ADE	AE	0.49(0.32,0.62)	NA	0.51(0.38,0.51)	0.47(0.29,0.68)	0(0,0)	0.49(0.38,0.66)	848.648830956553	848.729107064441
cg10158681	0.48600667358903	0.564918765038589	ACE	CE	NA	0.5(0.37,0.61)	0.5(0.39,0.63)	NA	0.48(0.32,0.68)	0.49(0.39,0.62)	817.788	825.070849151199	0.33719074815613	0.0668267557754888	ADE	AE	0.28(0.1,0.45)	NA	0.72(0.55,0.72)	0.28(0.1,0.48)	0(0,0)	0.71(0.55,0.92)	873.555680715286	874.384940974997
cg10189661	0.804669247258018	0.49730635223249	ACE	AE	0.83(0.77,0.88)	NA	0.17(0.12,0.23)	0.85(0.67,1.07)	0(0,0)	0.17(0.13,0.23)	756.208089854268	756.219836207105	0.654164118326306	0.331781113192067	ADE	AE	0.69(0.57,0.78)	NA	0.31(0.22,0.31)	0.7(0.52,0.93)	0(0,0)	0.32(0.24,0.43)	825.618756324721	825.906638506842
cg10381071	0.741603452533245	0.291490469214739	ADE	AE	0.73(0.62,0.81)	NA	0.27(0.19,0.27)	0.66(0.5,0.87)	0(0,0)	0.25(0.19,0.33)	763.001814003963	764.90034469264	0.517703985991104	0.357885405036654	ACE	AE	0.43(0.4,0.56)	NA	0.57(0.44,0.6)	0.36(0.22,0.53)	0(0,0)	0.49(0.38,0.63)	816.195742887175	816.457545340563
cg10397932	0.586000653297708	0.221851337108517	ADE	ADE	0(0,0.3)	0.85(0.56,0.9)	0.15(0.1,0.15)	0(0,0)	0.99(0.64,1)	0.17(0,1)	794.180921014127	811.066068716281	0.348419180307378	-0.00748469	ADE	AE	0.28(0.11,0.44)	NA	0.72(0.56,0.72)	0.28(0.11,0.48)	0(0,0)	0.7(0.55,0.91)	873.010049228877	873.944342417904
cg10423113	0.18053876920883	0.471955942833198	ACE	CE	NA	0.22(0.07,0.37)	0.78(0.63,0.93)	NA	0.2(0.06,0.36)	0.71(0.57,0.9)	834.585519582462	837.874887752189	0.318950767686721	0.245400446567049	ACE	AE	0.34(0.16,0.5)	NA	0.66(0.5,0.84)	0.33(0.15,0.54)	0(0,0)	0.64(0.49,0.84)	865.833348308677	865.919580252018
cg10505630	0.570116824115689	0.301424834435885	ADE	AE	0.59(0.47,0.7)	NA	0.41(0.3,0.41)	0.59(0.4,0.81)	0(0,0)	0.41(0.31,0.55)	825.247887247586	825.517748256526	0.277801694354559	-0.1076	ADE	AE	0.2(0.01,0.39)	NA	0.8(0.61,0.8)	0.2(0.03,0.41)	0(0,0)	0.78(0.6,1.02)	876.44884121261	878.184028396345
cg10640072	0.720121757449862	0.388227384899191	ADE	AE	0.72(0.61,0.8)	NA	0.28(0.2,0.28)	0.67(0.51,0.88)	0(0,0)	0.26(0.2,0.36)	777.634500161083	777.641677877388	0.661767421069246	0.426003191623423	ACE	AE	0.64(0.52,0.74)	NA	0.36(0.26,0.48)	0.59(0.43,0.78)	0(0,0)	0.33(0.25,0.44)	805.554342576847	806.174388426365
cg10663078	0.616918016743668	0.549762752704642	ACE	CE	NA	0.52(0.39,0.62)	0.48(0.38,0.61)	NA	0.46(0.31,0.64)	0.43(0.34,0.54)	786.81991959409	790.967252474009	0.285346176572069	0.138152659109888	ADE	AE	0.29(0.11,0.47)	NA	0.71(0.53,0.71)	0.28(0.16,0.5)	0(0,0)	0.69(0.53,0.93)	870.300457417174	870.890754574185
cg10738025	0.384709209269526	-0.00504523	ADE	AE	0.29(0.1,0.46)	NA	0.71(0.54,0.71)	0.27(0.1,0.46)	0(0,0)	0.66(0.51,0.86)	838.109246570711	839.503597573684	0.284096250292435	0.308352290791854	ACE	CE	NA	0.23(0.07,0.37)	0.77(0.63,0.93)	NA	0.21(0.07,0.38)	0.73(0.59,0.92)	861.772771490349	862.43900312713
cg10773745	0.101155834218543	0.0991246738336077	ACE	uniE	NA	NA	1(1,1)	NA	NA	0.98(0.84,1.16)	864.138610341125	864.175088080916	0.114732289505054	-0.123994	ADE	uniE	NA	NA	1(1,1)	NA	NA	0.97(0.83,1.14)	877.565499913453	877.838154617644
cg10802005	-0.0739243	0.436298680151904	ACE	uniE	NA	NA	1(1,1)	NA	NA	0.99(0.85,1.17)	866.870671881377	868.262862730004	0.0597638677781426	0.0838411832071611	ACE	uniE	NA	NA	1(1,1)	NA	NA	0.98(0.84,1.15)	880.673751844674	880.697025927967
cg10811945	0.455350135624028	0.439648675559528	ACE	CE	NA	0.43(0.29,0.55)	0.57(0.45,0.71)	NA	0.42(0.27,0.62)	0.56(0.45,0.71)	834.908544110436	837.558731534717	0.295120304062196	0.0524371718519293	ADE	AE	0.24(0.04,0.42)	NA	0.76(0.58,0.76)	0.24(0.04,0.45)	0(0,0)	0.74(0.57,0.98)	873.985879367179	874.518884764425
cg10835711	0.487897675044687	0.707325528719336	ACE	CE	NA	0.6(0.48,0.69)	0.4(0.31,0.52)	NA	0.59(0.42,0.8)	0.4(0.32,0.5)	799.662294520594	815.512173817756	0.456485504132296	0.473719967665437	ACE	CE	NA	0.43(0.37,0.55)	0.57(0.45,0.63)	NA	0.4(0.25,0.58)	0.52(0.42,0.65)	828.883510967659	833.909232589424
cg10852154	0.563445730619157	0.304186230165897	ADE	AE	0.58(0.42,0.7)	NA	0.42(0.3,0.42)	0.55(0.36,0.77)	0(0,0)	0.4(0.3,0.54)	811.696413153436	812.551386198968	0.508404170137737	0.150084770346466	ADE	AE	0.47(0.31,0.61)	NA	0.53(0.39,0.53)	0.45(0.27,0.66)	0(0,0)	0.5(0.38,0.67)	845.777646342339	846.431447458274
cg10861731	0.662566650240792	0.244898276781676	ADE	ADE	0(0,0.52)	0.66(0.13,0.76)	0.34(0.24,0.34)	0(0,0)	0.6(0.12,1)	0.31(0,0.42)	786.30380940581	791.587926810113	0.700974924580348	0.241160008117732	ADE	ADE	0(0,0.66)	0.67(0,0.76)	0.33(0.24,0.33)	0(0,0)	0.6(0,1)	0.3(0,0.4)	796.017653406886	799.858360729675
cg10904986	-0.0189464	0.123270557614071	ACE	uniE	NA	NA	1(1,1)	NA	NA	0.98(0.84,1.16)	865.491927168199	865.510829611999	0.134415416450168	0.105899946048695	ADE	uniE	NA	NA	1(1,1)	NA	NA	0.99(0.85,1.16)	882.413263730137	882.414298024239
cg10975897	0.509225521090172	0.464613129663064	ACE	CE	NA	0.48(0.34,0.59)	0.52(0.41,0.66)	NA	0.46(0.3,0.65)	0.5(0.41,0.64)	820.316534692761	823.189831005584	0.628146545571783	0.440769938645822	ACE	AE	0.62(0.48,0.72)	NA	0.38(0.28,0.52)	0.58(0.41,0.79)	0(0,0)	0.36(0.27,0.48)	817.545011460448	817.552066667136
cg11001536	0.547767887932204	0.244792506565984	ADE	AE	0.54(0.38,0.66)	NA	0.46(0.34,0.46)	0.53(0.35,0.74)	0(0,0)	0.45(0.34,0.6)	827.728600285156	827.988157688519	0.492812085165658	0.258627705311251	ADE	AE	0.48(0.33,0.61)	NA	0.52(0.39,0.52)	0.47(0.3,0.68)	0(0,0)	0.5(0.39,0.67)	852.833956422384	852.882650127274
cg11024682	0.454539135102071	0.408870583382703	ACE	CE	NA	0.33(0.18,0.46)	0.67(0.54,0.82)	NA	0.31(0.16,0.48)	0.63(0.51,0.8)	834.131513396605	837.031828368252	0.542291821877934	0.321538996305624	ACE	AE	0.5(0.35,0.62)	NA	0.5(0.38,0.65)	0.46(0.3,0.65)	0(0,0)	0.47(0.36,0.61)	835.234149303973	835.277501704139
cg11042320	0.337390074300682	0.321693792896726	ACE	AE	0.44(0.24,0.6)	NA	0.56(0.4,0.76)	0.43(0.23,0.66)	0(0,0)	0.54(0.41,0.74)	839.540004465391	839.760637399778	0.342858395624818	0.218520621054802	ACE	AE	0.31(0.13,0.47)	NA	0.69(0.53,0.87)	0.3(0.12,0.49)	0(0,0)	0.66(0.51,0.86)	861.668973330721	861.697662658157
cg11064966	0.402540609997865	0.355787840406647	ACE	AE	0.37(0.18,0.52)	NA	0.63(0.48,0.82)	0.33(0.16,0.53)	0(0,0)	0.58(0.44,0.76)	826.415542595663	826.661761324395	0.466947218370346	0.398790328054233	ACE	AE	0.44(0.27,0.58)	NA	0.56(0.42,0.73)	0.38(0.28,0.56)	0(0,0)	0.49(0.37,0.64)	820.306009592455	820.649687311387
cg11078090	0.135220244528838	-0.0698588	ADE	uniE	NA	NA	1(1,1)	NA	NA	0.99(0.85,1.16)	866.407051881816	866.768135651902	0.273486482169583	0.0801971060081649	ADE	AE	0.22(0.04,0.38)	NA	0.78(0.62,0.78)	0.2(0.04,0.39)	0(0,0)	0.75(0.59,0.96)	866.914120039114	867.270751298614
cg11080651	0.374690562581272	0.181781664710937	ADE	AE	0.38(0.22,0.54)	NA	0.62(0.46,0.62)	0.38(0.18,0.59)	0(0,0)	0.61(0.46,0.81)	849.626367505174	849.805790293177	0.315690138375601	0.161160101373308	ADE	AE	0.33(0.15,0.5)	NA	0.67(0.5,0.67)	0.33(0.15,0.55)	0(0,0)	0.67(0.51,0.88)	874.889609927757	875.008808171147
cg11141503	-0.101346	0.116914023966539	ACE	uniE	NA	NA	1(1,1)	NA	NA	0.98(0.84,1.16)	865.614307675418	865.614307767011	0.189324399624253	0.104767523955496	ADE	AE	0.18(0,0.35)	NA	0.82(0.65,0.82)	0.18(0,0.37)	0(0,0)	0.81(0.63,1.05)	881.155111402582	881.177463129561
cg11173131	0.488888770561715	0.253279426068155	ACE	AE	0.45(0.38,0.58)	NA	0.55(0.42,0.62)	0.42(0.27,0.62)	0(0,0)	0.53(0.41,0.69)	832.859022709909	832.882395021447	0.227726200019156	0.0342161162523422	ADE	AE	0.18(0.01,0.35)	NA	0.82(0.65,0.82)	0.18(0.02,0.37)	0(0,0)	0.79(0.62,1.02)	874.621422570006	874.86045524296
cg11186858	0.537803078529954	0.363096446301139	ADE	ADE	0.1(0,0.72)	0.58(0,0.78)	0.32(0.22,0.32)	0.1(0,1)	0.61(0,1)	0.33(0.25,0.47)	825.355283975937	827.852269816648	0.661201275573351	0.594483896481181	ACE	CE	NA	0.61(0.5,0.7)	0.39(0.3,0.5)	NA	0.54(0.39,0.73)	0.35(0.28,0.44)	780.083371764105	789.889453750746
cg11202345	0.710107262532309	0.431146275827648	ACE	AE	0.72(0.61,0.8)	NA	0.28(0.2,0.39)	0.73(0.55,0.95)	0(0,0)	0.29(0.22,0.38)	800.488285423645	800.553713449632	0.60351380559971	0.438481926247741	ACE	CE	NA	0.53(0.41,0.64)	0.47(0.36,0.59)	NA	0.53(0.37,0.73)	0.46(0.37,0.58)	832.628329453346	834.394046105439
cg11303839	0.755640841362074	0.315274257129957	ADE	AE	0.71(0.61,0.79)	NA	0.29(0.21,0.29)	0.66(0.51,0.86)	0(0,0)	0.27(0.21,0.36)	780.193199807533	780.194076173296	0.623430929355249	0.477390895017344	ACE	CE	NA	0.55(0.43,0.65)	0.45(0.35,0.57)	NA	0.53(0.37,0.72)	0.43(0.34,0.54)	816.569861842535	819.892078278529
cg11370064	0.763164786297908	0.384577640315038	ACE	AE	0.7(0.59,0.78)	NA	0.3(0.22,0.41)	0.61(0.46,0.79)	0(0,0)	0.26(0.2,0.35)	760.022643413608	760.269845675855	0.623832173087631	0.363732008882756	ACE	AE	0.55(0.42,0.67)	NA	0.45(0.33,0.58)	0.48(0.33,0.66)	0(0,0)	0.39(0.3,0.51)	806.149930171404	806.170080833785
cg11485012	0.324399873110782	0.248184349558596	ACE	CE	NA	0.25(0.1,0.39)	0.75(0.61,0.9)	NA	0.23(0.13,0.41)	0.71(0.57,0.9)	845.631747831752	846.026544394981	0.349059816048761	0.284373474656836	ACE	CE	NA	0.28(0.14,0.42)	0.72(0.58,0.78)	NA	0.27(0.12,0.44)	0.67(0.54,0.85)	856.233331788803	857.133124448565
cg11574975	0.356869363296146	0.37201270385486	ACE	CE	NA	0.3(0.22,0.44)	0.7(0.56,0.78)	NA	0.27(0.17,0.44)	0.62(0.5,0.79)	822.482208469769	824.569420331271	0.328909539619946	-0.0722424	ADE	AE	0.23(0.06,0.4)	NA	0.77(0.6,0.77)	0.22(0.05,0.41)	0(0,0)	0.72(0.56,0.93)	861.673212611152	863.003673118047
cg11614585	0.576278809595143	0.1573845743989	ADE	ADE	0(0,0.27)	0.85(0.59,0.9)	0.15(0.1,0.15)	0(0,0)	1.03(0.69,1)	0.18(0,1)	805.497450467289	823.997432839679	0.507937015366285	0.116934246526595	ADE	ADE	0(0,0.6)	0.54(0,0.66)	0.46(0.34,0.46)	0(0,0)	0.54(0,1)	0.47(0,0.63)	856.76302708153	858.949133221171
cg11649376	0.758149796913871	0.574865634387118	ACE	AE	0.67(0.54,0.76)	NA	0.33(0.24,0.46)	0.46(0.34,0.62)	0(0,0)	0.23(0.17,0.31)	698.679114956146	698.907308382307	0.561044821539567	0.467359149888466	ADE	AE	0.44(0.27,0.58)	NA	0.56(0.42,0.56)	0.34(0.34,0.5)	0(0,0)	0.42(0.32,0.56)	778.674404542144	778.708610023695
cg11660018	0.658474302258024	0.33165149915829	ADE	ADE	0(0,0.41)	0.8(0.38,0.86)	0.2(0.14,0.2)	0(0,0)	0.77(0.37,1)	0.2(0,1)	768.335162715569	779.036022353136	0.66267670272863	0.399213137413941	ACE	AE	0.6(0.47,0.7)	NA	0.4(0.3,0.53)	0.48(0.34,0.65)	0(0,0)	0.32(0.25,0.43)	773.672560453176	775.150376029941
cg11661512	0.497300373211595	0.339203283871843	ADE	AE	0.51(0.33,0.65)	NA	0.49(0.35,0.49)	0.49(0.3,0.71)	0(0,0)	0.47(0.35,0.64)	827.078051443369	827.219724734102	0.434622629634792	0.236079362880294	ACE	AE	0.38(0.21,0.53)	NA	0.62(0.47,0.79)	0.35(0.18,0.55)	0(0,0)	0.58(0.45,0.76)	849.829563231736	849.862151087555
cg11775828	0.804288643362024	0.733261367618254	ACE	CE	NA	0.78(0.71,0.83)	0.22(0.17,0.29)	NA	0.77(0.6,1)	0.22(0.18,0.28)	728.523400683902	747.517054113473	0.710457783302584	0.354986252455841	ACE	AE	0.67(0.56,0.75)	NA	0.33(0.25,0.44)	0.62(0.46,0.81)	0(0,0)	0.31(0.24,0.4)	800.416502661898	800.745818252607
cg11884933	0.430149988352515	0.41681470557851	ACE	CE	NA	0.36(0.22,0.49)	0.64(0.51,0.78)	NA	0.33(0.19,0.5)	0.58(0.46,0.73)	819.458531146337	821.694606306346	0.271926294909345	0.102740436393928	ADE	AE	0.19(0,0.36)	NA	0.81(0.64,0.81)	0.17(0,0.35)	0(0,0)	0.73(0.57,0.95)	850.541518593985	850.748888018868
cg11927233	0.759839373325544	0.32257798400531	ACE	AE	0.71(0.6,0.79)	NA	0.29(0.21,0.4)	0.59(0.45,0.77)	0(0,0)	0.24(0.18,0.32)	742.361738803085	742.409832991901	0.618247843257419	0.292839242731738	ACE	AE	0.55(0.41,0.66)	NA	0.45(0.34,0.59)	0.48(0.33,0.66)	0(0,0)	0.4(0.31,0.52)	810.657201649713	811.078345601633
cg12014818	0.424890131998085	0.241075876322639	ACE	AE	0.35(0.17,0.5)	NA	0.65(0.5,0.83)	0.29(0.25,0.46)	0(0,0)	0.53(0.41,0.7)	798.611170867093	798.63981272975	0.515567791272707	0.487067958877887	ACE	CE	NA	0.44(0.31,0.56)	0.56(0.44,0.69)	NA	0.4(0.26,0.57)	0.5(0.4,0.63)	820.780331598643	824.09931442693
cg12030667	0.576744132689114	0.196095868451935	ADE	AE	0.55(0.4,0.67)	NA	0.45(0.33,0.45)	0.54(0.36,0.76)	0(0,0)	0.45(0.34,0.6)	829.865467367526	830.344193595979	0.388259882091005	0.0715770663990397	ADE	AE	0.31(0.13,0.46)	NA	0.69(0.54,0.69)	0.29(0.12,0.48)	0(0,0)	0.65(0.5,0.85)	856.153985414528	856.896667258092
cg12054453	0.786647165308309	0.435660068033941	ACE	AE	0.76(0.67,0.83)	NA	0.24(0.17,0.33)	0.72(0.56,0.92)	0(0,0)	0.23(0.17,0.3)	765.984053048747	767.245002573592	0.700444852106107	0.421768435435153	ACE	AE	0.67(0.56,0.75)	NA	0.33(0.25,0.44)	0.63(0.48,0.83)	0(0,0)	0.32(0.25,0.42)	810.311587706416	811.911431703207
cg12061886	0.59308914461812	0.509510001905459	ACE	AE	0.6(0.46,0.7)	NA	0.4(0.3,0.54)	0.55(0.39,0.75)	0(0,0)	0.37(0.29,0.5)	801.302020637228	802.805176454336	0.552929737727842	0.4695567396891	ACE	CE	NA	0.5(0.38,0.61)	0.5(0.39,0.62)	NA	0.47(0.32,0.67)	0.47(0.38,0.59)	824.122946950617	827.256367471515
cg12112870	0.168521593033512	0.518289343095969	ACE	CE	NA	0.15(0,0.3)	0.85(0.7,1)	NA	0.14(0,0.31)	0.83(0.67,1.05)	859.039723528948	860.893369758771	0.0200996026256891	-0.0285156	ADE	uniE	NA	NA	1(1,1)	NA	NA	0.98(0.84,1.16)	883.222206532618	883.223643837057
cg12170787	0.383340723903325	0.000487963581718179	ADE	AE	0.33(0.13,0.5)	NA	0.67(0.5,0.67)	0.31(0.28,0.52)	0(0,0)	0.64(0.48,0.84)	840.664467794626	842.291903501836	0.451464394227191	0.326847817348789	ACE	CE	NA	0.41(0.27,0.53)	0.59(0.47,0.73)	NA	0.39(0.27,0.58)	0.57(0.46,0.72)	849.346044306105	851.046444087738
cg12221970	0.462234087291238	0.38012653969767	ADE	AE	0.56(0.38,0.69)	NA	0.44(0.31,0.44)	0.56(0.35,0.79)	0(0,0)	0.44(0.33,0.61)	831.758152797994	832.123440830962	0.377730051190405	0.154433234291824	ADE	AE	0.26(0.09,0.42)	NA	0.74(0.58,0.74)	0.24(0.08,0.42)	0(0,0)	0.68(0.53,0.88)	854.939420522873	855.568766871544
cg12364461	-0.139722	0.0675030315194762	ACE	uniE	NA	NA	1(1,1)	NA	NA	0.98(0.84,1.15)	864.686371310894	864.686371384799	-0.0179644	-0.0339712	ADE	uniE	NA	NA	1(1,1)	NA	NA	0.98(0.84,1.16)	882.774907586474	882.77490760419
cg12593793	0.637592407742688	0.308076010523911	ADE	AE	0.63(0.5,0.73)	NA	0.37(0.27,0.37)	0.61(0.43,0.82)	0(0,0)	0.36(0.27,0.48)	807.678164606978	807.956323786798	0.448892416160867	-0.270127	ADE	ADE	0(0,0.35)	0.38(0,0.53)	0.62(0.47,0.62)	0(0,0)	0.36(0,1)	0.59(0,1)	858.325188449239	862.189883602914
cg12623364	0.593555446006761	0.45234112891781	ACE	CE	NA	0.51(0.38,0.62)	0.49(0.38,0.62)	NA	0.49(0.33,0.68)	0.46(0.37,0.58)	808.222208572276	810.958664416755	0.498110809155335	0.267723177170049	ACE	AE	0.46(0.41,0.59)	NA	0.54(0.41,0.59)	0.44(0.3,0.63)	0(0,0)	0.5(0.39,0.66)	842.749888558378	843.124912237973
cg12671247	0.184530086092271	-0.144991	ADE	uniE	NA	NA	1(1,1)	NA	NA	0.97(0.83,1.14)	860.15613553025	861.11648075569	-0.216873	-0.0353819	ADE	uniE	NA	NA	1(1,1)	NA	NA	0.99(0.84,1.16)	883.475194911147	883.475194994953
cg12712184	0.312539060414781	0.19598940167309	ACE	CE	NA	0.24(0.19,0.38)	0.76(0.62,0.81)	NA	0.23(0.08,0.41)	0.76(0.61,0.95)	859.105821096878	859.402988145965	0.196108717602878	-0.0321419	ADE	AE	0.16(0,0.36)	NA	0.84(0.64,0.84)	0.16(0,0.38)	0(0,0)	0.84(0.64,1.11)	882.796128928416	883.605696922229
cg13039251	0.826391050594484	0.459346681420591	ACE	AE	0.82(0.75,0.87)	NA	0.18(0.13,0.25)	0.76(0.6,0.96)	0(0,0)	0.16(0.12,0.22)	732.622227738331	732.62794007313	0.801364365207928	0.349408055337147	ADE	ADE	0.26(0,0.85)	0.56(0,0.86)	0.19(0.13,0.19)	0.25(0,1)	0.53(0,1)	0.18(0.13,0.24)	768.044473360488	770.074225978248
cg13166171	0.675161003623692	0.412482456121176	ACE	AE	0.65(0.53,0.75)	NA	0.35(0.25,0.47)	0.6(0.44,0.79)	0(0,0)	0.32(0.24,0.42)	785.29435963174	786.050674878742	0.530605735971235	0.142697079516332	ADE	AE	0.45(0.28,0.59)	NA	0.55(0.41,0.55)	0.42(0.25,0.62)	0(0,0)	0.52(0.4,0.69)	844.612597335596	846.010378421823
cg13243168	0.432513185213273	0.157987816977056	ADE	ADE	0(0,0.59)	0.53(0,0.67)	0.47(0.33,0.47)	0(0,0)	0.54(0,1)	0.48(0,0.67)	846.731719042015	848.96336815419	0.320270092404435	0.145627911028527	ADE	AE	0.31(0.14,0.47)	NA	0.69(0.53,0.69)	0.3(0.12,0.5)	0(0,0)	0.67(0.52,0.88)	869.73267567641	869.741126363284
cg13274938	0.301790191648799	0.271263185634945	ACE	CE	NA	0.23(0.09,0.38)	0.77(0.62,0.91)	NA	0.22(0.07,0.38)	0.7(0.57,0.89)	837.086257583362	837.568073660083	0.226514599403733	0.313971158380763	ACE	CE	NA	0.2(0.04,0.35)	0.8(0.65,0.96)	NA	0.18(0.04,0.35)	0.75(0.6,0.94)	859.482213527731	860.600710768852
cg13276570	0.33199709534655	0.165845407920547	ADE	AE	0.34(0.15,0.51)	NA	0.66(0.49,0.66)	0.34(0.14,0.56)	0(0,0)	0.65(0.49,0.86)	853.736629913325	853.940480335355	0.244432735302342	0.0834781214268252	ADE	AE	0.22(0.03,0.4)	NA	0.78(0.6,0.78)	0.22(0.06,0.42)	0(0,0)	0.76(0.58,0.99)	873.382740041976	873.454009322103
cg13380562	0.309568537886325	0.112456152184107	ADE	ADE	0(0,0.41)	0.62(0.16,0.74)	0.38(0.26,0.38)	0(0,0)	0.68(0.17,1)	0.42(0,1)	852.763670362492	858.685335555192	0.127650980431702	0.259528300440699	ACE	CE	NA	0.13(0,0.28)	0.87(0.72,1)	NA	0.13(0,0.29)	0.83(0.67,1.05)	871.942068210006	872.880428288914
cg13384122	0.115254123930096	0.133655120935329	ACE	uniE	NA	NA	1(1,1)	NA	NA	1(0.85,1.18)	868.557465580926	868.886493469624	0.0660525511913485	-0.0671837	ADE	uniE	NA	NA	1(1,1)	NA	NA	0.98(0.84,1.16)	882.78438971359	882.870339191487
cg13419390	0.396735382573086	0.137037232902439	ADE	AE	0.38(0.17,0.56)	NA	0.62(0.44,0.62)	0.38(0.16,0.62)	0(0,0)	0.61(0.45,0.83)	847.816029473705	849.767345030369	0.375136964904126	0.0442438298263737	ADE	AE	0.33(0.13,0.49)	NA	0.67(0.51,0.67)	0.32(0.13,0.53)	0(0,0)	0.66(0.5,0.87)	866.655776772087	867.948005755819
cg13429144	0.246095465932962	0.169328756390166	ACE	AE	0.24(0.08,0.41)	NA	0.76(0.59,0.92)	0.24(0.06,0.44)	0(0,0)	0.74(0.58,0.97)	858.827399779175	858.964131536712	0.224459341724115	-0.0655037	ADE	AE	0.16(0,0.35)	NA	0.84(0.65,0.84)	0.15(0,0.37)	0(0,0)	0.83(0.64,1.09)	879.825	880.806948974219
cg13437525	0.539061924593509	0.391649263579553	ACE	AE	0.55(0.41,0.67)	NA	0.45(0.33,0.59)	0.52(0.35,0.73)	0(0,0)	0.42(0.32,0.56)	815.939529970043	816.544941287954	0.463998235387538	0.389466362644984	ACE	CE	NA	0.42(0.29,0.54)	0.58(0.46,0.71)	NA	0.41(0.26,0.6)	0.57(0.46,0.72)	850.700524628189	852.050550225135
cg13518625	0.617300926557251	0.500321856462668	ACE	CE	NA	0.55(0.42,0.65)	0.45(0.35,0.58)	NA	0.52(0.37,0.72)	0.43(0.35,0.55)	801.083	803.250528977498	0.618956804160737	0.343693581715431	ACE	AE	0.57(0.43,0.68)	NA	0.43(0.32,0.57)	0.52(0.36,0.71)	0(0,0)	0.39(0.3,0.52)	818.879329089013	818.879827518475
cg13562284	0.506473363026231	0.0751628910507619	ADE	ADE	0(0,0.46)	0.62(0.13,0.73)	0.38(0.27,0.38)	0(0,0)	0.64(0.13,1)	0.4(0,0.56)	836.672654484035	842.075351943311	0.425752090537854	-0.00062147	ADE	ADE	0(0,0.39)	0.53(0.1,0.67)	0.47(0.33,0.47)	0(0,0)	0.53(0.1,1)	0.47(0,1)	856.81342802061	861.908916370867
[truncated: 294 more rows]

## Sheet: Supplementary Table7
Supplementary Table7. Parameter estimates in saturated ACE or ADE models for obesity-associated CpGs at baseline and follow-up
	Baseline											Follow-up											Homogeneity-test
[truncated: 615 more rows]

## Sheet: Supplementary Table8
Supplementary Table8. Parameter estimates in best-fitting bivariate models on methylation at baseline and follow-up for obesity-associated CpGs
[truncated: 615 more rows]

[truncated: 4 more sheets: Supplementary Table9, Supplementary Table10, Supplementary Table11, Supplementary Table12]
